# Supplementary material for: A tubulin alpha 8 mouse knockout model indicates a likely role in spermatogenesis but not in brain development
Source: PLoS One. 2017 Apr 7;12(4):e0174264. doi: 10.1371/journal.pone.0174264 (PMC5384676; doi:10.1371/journal.pone.0174264)
Supplement: S1 Data — (XLSX) [file pone.0174264.s011.xlsx]

## Sheet: Tuba8 IDs
Animal ID	Sex	Genotype	Cohort
TUBA8-B6-IC/3.2b	Female	Hom	1		Het	Hom	WT
TUBA8-B6-IC/3.1d	Female	Het	1	Females	11	10	11
TUBA8-B6-IC/4.1e	Female	Hom	1	Males	10	10	12
TUBA8-B6-IC/1.2b	Female	Het	1
TUBA8-B6-IC/3.2a	Female	Hom	1
TUBA8-B6-IC/3.2c	Female	Hom	1
TUBA8-B6-IC/3.1b	Female	Hom	1
TUBA8-B6-IC/4.1c	Female	WT	1
TUBA8-B6-IC/4.1d	Female	WT	1
TUBA8-B6-IC/1.1a	Female	Het	1
TUBA8-B6-IC/1.2c	Female	WT	1
TUBA8-B6-IC/2.1b	Female	WT	1
TUBA8-B6-IC/4.1b	Female	Het	1
TUBA8-B6-IC/1.2d	Female	WT	1
TUBA8-B6-IC/2.1d	Female	Het	1
TUBA8-B6-IC/3.1a	Female	WT	1
TUBA8-B6-IC/3.1c	Female	Hom	1
TUBA8-B6-IC/4.1a	Female	Het	1
TUBA8-B6-IC/6.1a	Female	Hom	2
TUBA8-B6-IC/6.1b	Female	WT	2
TUBA8-B6-IC/2.3b	Female	WT	2
TUBA8-B6-IC/4.2b	Female	WT	2
TUBA8-B6-IC/4.2c	Female	WT	2
TUBA8-B6-IC/1.3a	Female	Het	2
TUBA8-B6-IC/1.3b	Female	Het	2
TUBA8-B6-IC/2.3a	Female	Hom	2
TUBA8-B6-IC/2.3c	Female	Het	2
TUBA8-B6-IC/2.4c	Female	Hom	2
TUBA8-B6-IC/2.4d	Female	Hom	2
TUBA8-B6-IC/4.2d	Female	Het	2
TUBA8-B6-IC/4.3b	Female	Het	2
TUBA8-B6-IC/4.3c	Female	WT	2
TUBA8-B6-IC/6.1f	Male	Hom	2
TUBA8-B6-IC/2.4e	Male	Hom	2
TUBA8-B6-IC/2.4f	Male	Het	2
TUBA8-B6-IC/4.3f	Male	Het	2
TUBA8-B6-IC/1.3c	Male	Hom	2
TUBA8-B6-IC/6.1d	Male	Hom	2
TUBA8-B6-IC/4.2e	Male	WT	2
TUBA8-B6-IC/4.3d	Male	WT	2
TUBA8-B6-IC/4.3h	Male	Het	2
TUBA8-B6-IC/1.3d	Male	Het	2
TUBA8-B6-IC/1.3f	Male	Het	2
TUBA8-B6-IC/2.3d	Male	WT	2
TUBA8-B6-IC/2.3e	Male	WT	2
TUBA8-B6-IC/1.3e	Male	WT	2
TUBA8-B6-IC/2.3f	Male	WT	2
TUBA8-B6-IC/4.2f	Male	Hom	2
TUBA8-B6-IC/4.3g	Male	Hom	2
TUBA8-B6-IC/4.3i	Male	WT	2
TUBA8-B6-IC/2.5h	Male	Het	3
TUBA8-B6-IC/3.4f	Male	Hom	3
TUBA8-B6-IC/3.4g	Male	WT	3
TUBA8-B6-IC/3.4h	Male	Hom	3
TUBA8-B6-IC/3.5j	Male	Hom	3
TUBA8-B6-IC/1.4i	Male	WT	3
TUBA8-B6-IC/1.4m	Male	Hom	3
TUBA8-B6-IC/2.6g	Male	Het	3
TUBA8-B6-IC/3.5h	Male	Het	3
TUBA8-B6-IC/3.5i	Male	WT	3
TUBA8-B6-IC/1.4n	Male	Het	3
TUBA8-B6-IC/1.4o	Male	WT	3
TUBA8-B6-IC/2.6e	Male	Hom	3
TUBA8-B6-IC/3.5e	Male	WT	3
TUBA8-B6-IC/4.4i	Male	Het	3

## Sheet: OFD
							Distance moved	Distance moved	In zone	In zone	In zone	Movement	Movement	Velocity
												Center-point / Moving	Center-point / Not Moving
				Animal ID	Treatment	User ID	Maximum	Total	Duration	Frequency	Latency to first	Duration	Duration	Mean
							cm	cm	s		s	s	s	cm/s	Genotype	Sex	Cohort
Trial 7	Arena 1	Start-0:05:00	In Centre	TUBA8-B6-IC/3.1d		3643738	2.25277	46.5991	2.72	4	34.32	2.72	-	17.132	Het	Female	1
Trial 7	Arena 1	Start-0:05:00	In Centre and Inbetween	TUBA8-B6-IC/3.1d		3643738	2.72048	223.309	12.56	11	33.52	12.56	-	17.7794	Het	Female	1
Trial 7	Arena 1	Start-0:05:00	In Periphery	TUBA8-B6-IC/3.1d		3643738	2.73994	1462.66	286.08	17	0	177.44	108.56	5.11419	Het	Female	1
Trial 7	Arena 1	Start-0:05:00	In Whole Arena	TUBA8-B6-IC/3.1d		3643738	2.73994	1690.02	300	1	0	191.04	108.88	5.6349	Het	Female	1
Trial 7	Arena 1	0:05:00-0:10:00	In Centre	TUBA8-B6-IC/3.1d		3643738	2.96939	47.5799	2	4	391.28	2	-	23.79	Het	Female	1
Trial 7	Arena 1	0:05:00-0:10:00	In Centre and Inbetween	TUBA8-B6-IC/3.1d		3643738	3.41182	204.568	12.48	13	347.76	11.6	0.88	16.3916	Het	Female	1
Trial 7	Arena 1	0:05:00-0:10:00	In Periphery	TUBA8-B6-IC/3.1d		3643738	3.54406	1624.35	283.92	21	300	176.64	107.28	5.72117	Het	Female	1
Trial 7	Arena 1	0:05:00-0:10:00	In Whole Arena	TUBA8-B6-IC/3.1d		3643738	3.54406	1847.95	300	1	300	191.12	108.88	6.15982	Het	Female	1
Trial 7	Arena 1	0:10:00-0:15:00	In Centre	TUBA8-B6-IC/3.1d		3643738	2.96599	125.626	9.2	7	668	8.24	0.96	13.655	Het	Female	1
Trial 7	Arena 1	0:10:00-0:15:00	In Centre and Inbetween	TUBA8-B6-IC/3.1d		3643738	2.96599	272.526	21.12	14	667.68	19.04	2.08	12.9037	Het	Female	1
Trial 7	Arena 1	0:10:00-0:15:00	In Periphery	TUBA8-B6-IC/3.1d		3643738	2.97986	1125.57	276.96	24	600	151.36	125.6	4.06401	Het	Female	1
Trial 7	Arena 1	0:10:00-0:15:00	In Whole Arena	TUBA8-B6-IC/3.1d		3643738	2.97986	1404.9	300	1	600	171.6	128.4	4.683	Het	Female	1
Trial 7	Arena 1	0:15:00-0:20:00	In Centre	TUBA8-B6-IC/3.1d		3643738	3.13545	63.2502	4.88	4	1105.76	4.4	0.48	12.9611	Het	Female	1
Trial 7	Arena 1	0:15:00-0:20:00	In Centre and Inbetween	TUBA8-B6-IC/3.1d		3643738	3.16498	207.075	14.72	12	904.88	13.44	1.28	14.0676	Het	Female	1
Trial 7	Arena 1	0:15:00-0:20:00	In Periphery	TUBA8-B6-IC/3.1d		3643738	3.64262	1401.81	280.72	23	900	158.64	122.08	4.99647	Het	Female	1
Trial 7	Arena 1	0:15:00-0:20:00	In Whole Arena	TUBA8-B6-IC/3.1d		3643738	3.64262	1625.33	300	1	900	175.6	124.4	5.42067	Het	Female	1
Trial 7	Arena 2	Start-0:05:00	In Centre	TUBA8-B6-IC/4.1e		3643738	2.21455	33.3251	1.44	2	8.88	1.44	-	23.1425	Hom	Female	1
Trial 7	Arena 2	Start-0:05:00	In Centre and Inbetween	TUBA8-B6-IC/4.1e		3643738	2.69707	109.157	4.56	5	8.56	4.56	-	23.9379	Hom	Female	1
Trial 7	Arena 2	Start-0:05:00	In Periphery	TUBA8-B6-IC/4.1e		3643738	2.9217	1324.85	295.2	7	0	150	145.12	4.4892	Hom	Female	1
Trial 7	Arena 2	Start-0:05:00	In Whole Arena	TUBA8-B6-IC/4.1e		3643738	2.9217	1434.36	300	1	0	154.64	145.28	4.78248	Hom	Female	1
Trial 7	Arena 2	0:05:00-0:10:00	In Centre	TUBA8-B6-IC/4.1e		3643738	2.60747	38.7081	2.16	3	375.12	2.08	0.08	17.9204	Hom	Female	1
Trial 7	Arena 2	0:05:00-0:10:00	In Centre and Inbetween	TUBA8-B6-IC/4.1e		3643738	2.73445	130.664	7.52	8	374.24	7.44	0.08	17.3755	Hom	Female	1
Trial 7	Arena 2	0:05:00-0:10:00	In Periphery	TUBA8-B6-IC/4.1e		3643738	3.11229	1534.35	292.48	9	300	154.32	138.16	5.24599	Hom	Female	1
Trial 7	Arena 2	0:05:00-0:10:00	In Whole Arena	TUBA8-B6-IC/4.1e		3643738	3.11229	1665.01	300	1	300	161.76	138.24	5.55004	Hom	Female	1
Trial 7	Arena 2	0:10:00-0:15:00	In Centre	TUBA8-B6-IC/4.1e		3643738	2.68612	47.9711	2.56	5	674.56	2.4	0.16	18.7387	Hom	Female	1
Trial 7	Arena 2	0:10:00-0:15:00	In Centre and Inbetween	TUBA8-B6-IC/4.1e		3643738	2.78044	208.194	10.32	11	626.8	10	0.32	20.1739	Hom	Female	1
Trial 7	Arena 2	0:10:00-0:15:00	In Periphery	TUBA8-B6-IC/4.1e		3643738	3.14672	1197.96	289.04	14	600	138	151.04	4.14461	Hom	Female	1
Trial 7	Arena 2	0:10:00-0:15:00	In Whole Arena	TUBA8-B6-IC/4.1e		3643738	3.14672	1407.08	300	1	600	148.08	151.92	4.69026	Hom	Female	1
Trial 7	Arena 2	0:15:00-0:20:00	In Centre	TUBA8-B6-IC/4.1e		3643738	2.16549	61.9416	6	9	1049.04	5.84	0.16	10.3236	Hom	Female	1
Trial 7	Arena 2	0:15:00-0:20:00	In Centre and Inbetween	TUBA8-B6-IC/4.1e		3643738	2.1854	238.574	23.28	12	1048.8	21.6	1.68	10.248	Hom	Female	1
Trial 7	Arena 2	0:15:00-0:20:00	In Periphery	TUBA8-B6-IC/4.1e		3643738	3.03963	1202.55	276.72	13	900	134.56	142.16	4.34824	Hom	Female	1
Trial 7	Arena 2	0:15:00-0:20:00	In Whole Arena	TUBA8-B6-IC/4.1e		3643738	3.03963	1441.12	300	1	900	156.16	143.84	4.80631	Hom	Female	1
Trial 7	Arena 3	Start-0:05:00	In Centre	TUBA8-B6-IC/3.2b		3643738	2.68209	77.8402	5.2	5	93.28	5.04	0.16	14.9693	Hom	Female	1
Trial 7	Arena 3	Start-0:05:00	In Centre and Inbetween	TUBA8-B6-IC/3.2b		3643738	3.09523	252	21.68	16	12	18.88	2.8	11.6236	Hom	Female	1
Trial 7	Arena 3	Start-0:05:00	In Periphery	TUBA8-B6-IC/3.2b		3643738	2.84526	1766.83	276.4	22	0	176.48	99.84	6.39414	Hom	Female	1
Trial 7	Arena 3	Start-0:05:00	In Whole Arena	TUBA8-B6-IC/3.2b		3643738	3.59304	2028.44	300	1	0	196.4	103.52	6.76328	Hom	Female	1
Trial 7	Arena 3	0:05:00-0:10:00	In Centre	TUBA8-B6-IC/3.2b		3643738	2.33	37.8992	2.64	4	352.56	2.32	0.32	14.3557	Hom	Female	1
Trial 7	Arena 3	0:05:00-0:10:00	In Centre and Inbetween	TUBA8-B6-IC/3.2b		3643738	3.28957	190.671	16.72	12	342.24	13.84	2.88	11.4038	Hom	Female	1
Trial 7	Arena 3	0:05:00-0:10:00	In Periphery	TUBA8-B6-IC/3.2b		3643738	3.64257	1538.41	279.12	20	300	157.2	121.92	5.51165	Hom	Female	1
Trial 7	Arena 3	0:05:00-0:10:00	In Whole Arena	TUBA8-B6-IC/3.2b		3643738	3.64257	1740.18	300	1	300	173.36	126.64	5.80061	Hom	Female	1
Trial 7	Arena 3	0:10:00-0:15:00	In Centre	TUBA8-B6-IC/3.2b		3643738	2.11526	102.498	10.96	9	612.72	8.96	2	9.35201	Hom	Female	1
Trial 7	Arena 3	0:10:00-0:15:00	In Centre and Inbetween	TUBA8-B6-IC/3.2b		3643738	2.11526	278.263	42	11	611.68	26.48	15.52	6.62531	Hom	Female	1
Trial 7	Arena 3	0:10:00-0:15:00	In Periphery	TUBA8-B6-IC/3.2b		3643738	2.94041	1036.42	256.16	15	600	127.28	128.88	4.04598	Hom	Female	1
Trial 7	Arena 3	0:10:00-0:15:00	In Whole Arena	TUBA8-B6-IC/3.2b		3643738	2.94041	1321.1	300	1	600	154.56	145.44	4.40366	Hom	Female	1
Trial 7	Arena 3	0:15:00-0:20:00	In Centre	TUBA8-B6-IC/3.2b		3643738	1.84454	138.782	14	8	943.6	12.64	1.36	9.91298	Hom	Female	1
Trial 7	Arena 3	0:15:00-0:20:00	In Centre and Inbetween	TUBA8-B6-IC/3.2b		3643738	2.21444	388.383	65.44	24	921.36	40.4	25.04	5.93496	Hom	Female	1
Trial 7	Arena 3	0:15:00-0:20:00	In Periphery	TUBA8-B6-IC/3.2b		3643738	3.15301	1084.16	233.6	26	900	135.6	98	4.64428	Hom	Female	1
Trial 7	Arena 3	0:15:00-0:20:00	In Whole Arena	TUBA8-B6-IC/3.2b		3643738	3.15301	1475.91	300	1	900	176.8	123.2	4.92233	Hom	Female	1
Trial 7	Arena 4	Start-0:05:00	In Centre	TUBA8-B6-IC/1.2b		3643738	2.70626	106.204	5.6	6	104.56	5.6	-	18.9651	Het	Female	1
Trial 7	Arena 4	Start-0:05:00	In Centre and Inbetween	TUBA8-B6-IC/1.2b		3643738	2.73088	252.23	14.56	15	70	14.24	0.32	17.3235	Het	Female	1
Trial 7	Arena 4	Start-0:05:00	In Periphery	TUBA8-B6-IC/1.2b		3643738	2.9493	1458.22	285.44	16	0	161.92	123.44	5.1101	Het	Female	1
Trial 7	Arena 4	Start-0:05:00	In Whole Arena	TUBA8-B6-IC/1.2b		3643738	2.9493	1710.45	300	1	0	176.16	123.76	5.70301	Het	Female	1
Trial 7	Arena 4	0:05:00-0:10:00	In Centre	TUBA8-B6-IC/1.2b		3643738	1.94905	31.4687	2.08	2	400.08	2	0.08	15.1292	Het	Female	1
Trial 7	Arena 4	0:05:00-0:10:00	In Centre and Inbetween	TUBA8-B6-IC/1.2b		3643738	2.87919	126.117	7.92	9	399.44	7.84	0.08	15.9238	Het	Female	1
Trial 7	Arena 4	0:05:00-0:10:00	In Periphery	TUBA8-B6-IC/1.2b		3643738	2.90467	1287.9	292.08	10	300	149.76	142.32	4.40939	Het	Female	1
Trial 7	Arena 4	0:05:00-0:10:00	In Whole Arena	TUBA8-B6-IC/1.2b		3643738	2.90467	1414.01	300	1	300	157.6	142.4	4.71337	Het	Female	1
Trial 7	Arena 4	0:10:00-0:15:00	In Centre	TUBA8-B6-IC/1.2b		3643738	2.48903	88.6765	7.44	7	624.88	6.96	0.48	11.9189	Het	Female	1
Trial 7	Arena 4	0:10:00-0:15:00	In Centre and Inbetween	TUBA8-B6-IC/1.2b		3643738	2.51881	307.727	29.52	18	602.56	25.28	4.24	10.4244	Het	Female	1
Trial 7	Arena 4	0:10:00-0:15:00	In Periphery	TUBA8-B6-IC/1.2b		3643738	2.78862	1044.42	270.48	19	600	129.2	141.28	3.86137	Het	Female	1
Trial 7	Arena 4	0:10:00-0:15:00	In Whole Arena	TUBA8-B6-IC/1.2b		3643738	2.78862	1352.15	300	1	600	154.48	145.52	4.50717	Het	Female	1
Trial 7	Arena 4	0:15:00-0:20:00	In Centre	TUBA8-B6-IC/1.2b		3643738	2.71292	193.033	15.6	12	911.12	13.68	1.92	12.3739	Het	Female	1
Trial 7	Arena 4	0:15:00-0:20:00	In Centre and Inbetween	TUBA8-B6-IC/1.2b		3643738	2.71292	454.214	44.56	19	909.52	37.52	7.04	10.1933	Het	Female	1
Trial 7	Arena 4	0:15:00-0:20:00	In Periphery	TUBA8-B6-IC/1.2b		3643738	3.00555	1193.65	255.44	20	900	139.28	116.16	4.67583	Het	Female	1
Trial 7	Arena 4	0:15:00-0:20:00	In Whole Arena	TUBA8-B6-IC/1.2b		3643738	3.00555	1647.86	300	1	900	176.8	123.2	5.4958	Het	Female	1
Trial 8	Arena 1	Start-0:05:00	In Centre	TUBA8-B6-IC/3.2a		3643738	3.41199	137.754	17.36	9	18.4	12.88	4.48	7.93514	Hom	Female	1
Trial 8	Arena 1	Start-0:05:00	In Centre and Inbetween	TUBA8-B6-IC/3.2a		3643738	3.41199	346.454	34.4	17	2	28.24	6.16	10.0713	Hom	Female	1
Trial 8	Arena 1	Start-0:05:00	In Periphery	TUBA8-B6-IC/3.2a		3643738	3.30001	1741.23	263.44	26	0	175.6	87.76	6.61563	Hom	Female	1
Trial 8	Arena 1	Start-0:05:00	In Whole Arena	TUBA8-B6-IC/3.2a		3643738	3.41199	2094.76	300	1	0	205.36	94.56	6.98813	Hom	Female	1
Trial 8	Arena 1	0:05:00-0:10:00	In Centre	TUBA8-B6-IC/3.2a		3643738	2.85856	185.116	11.68	12	335.52	11.28	0.4	15.849	Hom	Female	1
Trial 8	Arena 1	0:05:00-0:10:00	In Centre and Inbetween	TUBA8-B6-IC/3.2a		3643738	2.85856	460.717	45.36	25	318.96	35.6	9.76	10.1569	Hom	Female	1
Trial 8	Arena 1	0:05:00-0:10:00	In Periphery	TUBA8-B6-IC/3.2a		3643738	3.38755	1455.67	254.08	28	300	160.24	93.84	5.7292	Hom	Female	1
Trial 8	Arena 1	0:05:00-0:10:00	In Whole Arena	TUBA8-B6-IC/3.2a		3643738	3.38755	1918.22	300	1	300	196.24	103.76	6.39406	Hom	Female	1
Trial 8	Arena 1	0:10:00-0:15:00	In Centre	TUBA8-B6-IC/3.2a		3643738	3.09956	79.6643	6.88	10	633.44	6.08	0.8	11.5791	Hom	Female	1
Trial 8	Arena 1	0:10:00-0:15:00	In Centre and Inbetween	TUBA8-B6-IC/3.2a		3643738	3.09956	251.3	28	14	633.12	20.72	7.28	8.97501	Hom	Female	1
Trial 8	Arena 1	0:10:00-0:15:00	In Periphery	TUBA8-B6-IC/3.2a		3643738	3.55489	1693.21	268.16	23	600	182.16	86	6.31419	Hom	Female	1
Trial 8	Arena 1	0:10:00-0:15:00	In Whole Arena	TUBA8-B6-IC/3.2a		3643738	3.55489	1957.76	300	1	600	205.52	94.48	6.52588	Hom	Female	1
Trial 8	Arena 1	0:15:00-0:20:00	In Centre	TUBA8-B6-IC/3.2a		3643738	2.66664	91.1963	8.72	6	914.64	6.72	2	10.4583	Hom	Female	1
Trial 8	Arena 1	0:15:00-0:20:00	In Centre and Inbetween	TUBA8-B6-IC/3.2a		3643738	2.73972	240.799	26.16	14	914.24	21.76	4.4	9.20487	Hom	Female	1
Trial 8	Arena 1	0:15:00-0:20:00	In Periphery	TUBA8-B6-IC/3.2a		3643738	3.97588	1232.81	272	21	900	144.96	127.04	4.53238	Hom	Female	1
Trial 8	Arena 1	0:15:00-0:20:00	In Whole Arena	TUBA8-B6-IC/3.2a		3643738	3.97588	1481.92	300	1	900	168.4	131.6	4.93973	Hom	Female	1
Trial 8	Arena 2	Start-0:05:00	In Centre	TUBA8-B6-IC/3.2c		3643738	2.434	86.767	3.52	5	5.04	3.52	-	24.6497	Hom	Female	1
Trial 8	Arena 2	Start-0:05:00	In Centre and Inbetween	TUBA8-B6-IC/3.2c		3643738	2.47109	166.248	9.68	10	2.4	8.56	1.12	17.1743	Hom	Female	1
Trial 8	Arena 2	Start-0:05:00	In Periphery	TUBA8-B6-IC/3.2c		3643738	2.78519	1398.63	290.32	11	0	167.12	123.12	4.82153	Hom	Female	1
Trial 8	Arena 2	Start-0:05:00	In Whole Arena	TUBA8-B6-IC/3.2c		3643738	2.78519	1564.88	300	1	0	175.68	124.24	5.22043	Hom	Female	1
Trial 8	Arena 2	0:05:00-0:10:00	In Centre	TUBA8-B6-IC/3.2c		3643738	2.2192	117.687	15.76	6	316.96	9.92	5.84	7.46744	Hom	Female	1
Trial 8	Arena 2	0:05:00-0:10:00	In Centre and Inbetween	TUBA8-B6-IC/3.2c		3643738	2.56529	266.426	38.24	13	312.32	25.28	12.96	6.96722	Hom	Female	1
Trial 8	Arena 2	0:05:00-0:10:00	In Periphery	TUBA8-B6-IC/3.2c		3643738	2.66178	973.736	261.76	14	300	125.36	136.4	3.71996	Hom	Female	1
Trial 8	Arena 2	0:05:00-0:10:00	In Whole Arena	TUBA8-B6-IC/3.2c		3643738	2.66178	1240.16	300	1	300	150.64	149.36	4.13387	Hom	Female	1
Trial 8	Arena 2	0:10:00-0:15:00	In Centre	TUBA8-B6-IC/3.2c		3643738	2.0117	57.6544	9.84	3	613.92	5.68	4.16	5.85919	Hom	Female	1
Trial 8	Arena 2	0:10:00-0:15:00	In Centre and Inbetween	TUBA8-B6-IC/3.2c		3643738	2.04693	153.895	27.68	10	612.96	16.64	11.04	5.55981	Hom	Female	1
Trial 8	Arena 2	0:10:00-0:15:00	In Periphery	TUBA8-B6-IC/3.2c		3643738	2.64012	1263.92	272.32	11	600	150.24	122.08	4.6413	Hom	Female	1
Trial 8	Arena 2	0:10:00-0:15:00	In Whole Arena	TUBA8-B6-IC/3.2c		3643738	2.64012	1417.82	300	1	600	166.88	133.12	4.72605	Hom	Female	1
Trial 8	Arena 2	0:15:00-0:20:00	In Centre	TUBA8-B6-IC/3.2c		3643738	1.92418	174.006	21.2	10	951.92	16.08	5.12	8.20781	Hom	Female	1
Trial 8	Arena 2	0:15:00-0:20:00	In Centre and Inbetween	TUBA8-B6-IC/3.2c		3643738	1.99799	304.914	36.56	8	951.6	28.64	7.92	8.3401	Hom	Female	1
Trial 8	Arena 2	0:15:00-0:20:00	In Periphery	TUBA8-B6-IC/3.2c		3643738	2.52364	671.719	263.44	9	900	87.68	175.76	2.5498	Hom	Female	1
Trial 8	Arena 2	0:15:00-0:20:00	In Whole Arena	TUBA8-B6-IC/3.2c		3643738	2.52364	976.633	300	1	900	116.32	183.68	3.25544	Hom	Female	1
Trial 8	Arena 3	Start-0:05:00	In Centre	TUBA8-B6-IC/3.1b		3643738	3.04443	120.331	6.72	9	83.44	6.64	0.08	17.9064	Hom	Female	1
Trial 8	Arena 3	Start-0:05:00	In Centre and Inbetween	TUBA8-B6-IC/3.1b		3643738	3.04443	315.559	20.16	16	9.68	19.12	1.04	15.6527	Hom	Female	1
Trial 8	Arena 3	Start-0:05:00	In Periphery	TUBA8-B6-IC/3.1b		3643738	2.53592	1598.43	276	25	0	179.44	96.48	5.79647	Hom	Female	1
Trial 8	Arena 3	Start-0:05:00	In Whole Arena	TUBA8-B6-IC/3.1b		3643738	3.04443	1925.04	300	1	0	201.04	98.88	6.42194	Hom	Female	1
Trial 8	Arena 3	0:05:00-0:10:00	In Centre	TUBA8-B6-IC/3.1b		3643738	3.15812	167.931	14.08	12	342.72	12.4	1.68	11.9269	Hom	Female	1
Trial 8	Arena 3	0:05:00-0:10:00	In Centre and Inbetween	TUBA8-B6-IC/3.1b		3643738	3.15812	398.357	38	17	342.08	32.16	5.84	10.4831	Hom	Female	1
Trial 8	Arena 3	0:05:00-0:10:00	In Periphery	TUBA8-B6-IC/3.1b		3643738	2.65131	1274.49	257.44	26	300	152.8	104.64	4.95062	Hom	Female	1
Trial 8	Arena 3	0:05:00-0:10:00	In Whole Arena	TUBA8-B6-IC/3.1b		3643738	3.15812	1684.84	300	1	300	187.92	112.08	5.61615	Hom	Female	1
Trial 8	Arena 3	0:10:00-0:15:00	In Centre	TUBA8-B6-IC/3.1b		3643738	2.20614	138.953	13.52	7	647.84	11.36	2.16	10.2776	Hom	Female	1
Trial 8	Arena 3	0:10:00-0:15:00	In Centre and Inbetween	TUBA8-B6-IC/3.1b		3643738	2.83977	270.313	24.08	11	600.24	21.2	2.88	11.2256	Hom	Female	1
Trial 8	Arena 3	0:10:00-0:15:00	In Periphery	TUBA8-B6-IC/3.1b		3643738	3.08654	1290.45	273.04	18	600	151.44	121.6	4.72622	Hom	Female	1
Trial 8	Arena 3	0:10:00-0:15:00	In Whole Arena	TUBA8-B6-IC/3.1b		3643738	3.08654	1571.3	300	1	600	174.72	125.28	5.23768	Hom	Female	1
Trial 8	Arena 3	0:15:00-0:20:00	In Centre	TUBA8-B6-IC/3.1b		3643738	2.09043	180.008	22.48	14	911.36	18.56	3.92	8.00749	Hom	Female	1
Trial 8	Arena 3	0:15:00-0:20:00	In Centre and Inbetween	TUBA8-B6-IC/3.1b		3643738	2.47009	421.095	55.36	25	904.56	44.16	11.2	7.60649	Hom	Female	1
Trial 8	Arena 3	0:15:00-0:20:00	In Periphery	TUBA8-B6-IC/3.1b		3643738	2.77761	1008.19	242.24	33	900	126.4	115.84	4.16195	Hom	Female	1
Trial 8	Arena 3	0:15:00-0:20:00	In Whole Arena	TUBA8-B6-IC/3.1b		3643738	2.77761	1437.56	300	1	900	171.6	128.4	4.79188	Hom	Female	1
Trial 8	Arena 4	Start-0:05:00	In Centre	TUBA8-B6-IC/4.1d		3643738	2.60302	72.3732	4.16	6	34.96	4.16	-	17.3974	WT	Female	1
Trial 8	Arena 4	Start-0:05:00	In Centre and Inbetween	TUBA8-B6-IC/4.1d		3643738	2.60302	168.796	9.92	7	34.32	9.84	0.08	17.0157	WT	Female	1
Trial 8	Arena 4	Start-0:05:00	In Periphery	TUBA8-B6-IC/4.1d		3643738	2.8233	1354.28	290.08	8	0	158	132	4.67251	WT	Female	1
Trial 8	Arena 4	Start-0:05:00	In Whole Arena	TUBA8-B6-IC/4.1d		3643738	2.8233	1523.08	300	1	0	167.84	132.08	5.08099	WT	Female	1
Trial 8	Arena 4	0:05:00-0:10:00	In Centre	TUBA8-B6-IC/4.1d		3643738	2.00393	46.6191	6.08	5	397.28	4.8	1.28	7.66761	WT	Female	1
Trial 8	Arena 4	0:05:00-0:10:00	In Centre and Inbetween	TUBA8-B6-IC/4.1d		3643738	2.37357	99.9439	9.68	7	346.96	8.08	1.6	10.3248	WT	Female	1
Trial 8	Arena 4	0:05:00-0:10:00	In Periphery	TUBA8-B6-IC/4.1d		3643738	3.069	1106.94	290.32	8	300	136.08	154.24	3.81282	WT	Female	1
Trial 8	Arena 4	0:05:00-0:10:00	In Whole Arena	TUBA8-B6-IC/4.1d		3643738	3.069	1206.88	300	1	300	144.16	155.84	4.02294	WT	Female	1
Trial 8	Arena 4	0:10:00-0:15:00	In Centre	TUBA8-B6-IC/4.1d		3643738	1.81147	45.0696	6.32	4	697.68	4.56	1.76	7.13127	WT	Female	1
Trial 8	Arena 4	0:10:00-0:15:00	In Centre and Inbetween	TUBA8-B6-IC/4.1d		3643738	1.97098	110.761	15.28	6	616.72	11.92	3.36	7.24875	WT	Female	1
Trial 8	Arena 4	0:10:00-0:15:00	In Periphery	TUBA8-B6-IC/4.1d		3643738	2.78699	1044.11	284.56	8	600	128.32	156.24	3.66921	WT	Female	1
Trial 8	Arena 4	0:10:00-0:15:00	In Whole Arena	TUBA8-B6-IC/4.1d		3643738	2.78699	1157.68	300	1	600	140.32	159.68	3.85893	WT	Female	1
Trial 8	Arena 4	0:15:00-0:20:00	In Centre	TUBA8-B6-IC/4.1d		3643738	2.68612	129.953	28.56	13	906	11.92	16.64	4.55017	WT	Female	1
Trial 8	Arena 4	0:15:00-0:20:00	In Centre and Inbetween	TUBA8-B6-IC/4.1d		3643738	2.82742	285.149	61.2	8	905.76	29.36	31.84	4.65929	WT	Female	1
Trial 8	Arena 4	0:15:00-0:20:00	In Periphery	TUBA8-B6-IC/4.1d		3643738	2.69251	779.719	238.8	9	900	104.8	134	3.26516	WT	Female	1
Trial 8	Arena 4	0:15:00-0:20:00	In Whole Arena	TUBA8-B6-IC/4.1d		3643738	2.82742	1064.87	300	1	900	134.16	165.84	3.54956	WT	Female	1
Trial 1	Arena 1	Start-0:05:00	In Centre	TUBA8-B6-IC/4.1c		19543	2.28134	53.2767	6.48	3	80.88	5.04	1.44	8.22171	WT	Female	1
Trial 1	Arena 1	Start-0:05:00	In Centre and Inbetween	TUBA8-B6-IC/4.1c		19543	2.28347	133.547	18.56	8	40.64	14.64	3.92	7.1954	WT	Female	1
Trial 1	Arena 1	Start-0:05:00	In Periphery	TUBA8-B6-IC/4.1c		19543	2.76971	1142.6	276.24	15	0	137.04	139.12	4.13746	WT	Female	1
Trial 1	Arena 1	Start-0:05:00	In Whole Arena	TUBA8-B6-IC/4.1c		19543	2.76971	1291.6	300	1	0	154.72	145.2	4.3065	WT	Female	1
Trial 1	Arena 1	0:05:00-0:10:00	In Centre	TUBA8-B6-IC/4.1c		19543	2.14295	70.9147	5.12	5	363.6	5.04	0.08	13.8505	WT	Female	1
Trial 1	Arena 1	0:05:00-0:10:00	In Centre and Inbetween	TUBA8-B6-IC/4.1c		19543	2.64825	287.24	28	17	302.08	22.96	5.04	10.2586	WT	Female	1
Trial 1	Arena 1	0:05:00-0:10:00	In Periphery	TUBA8-B6-IC/4.1c		19543	2.65005	1156.94	265.92	23	300	136.56	129.36	4.3507	WT	Female	1
Trial 1	Arena 1	0:05:00-0:10:00	In Whole Arena	TUBA8-B6-IC/4.1c		19543	2.65005	1460.64	300	1	300	162.64	137.36	4.86882	WT	Female	1
Trial 1	Arena 1	0:10:00-0:15:00	In Centre	TUBA8-B6-IC/4.1c		19543	1.8447	38.079	4.64	2	758.24	3.44	1.2	8.20668	WT	Female	1
Trial 1	Arena 1	0:10:00-0:15:00	In Centre and Inbetween	TUBA8-B6-IC/4.1c		19543	2.08969	108.31	14.56	5	751.92	11.12	3.44	7.43887	WT	Female	1
Trial 1	Arena 1	0:10:00-0:15:00	In Periphery	TUBA8-B6-IC/4.1c		19543	2.92778	1054.87	285.2	7	600	131.04	154.16	3.6987	WT	Female	1
Trial 1	Arena 1	0:10:00-0:15:00	In Whole Arena	TUBA8-B6-IC/4.1c		19543	2.92778	1163.82	300	1	600	142.24	157.76	3.87939	WT	Female	1
Trial 1	Arena 1	0:15:00-0:20:00	In Centre	TUBA8-B6-IC/4.1c		19543	1.7793	55.7731	7.04	3	925.2	5.92	1.12	7.92232	WT	Female	1
Trial 1	Arena 1	0:15:00-0:20:00	In Centre and Inbetween	TUBA8-B6-IC/4.1c		19543	2.26485	175.666	28.24	12	904.72	20.8	7.44	6.22048	WT	Female	1
Trial 1	Arena 1	0:15:00-0:20:00	In Periphery	TUBA8-B6-IC/4.1c		19543	2.26902	726.952	270.8	15	900	96.32	174.48	2.68446	WT	Female	1
Trial 1	Arena 1	0:15:00-0:20:00	In Whole Arena	TUBA8-B6-IC/4.1c		19543	2.26902	906.482	300	1	900	117.92	182.08	3.02161	WT	Female	1
Trial 1	Arena 2	Start-0:05:00	In Centre	TUBA8-B6-IC/4.1b		19543	2.65442	105.967	8.8	8	20.48	7.2	1.6	12.0417	Het	Female	1
Trial 1	Arena 2	Start-0:05:00	In Centre and Inbetween	TUBA8-B6-IC/4.1b		19543	2.72313	378.903	27.68	21	6.56	22.88	4.8	13.6887	Het	Female	1
Trial 1	Arena 2	Start-0:05:00	In Periphery	TUBA8-B6-IC/4.1b		19543	3.0862	1842.81	271.12	29	0	178.56	92.48	6.79902	Het	Female	1
Trial 1	Arena 2	Start-0:05:00	In Whole Arena	TUBA8-B6-IC/4.1b		19543	3.0862	2224.21	300	1	0	202	97.92	7.416	Het	Female	1
Trial 1	Arena 2	0:05:00-0:10:00	In Centre	TUBA8-B6-IC/4.1b		19543	2.74518	147.346	9.44	11	331.68	8.32	1.12	15.6087	Het	Female	1
Trial 1	Arena 2	0:05:00-0:10:00	In Centre and Inbetween	TUBA8-B6-IC/4.1b		19543	3.06616	361.88	24.88	15	331.44	22.08	2.8	14.545	Het	Female	1
Trial 1	Arena 2	0:05:00-0:10:00	In Periphery	TUBA8-B6-IC/4.1b		19543	3.35319	1338.32	272.4	23	300	154.4	118	4.91307	Het	Female	1
Trial 1	Arena 2	0:05:00-0:10:00	In Whole Arena	TUBA8-B6-IC/4.1b		19543	3.35319	1706.68	300	1	300	178.16	121.84	5.68893	Het	Female	1
Trial 1	Arena 2	0:10:00-0:15:00	In Centre	TUBA8-B6-IC/4.1b		19543	2.72152	158.622	12.08	12	629.76	10.64	1.44	13.1309	Het	Female	1
Trial 1	Arena 2	0:10:00-0:15:00	In Centre and Inbetween	TUBA8-B6-IC/4.1b		19543	3.5354	440.003	38.96	23	605.2	31.76	7.2	11.2937	Het	Female	1
Trial 1	Arena 2	0:10:00-0:15:00	In Periphery	TUBA8-B6-IC/4.1b		19543	3.47623	1488.84	260.24	28	600	167.68	92.56	5.72102	Het	Female	1
Trial 1	Arena 2	0:10:00-0:15:00	In Whole Arena	TUBA8-B6-IC/4.1b		19543	3.5354	1931.37	300	1	600	199.92	100.08	6.4379	Het	Female	1
Trial 1	Arena 2	0:15:00-0:20:00	In Centre	TUBA8-B6-IC/4.1b		19543	2.29629	136.491	14.4	11	961.6	11.28	3.12	9.47852	Het	Female	1
Trial 1	Arena 2	0:15:00-0:20:00	In Centre and Inbetween	TUBA8-B6-IC/4.1b		19543	2.69016	328.842	40.72	15	906.96	28.56	12.16	8.07568	Het	Female	1
Trial 1	Arena 2	0:15:00-0:20:00	In Periphery	TUBA8-B6-IC/4.1b		19543	3.10256	759.155	258.08	18	900	97.84	160.24	2.94155	Het	Female	1
Trial 1	Arena 2	0:15:00-0:20:00	In Whole Arena	TUBA8-B6-IC/4.1b		19543	3.10256	1090.87	300	1	900	127.2	172.8	3.63624	Het	Female	1
Trial 1	Arena 3	Start-0:05:00	In Centre	TUBA8-B6-IC/1.1a		19543	2.50493	154.726	9.76	13	16.96	9.12	0.64	15.853	Het	Female	1
Trial 1	Arena 3	Start-0:05:00	In Centre and Inbetween	TUBA8-B6-IC/1.1a		19543	2.66915	420.802	33.44	23	0.48	29.12	4.32	12.5838	Het	Female	1
Trial 1	Arena 3	Start-0:05:00	In Periphery	TUBA8-B6-IC/1.1a		19543	3.17863	1661.2	264.08	30	0	166.64	97.36	6.29241	Het	Female	1
Trial 1	Arena 3	Start-0:05:00	In Whole Arena	TUBA8-B6-IC/1.1a		19543	3.17863	2093.15	300	1	0	197.44	102.48	6.97903	Het	Female	1
Trial 1	Arena 3	0:05:00-0:10:00	In Centre	TUBA8-B6-IC/1.1a		19543	2.21156	99.1914	9.68	7	347.04	8.56	1.12	10.247	Het	Female	1
Trial 1	Arena 3	0:05:00-0:10:00	In Centre and Inbetween	TUBA8-B6-IC/1.1a		19543	3.28523	270.553	30.72	13	303.36	23.12	7.6	8.80708	Het	Female	1
Trial 1	Arena 3	0:05:00-0:10:00	In Periphery	TUBA8-B6-IC/1.1a		19543	2.70058	1538.97	267.68	18	300	161.68	106	5.74928	Het	Female	1
Trial 1	Arena 3	0:05:00-0:10:00	In Whole Arena	TUBA8-B6-IC/1.1a		19543	3.28523	1812.21	300	1	300	185.44	114.56	6.0407	Het	Female	1
Trial 1	Arena 3	0:10:00-0:15:00	In Centre	TUBA8-B6-IC/1.1a		19543	2.10317	74.1146	6.16	6	611.76	5.52	0.64	12.0316	Het	Female	1
Trial 1	Arena 3	0:10:00-0:15:00	In Centre and Inbetween	TUBA8-B6-IC/1.1a		19543	2.38325	256.331	36.48	17	610.64	25.44	11.04	7.02663	Het	Female	1
Trial 1	Arena 3	0:10:00-0:15:00	In Periphery	TUBA8-B6-IC/1.1a		19543	2.93292	1489.52	263.12	22	600	158.8	104.32	5.66098	Het	Female	1
Trial 1	Arena 3	0:10:00-0:15:00	In Whole Arena	TUBA8-B6-IC/1.1a		19543	2.93292	1748.01	300	1	600	184.48	115.52	5.8267	Het	Female	1
Trial 1	Arena 3	0:15:00-0:20:00	In Centre	TUBA8-B6-IC/1.1a		19543	-	-	-	0	-	-	-	-	Het	Female	1
Trial 1	Arena 3	0:15:00-0:20:00	In Centre and Inbetween	TUBA8-B6-IC/1.1a		19543	1.92434	81.5136	17.04	6	957.36	9.2	7.84	4.78366	Het	Female	1
Trial 1	Arena 3	0:15:00-0:20:00	In Periphery	TUBA8-B6-IC/1.1a		19543	2.6807	1188.62	280.32	12	900	144.8	135.52	4.24024	Het	Female	1
Trial 1	Arena 3	0:15:00-0:20:00	In Whole Arena	TUBA8-B6-IC/1.1a		19543	2.6807	1279.53	300	1	900	155.36	144.64	4.2651	Het	Female	1
Trial 1	Arena 4	Start-0:05:00	In Centre	TUBA8-B6-IC/1.2c		19543	1.95642	117.498	18.16	8	79.2	12.08	6.08	6.47015	WT	Female	1
Trial 1	Arena 4	Start-0:05:00	In Centre and Inbetween	TUBA8-B6-IC/1.2c		19543	2.77481	297.592	36.48	15	0	27.36	9.04	8.17562	WT	Female	1
Trial 1	Arena 4	Start-0:05:00	In Periphery	TUBA8-B6-IC/1.2c		19543	2.39518	1135.72	261.76	23	0.4	145.84	115.92	4.33877	WT	Female	1
Trial 1	Arena 4	Start-0:05:00	In Whole Arena	TUBA8-B6-IC/1.2c		19543	2.77481	1442.04	300	1	0	174.48	125.44	4.8081	WT	Female	1
Trial 1	Arena 4	0:05:00-0:10:00	In Centre	TUBA8-B6-IC/1.2c		19543	2.07104	56.4308	6.96	5	328	5.12	1.84	8.10787	WT	Female	1
Trial 1	Arena 4	0:05:00-0:10:00	In Centre and Inbetween	TUBA8-B6-IC/1.2c		19543	2.65575	173.652	27.76	13	301.44	16.56	11.2	6.25549	WT	Female	1
Trial 1	Arena 4	0:05:00-0:10:00	In Periphery	TUBA8-B6-IC/1.2c		19543	2.93837	1278.02	270.96	19	300	153.52	117.44	4.71664	WT	Female	1
Trial 1	Arena 4	0:05:00-0:10:00	In Whole Arena	TUBA8-B6-IC/1.2c		19543	2.93837	1457.31	300	1	300	170.96	129.04	4.85769	WT	Female	1
Trial 1	Arena 4	0:10:00-0:15:00	In Centre	TUBA8-B6-IC/1.2c		19543	2.31535	64.1079	13.2	6	697.12	8	5.2	4.85666	WT	Female	1
Trial 1	Arena 4	0:10:00-0:15:00	In Centre and Inbetween	TUBA8-B6-IC/1.2c		19543	2.31535	152.328	31.84	6	650.56	15.84	16	4.78417	WT	Female	1
Trial 1	Arena 4	0:10:00-0:15:00	In Periphery	TUBA8-B6-IC/1.2c		19543	3.50577	1172.14	264.16	21	600	130.56	133.6	4.43722	WT	Female	1
Trial 1	Arena 4	0:10:00-0:15:00	In Whole Arena	TUBA8-B6-IC/1.2c		19543	3.50577	1343.86	300	1	600	149.2	150.8	4.47953	WT	Female	1
Trial 1	Arena 4	0:15:00-0:20:00	In Centre	TUBA8-B6-IC/1.2c		19543	2.62858	168.891	17.36	12	915.68	13.92	3.44	9.72877	WT	Female	1
Trial 1	Arena 4	0:15:00-0:20:00	In Centre and Inbetween	TUBA8-B6-IC/1.2c		19543	2.62858	500.168	94.64	21	915.12	43.92	50.72	5.28496	WT	Female	1
Trial 1	Arena 4	0:15:00-0:20:00	In Periphery	TUBA8-B6-IC/1.2c		19543	3.00328	947.463	204.8	23	900	111.52	93.28	4.62629	WT	Female	1
Trial 1	Arena 4	0:15:00-0:20:00	In Whole Arena	TUBA8-B6-IC/1.2c		19543	3.00328	1450.99	300	1	900	155.68	144.32	4.83664	WT	Female	1
Trial 2	Arena 1	Start-0:05:00	In Centre	TUBA8-B6-IC/2.1b		19543	3.20176	99.7461	7.52	9	14.48	7.04	0.48	13.2641	WT	Female	1
Trial 2	Arena 1	Start-0:05:00	In Centre and Inbetween	TUBA8-B6-IC/2.1b		19543	3.20176	289.848	18.48	12	14.16	17.84	0.64	15.6844	WT	Female	1
Trial 2	Arena 1	Start-0:05:00	In Periphery	TUBA8-B6-IC/2.1b		19543	3.01699	1343.12	278.88	21	0	158.56	120.24	4.81749	WT	Female	1
Trial 2	Arena 1	Start-0:05:00	In Whole Arena	TUBA8-B6-IC/2.1b		19543	3.20176	1646.45	300	1	0	178.08	121.84	5.48962	WT	Female	1
Trial 2	Arena 1	0:05:00-0:10:00	In Centre	TUBA8-B6-IC/2.1b		19543	3.04409	85.2344	6.4	8	324.72	5.2	1.2	13.3179	WT	Female	1
Trial 2	Arena 1	0:05:00-0:10:00	In Centre and Inbetween	TUBA8-B6-IC/2.1b		19543	3.08498	313.834	21.84	15	316	18.72	3.12	14.3697	WT	Female	1
Trial 2	Arena 1	0:05:00-0:10:00	In Periphery	TUBA8-B6-IC/2.1b		19543	3.28182	1542.88	271.84	23	300	154.96	116.88	5.67571	WT	Female	1
Trial 2	Arena 1	0:05:00-0:10:00	In Whole Arena	TUBA8-B6-IC/2.1b		19543	3.28182	1870.07	300	1	300	176.16	123.84	6.23355	WT	Female	1
Trial 2	Arena 1	0:10:00-0:15:00	In Centre	TUBA8-B6-IC/2.1b		19543	3.14602	134.512	15.12	10	620.88	11.44	3.68	8.8963	WT	Female	1
Trial 2	Arena 1	0:10:00-0:15:00	In Centre and Inbetween	TUBA8-B6-IC/2.1b		19543	3.14602	343.743	30.16	15	619.68	23.68	6.48	11.3973	WT	Female	1
Trial 2	Arena 1	0:10:00-0:15:00	In Periphery	TUBA8-B6-IC/2.1b		19543	3.00777	1378.95	258.88	25	600	156.4	102.48	5.32661	WT	Female	1
Trial 2	Arena 1	0:10:00-0:15:00	In Whole Arena	TUBA8-B6-IC/2.1b		19543	3.14602	1737.43	300	1	600	182.24	117.76	5.79143	WT	Female	1
Trial 2	Arena 1	0:15:00-0:20:00	In Centre	TUBA8-B6-IC/2.1b		19543	2.67148	166.684	18.88	8	958.56	13.84	5.04	8.82859	WT	Female	1
Trial 2	Arena 1	0:15:00-0:20:00	In Centre and Inbetween	TUBA8-B6-IC/2.1b		19543	3.29391	333.145	33.92	16	925.68	26.32	7.6	9.82149	WT	Female	1
Trial 2	Arena 1	0:15:00-0:20:00	In Periphery	TUBA8-B6-IC/2.1b		19543	3.44026	1232.53	263.04	25	900	141.12	121.92	4.68573	WT	Female	1
Trial 2	Arena 1	0:15:00-0:20:00	In Whole Arena	TUBA8-B6-IC/2.1b		19543	3.44026	1577.99	300	1	900	169.84	130.16	5.25997	WT	Female	1
Trial 2	Arena 2	Start-0:05:00	In Centre	TUBA8-B6-IC/4.1a		19543	2.38942	98.7117	4.88	7	4.48	4.88	-	20.2278	Het	Female	1
Trial 2	Arena 2	Start-0:05:00	In Centre and Inbetween	TUBA8-B6-IC/4.1a		19543	2.38942	238.783	12.08	9	4.16	12.08	-	19.7668	Het	Female	1
Trial 2	Arena 2	Start-0:05:00	In Periphery	TUBA8-B6-IC/4.1a		19543	2.37522	1331.07	286.64	12	0	157.04	129.52	4.645	Het	Female	1
Trial 2	Arena 2	Start-0:05:00	In Whole Arena	TUBA8-B6-IC/4.1a		19543	2.38942	1572.82	300	1	0	169.68	130.24	5.24415	Het	Female	1
Trial 2	Arena 2	0:05:00-0:10:00	In Centre	TUBA8-B6-IC/4.1a		19543	2.97731	54.9165	2.08	4	351.44	2.08	-	26.4022	Het	Female	1
Trial 2	Arena 2	0:05:00-0:10:00	In Centre and Inbetween	TUBA8-B6-IC/4.1a		19543	2.97731	163.816	7.6	12	314.88	7.52	0.08	21.5548	Het	Female	1
Trial 2	Arena 2	0:05:00-0:10:00	In Periphery	TUBA8-B6-IC/4.1a		19543	2.64434	1457.83	289.76	19	300	170.24	119.52	5.03116	Het	Female	1
Trial 2	Arena 2	0:05:00-0:10:00	In Whole Arena	TUBA8-B6-IC/4.1a		19543	2.97731	1626.61	300	1	300	178.56	121.44	5.42202	Het	Female	1
Trial 2	Arena 2	0:10:00-0:15:00	In Centre	TUBA8-B6-IC/4.1a		19543	2.36577	117.763	11.68	6	651.6	10.96	0.72	10.0825	Het	Female	1
Trial 2	Arena 2	0:10:00-0:15:00	In Centre and Inbetween	TUBA8-B6-IC/4.1a		19543	2.65062	341.191	34.8	15	606.64	29.52	5.28	9.80435	Het	Female	1
Trial 2	Arena 2	0:10:00-0:15:00	In Periphery	TUBA8-B6-IC/4.1a		19543	2.9619	1380.34	263.6	20	600	148.48	115.12	5.23649	Het	Female	1
Trial 2	Arena 2	0:10:00-0:15:00	In Whole Arena	TUBA8-B6-IC/4.1a		19543	2.9619	1725.49	300	1	600	178.96	121.04	5.75162	Het	Female	1
Trial 2	Arena 2	0:15:00-0:20:00	In Centre	TUBA8-B6-IC/4.1a		19543	2.2296	92.8712	11.2	8	978.88	8.48	2.72	8.29207	Het	Female	1
Trial 2	Arena 2	0:15:00-0:20:00	In Centre and Inbetween	TUBA8-B6-IC/4.1a		19543	2.50145	227.356	25.2	11	978.64	20.56	4.64	9.02205	Het	Female	1
Trial 2	Arena 2	0:15:00-0:20:00	In Periphery	TUBA8-B6-IC/4.1a		19543	3.08124	1162.67	274.24	16	900	129.92	144.32	4.23961	Het	Female	1
Trial 2	Arena 2	0:15:00-0:20:00	In Whole Arena	TUBA8-B6-IC/4.1a		19543	3.08124	1391.35	300	1	900	150.64	149.36	4.63785	Het	Female	1
Trial 2	Arena 3	Start-0:05:00	In Centre	TUBA8-B6-IC/2.1d		19543	2.45121	51.5941	2.24	6	134.32	2.24	-	23.0331	Het	Female	1
Trial 2	Arena 3	Start-0:05:00	In Centre and Inbetween	TUBA8-B6-IC/2.1d		19543	2.45121	233.456	14.48	14	10.56	14.24	0.24	16.1227	Het	Female	1
Trial 2	Arena 3	Start-0:05:00	In Periphery	TUBA8-B6-IC/2.1d		19543	2.82926	1243.76	285.52	14	0	136.48	148.96	4.35735	Het	Female	1
Trial 2	Arena 3	Start-0:05:00	In Whole Arena	TUBA8-B6-IC/2.1d		19543	2.82926	1477.22	300	1	0	150.72	149.2	4.92537	Het	Female	1
Trial 2	Arena 3	0:05:00-0:10:00	In Centre	TUBA8-B6-IC/2.1d		19543	2.67722	49.6666	4.56	5	300	4	0.56	10.8918	Het	Female	1
Trial 2	Arena 3	0:05:00-0:10:00	In Centre and Inbetween	TUBA8-B6-IC/2.1d		19543	2.67722	254.288	40.8	21	300	27.76	13.04	6.23255	Het	Female	1
Trial 2	Arena 3	0:05:00-0:10:00	In Periphery	TUBA8-B6-IC/2.1d		19543	2.81327	1070.69	256	30	300.72	131.04	124.96	4.18239	Het	Female	1
Trial 2	Arena 3	0:05:00-0:10:00	In Whole Arena	TUBA8-B6-IC/2.1d		19543	2.81327	1338.03	300	1	300	160.8	139.2	4.4601	Het	Female	1
Trial 2	Arena 3	0:10:00-0:15:00	In Centre	TUBA8-B6-IC/2.1d		19543	2.60381	115.953	22.72	11	601.2	12.48	10.24	5.10358	Het	Female	1
Trial 2	Arena 3	0:10:00-0:15:00	In Centre and Inbetween	TUBA8-B6-IC/2.1d		19543	2.70617	325.641	61.52	17	600.96	35.92	25.6	5.29326	Het	Female	1
Trial 2	Arena 3	0:10:00-0:15:00	In Periphery	TUBA8-B6-IC/2.1d		19543	2.94602	1325.38	233.12	28	600	147.84	85.28	5.6854	Het	Female	1
Trial 2	Arena 3	0:10:00-0:15:00	In Whole Arena	TUBA8-B6-IC/2.1d		19543	2.94602	1679.19	300	1	600	186.8	113.2	5.59731	Het	Female	1
Trial 2	Arena 3	0:15:00-0:20:00	In Centre	TUBA8-B6-IC/2.1d		19543	1.93596	86.9884	56.08	3	927.52	10.16	45.92	1.55115	Het	Female	1
Trial 2	Arena 3	0:15:00-0:20:00	In Centre and Inbetween	TUBA8-B6-IC/2.1d		19543	2.96274	210.53	79.44	14	926.88	21.92	57.52	2.65017	Het	Female	1
Trial 2	Arena 3	0:15:00-0:20:00	In Periphery	TUBA8-B6-IC/2.1d		19543	3.26454	928.674	219.44	20	900.08	113.36	106.08	4.23202	Het	Female	1
Trial 2	Arena 3	0:15:00-0:20:00	In Whole Arena	TUBA8-B6-IC/2.1d		19543	3.26454	1141.25	300	1	900	135.68	164.32	3.80418	Het	Female	1
Trial 2	Arena 4	Start-0:05:00	In Centre	TUBA8-B6-IC/3.1c		19543	2.37717	38.6732	1.84	3	105.04	1.84	-	21.018	Hom	Female	1
Trial 2	Arena 4	Start-0:05:00	In Centre and Inbetween	TUBA8-B6-IC/3.1c		19543	2.37717	110.508	7.2	5	104.64	6.72	0.48	15.3483	Hom	Female	1
Trial 2	Arena 4	Start-0:05:00	In Periphery	TUBA8-B6-IC/3.1c		19543	2.48475	845.252	283.28	11	0	94.32	188.88	2.98465	Hom	Female	1
Trial 2	Arena 4	Start-0:05:00	In Whole Arena	TUBA8-B6-IC/3.1c		19543	2.48475	1018.78	300	1	0	106.8	193.12	3.39684	Hom	Female	1
Trial 2	Arena 4	0:05:00-0:10:00	In Centre	TUBA8-B6-IC/3.1c		19543	2.62589	46.5707	2.24	3	310.56	2.24	-	20.7905	Hom	Female	1
Trial 2	Arena 4	0:05:00-0:10:00	In Centre and Inbetween	TUBA8-B6-IC/3.1c		19543	2.62589	133.071	17.92	7	310.32	11.04	6.88	7.42584	Hom	Female	1
Trial 2	Arena 4	0:05:00-0:10:00	In Periphery	TUBA8-B6-IC/3.1c		19543	2.80253	1064.51	274.24	18	300	134.24	140	3.88166	Hom	Female	1
Trial 2	Arena 4	0:05:00-0:10:00	In Whole Arena	TUBA8-B6-IC/3.1c		19543	2.80253	1233.23	300	1	300	149.36	150.64	4.11076	Hom	Female	1
Trial 2	Arena 4	0:10:00-0:15:00	In Centre	TUBA8-B6-IC/3.1c		19543	2.65303	51.1495	6.08	6	687.36	5.04	1.04	8.41275	Hom	Female	1
Trial 2	Arena 4	0:10:00-0:15:00	In Centre and Inbetween	TUBA8-B6-IC/3.1c		19543	2.65303	193.867	22.96	14	626.56	16.48	6.48	8.4437	Hom	Female	1
Trial 2	Arena 4	0:10:00-0:15:00	In Periphery	TUBA8-B6-IC/3.1c		19543	3.27007	1013.18	273.76	22	600	132.64	141.12	3.70096	Hom	Female	1
Trial 2	Arena 4	0:10:00-0:15:00	In Whole Arena	TUBA8-B6-IC/3.1c		19543	3.27007	1225.28	300	1	600	152	148	4.08425	Hom	Female	1
Trial 2	Arena 4	0:15:00-0:20:00	In Centre	TUBA8-B6-IC/3.1c		19543	1.79815	7.51261	0.48	1	960.24	0.48	-	15.6513	Hom	Female	1
Trial 2	Arena 4	0:15:00-0:20:00	In Centre and Inbetween	TUBA8-B6-IC/3.1c		19543	1.95006	29.1754	4	4	959.76	2.32	1.68	7.29385	Hom	Female	1
Trial 2	Arena 4	0:15:00-0:20:00	In Periphery	TUBA8-B6-IC/3.1c		19543	2.81746	890.182	279.92	16	900	108.88	171.04	3.18013	Hom	Female	1
Trial 2	Arena 4	0:15:00-0:20:00	In Whole Arena	TUBA8-B6-IC/3.1c		19543	2.81746	960.404	300	1	900	117.76	182.24	3.20135	Hom	Female	1
Trial 3	Arena 1	Start-0:05:00	In Centre	TUBA8-B6-IC/1.2d		19543	2.27066	58.1293	8.32	3	42.88	7.68	0.64	6.98669	WT	Female	1
Trial 3	Arena 1	Start-0:05:00	In Centre and Inbetween	TUBA8-B6-IC/1.2d		19543	2.27066	187.903	27.44	9	34.32	22.08	5.36	6.84779	WT	Female	1
Trial 3	Arena 1	Start-0:05:00	In Periphery	TUBA8-B6-IC/1.2d		19543	2.6721	870.779	270.64	13	0	107.12	163.44	3.21843	WT	Female	1
Trial 3	Arena 1	Start-0:05:00	In Whole Arena	TUBA8-B6-IC/1.2d		19543	2.6721	1064.6	300	1	0	130.56	169.36	3.54963	WT	Female	1
Trial 3	Arena 1	0:05:00-0:10:00	In Centre	TUBA8-B6-IC/1.2d		19543	3.08242	205.457	40	11	337.28	22.8	17.2	5.13643	WT	Female	1
Trial 3	Arena 1	0:05:00-0:10:00	In Centre and Inbetween	TUBA8-B6-IC/1.2d		19543	3.25245	451.339	65.76	17	324.8	44.4	21.36	6.86343	WT	Female	1
Trial 3	Arena 1	0:05:00-0:10:00	In Periphery	TUBA8-B6-IC/1.2d		19543	3.25801	948.304	233.52	19	300	112.56	120.96	4.06091	WT	Female	1
Trial 3	Arena 1	0:05:00-0:10:00	In Whole Arena	TUBA8-B6-IC/1.2d		19543	3.25801	1401.44	300	1	300	157.44	142.56	4.67145	WT	Female	1
Trial 3	Arena 1	0:10:00-0:15:00	In Centre	TUBA8-B6-IC/1.2d		19543	3.39284	137.101	10.32	10	627.12	9.84	0.48	13.285	WT	Female	1
Trial 3	Arena 1	0:10:00-0:15:00	In Centre and Inbetween	TUBA8-B6-IC/1.2d		19543	3.39284	367.763	29.44	13	626.64	26.32	3.12	12.492	WT	Female	1
Trial 3	Arena 1	0:10:00-0:15:00	In Periphery	TUBA8-B6-IC/1.2d		19543	3.87928	1049.66	269.84	17	600	116.08	153.76	3.88992	WT	Female	1
Trial 3	Arena 1	0:10:00-0:15:00	In Whole Arena	TUBA8-B6-IC/1.2d		19543	3.87928	1420.07	300	1	600	143.12	156.88	4.73358	WT	Female	1
Trial 3	Arena 1	0:15:00-0:20:00	In Centre	TUBA8-B6-IC/1.2d		19543	3.58784	27.2422	1.36	2	938.16	1.2	0.16	20.031	WT	Female	1
Trial 3	Arena 1	0:15:00-0:20:00	In Centre and Inbetween	TUBA8-B6-IC/1.2d		19543	3.58784	50.4118	2.64	3	938	2.48	0.16	19.0954	WT	Female	1
Trial 3	Arena 1	0:15:00-0:20:00	In Periphery	TUBA8-B6-IC/1.2d		19543	2.77799	616.186	295.68	7	900	71.92	223.76	2.08396	WT	Female	1
Trial 3	Arena 1	0:15:00-0:20:00	In Whole Arena	TUBA8-B6-IC/1.2d		19543	3.58784	671.83	300	1	900	75.84	224.16	2.23943	WT	Female	1
Trial 3	Arena 2	Start-0:05:00	In Centre	TUBA8-B6-IC/3.1a		19543	2.64366	135.979	5.68	10	22.64	5.68	-	23.94	WT	Female	1
Trial 3	Arena 2	Start-0:05:00	In Centre and Inbetween	TUBA8-B6-IC/3.1a		19543	3.29673	380.033	15.92	20	22.4	15.92	-	23.8714	WT	Female	1
Trial 3	Arena 2	Start-0:05:00	In Periphery	TUBA8-B6-IC/3.1a		19543	3.209	2008.84	282.64	25	0	192.72	89.84	7.10944	WT	Female	1
Trial 3	Arena 2	Start-0:05:00	In Whole Arena	TUBA8-B6-IC/3.1a		19543	3.29673	2393.24	300	1	0	209.68	90.24	7.97961	WT	Female	1
Trial 3	Arena 2	0:05:00-0:10:00	In Centre	TUBA8-B6-IC/3.1a		19543	2.29251	80.8658	4.96	8	303.92	4.72	0.24	16.3036	WT	Female	1
Trial 3	Arena 2	0:05:00-0:10:00	In Centre and Inbetween	TUBA8-B6-IC/3.1a		19543	2.98612	309.398	18.16	17	303.52	17.04	1.12	17.0373	WT	Female	1
Trial 3	Arena 2	0:05:00-0:10:00	In Periphery	TUBA8-B6-IC/3.1a		19543	3.16339	1505.08	279.28	28	300	163.36	115.92	5.38916	WT	Female	1
Trial 3	Arena 2	0:05:00-0:10:00	In Whole Arena	TUBA8-B6-IC/3.1a		19543	3.16339	1822.58	300	1	300	182	118	6.07527	WT	Female	1
Trial 3	Arena 2	0:10:00-0:15:00	In Centre	TUBA8-B6-IC/3.1a		19543	3.14477	228.474	15.12	18	607.44	13.84	1.28	15.1107	WT	Female	1
Trial 3	Arena 2	0:10:00-0:15:00	In Centre and Inbetween	TUBA8-B6-IC/3.1a		19543	3.14477	466.751	37.52	21	607.12	32.4	5.12	12.4401	WT	Female	1
Trial 3	Arena 2	0:10:00-0:15:00	In Periphery	TUBA8-B6-IC/3.1a		19543	2.92459	1283.74	261.84	22	600	147.84	114	4.90278	WT	Female	1
Trial 3	Arena 2	0:10:00-0:15:00	In Whole Arena	TUBA8-B6-IC/3.1a		19543	3.14477	1751.87	300	1	600	180.48	119.52	5.83957	WT	Female	1
Trial 3	Arena 2	0:15:00-0:20:00	In Centre	TUBA8-B6-IC/3.1a		19543	2.1494	94.0339	7.44	10	900	6.56	0.88	12.639	WT	Female	1
Trial 3	Arena 2	0:15:00-0:20:00	In Centre and Inbetween	TUBA8-B6-IC/3.1a		19543	2.50388	321.168	28.88	17	900	25.04	3.84	11.1208	WT	Female	1
Trial 3	Arena 2	0:15:00-0:20:00	In Periphery	TUBA8-B6-IC/3.1a		19543	3.14407	1320.89	270.88	18	900.8	145.68	125.2	4.8763	WT	Female	1
Trial 3	Arena 2	0:15:00-0:20:00	In Whole Arena	TUBA8-B6-IC/3.1a		19543	3.14407	1642.97	300	1	900	170.88	129.12	5.47656	WT	Female	1
Trial 1	Arena 1	Start-0:05:00	In Centre	TUBA8-B6-IC/6.1a			2.68736	60.6695	3.44	4	9.76	3.28	0.16	17.6365	Hom	Female	2
Trial 1	Arena 1	Start-0:05:00	In Centre and Inbetween	TUBA8-B6-IC/6.1a			2.81368	203.236	14.48	13	9.28	12.4	2.08	14.0356	Hom	Female	2
Trial 1	Arena 1	Start-0:05:00	In Periphery	TUBA8-B6-IC/6.1a			2.9091	1539.3	284.16	18	0	177.84	106.24	5.41853	Hom	Female	2
Trial 1	Arena 1	Start-0:05:00	In Whole Arena	TUBA8-B6-IC/6.1a			2.9091	1747.45	300	1	0	191.44	108.48	5.82638	Hom	Female	2
Trial 1	Arena 1	0:05:00-0:10:00	In Centre	TUBA8-B6-IC/6.1a			2.47281	45.6701	3.36	6	356.64	3.04	0.32	13.5923	Hom	Female	2
Trial 1	Arena 1	0:05:00-0:10:00	In Centre and Inbetween	TUBA8-B6-IC/6.1a			2.72417	230.862	16.24	20	306.48	14.96	1.28	14.2156	Hom	Female	2
Trial 1	Arena 1	0:05:00-0:10:00	In Periphery	TUBA8-B6-IC/6.1a			3.27938	1422.34	279.44	29	300	162	117.44	5.08998	Hom	Female	2
Trial 1	Arena 1	0:05:00-0:10:00	In Whole Arena	TUBA8-B6-IC/6.1a			3.27938	1663.56	300	1	300	178.88	121.12	5.54519	Hom	Female	2
Trial 1	Arena 1	0:10:00-0:15:00	In Centre	TUBA8-B6-IC/6.1a			3.2758	155.122	11.52	13	615.44	9.76	1.76	13.4654	Hom	Female	2
Trial 1	Arena 1	0:10:00-0:15:00	In Centre and Inbetween	TUBA8-B6-IC/6.1a			3.2758	429.402	38.88	18	614.88	32	6.88	11.0443	Hom	Female	2
Trial 1	Arena 1	0:10:00-0:15:00	In Periphery	TUBA8-B6-IC/6.1a			2.94076	1091.4	257.04	30	600	134.72	122.32	4.24604	Hom	Female	2
Trial 1	Arena 1	0:10:00-0:15:00	In Whole Arena	TUBA8-B6-IC/6.1a			3.2758	1533.13	300	1	600	169.6	130.4	5.11043	Hom	Female	2
Trial 1	Arena 1	0:15:00-0:20:00	In Centre	TUBA8-B6-IC/6.1a			3.01816	194.193	16.48	12	961.04	14.32	2.16	11.7836	Hom	Female	2
Trial 1	Arena 1	0:15:00-0:20:00	In Centre and Inbetween	TUBA8-B6-IC/6.1a			3.11654	420.534	36.56	20	936.24	32.64	3.92	11.5026	Hom	Female	2
Trial 1	Arena 1	0:15:00-0:20:00	In Periphery	TUBA8-B6-IC/6.1a			2.91035	1366.55	258.16	32	900	159.12	99.04	5.29344	Hom	Female	2
Trial 1	Arena 1	0:15:00-0:20:00	In Whole Arena	TUBA8-B6-IC/6.1a			3.11654	1803.78	300	1	900	195.68	104.32	6.01262	Hom	Female	2
Trial 1	Arena 2	Start-0:05:00	In Centre	TUBA8-B6-IC/6.1b			2.7742	107.489	5.12	10	13.12	5.04	0.08	20.994	WT	Female	2
Trial 1	Arena 2	Start-0:05:00	In Centre and Inbetween	TUBA8-B6-IC/6.1b			3.06259	402.113	53.52	23	8.64	31.2	22.32	7.51333	WT	Female	2
Trial 1	Arena 2	Start-0:05:00	In Periphery	TUBA8-B6-IC/6.1b			3.01131	1633.08	246.48	24	0	155.28	91.12	6.62774	WT	Female	2
Trial 1	Arena 2	Start-0:05:00	In Whole Arena	TUBA8-B6-IC/6.1b			3.06259	2035.19	300	1	0	186.48	113.44	6.78578	WT	Female	2
Trial 1	Arena 2	0:05:00-0:10:00	In Centre	TUBA8-B6-IC/6.1b			3.05478	55.604	3.84	5	323.04	3.36	0.48	14.4802	WT	Female	2
Trial 1	Arena 2	0:05:00-0:10:00	In Centre and Inbetween	TUBA8-B6-IC/6.1b			3.19923	281.348	14.72	22	322.56	13.28	1.44	19.1133	WT	Female	2
Trial 1	Arena 2	0:05:00-0:10:00	In Periphery	TUBA8-B6-IC/6.1b			3.46331	1570.22	284.88	25	300	160.56	124.32	5.51185	WT	Female	2
Trial 1	Arena 2	0:05:00-0:10:00	In Whole Arena	TUBA8-B6-IC/6.1b			3.46331	1852.51	300	1	300	174.08	125.92	6.17503	WT	Female	2
Trial 1	Arena 2	0:10:00-0:15:00	In Centre	TUBA8-B6-IC/6.1b			3.39292	109.845	6.96	8	617.36	6	0.96	15.7823	WT	Female	2
Trial 1	Arena 2	0:10:00-0:15:00	In Centre and Inbetween	TUBA8-B6-IC/6.1b			3.39292	312.134	22.48	20	617.12	18.64	3.84	13.885	WT	Female	2
Trial 1	Arena 2	0:10:00-0:15:00	In Periphery	TUBA8-B6-IC/6.1b			3.79082	2043.11	277.52	21	600	164.48	113.04	7.36204	WT	Female	2
Trial 1	Arena 2	0:10:00-0:15:00	In Whole Arena	TUBA8-B6-IC/6.1b			3.79082	2355.25	300	1	600	183.12	116.88	7.85082	WT	Female	2
Trial 1	Arena 2	0:15:00-0:20:00	In Centre	TUBA8-B6-IC/6.1b			3.44136	17.0439	0.56	3	1051.36	0.56	-	30.4355	WT	Female	2
Trial 1	Arena 2	0:15:00-0:20:00	In Centre and Inbetween	TUBA8-B6-IC/6.1b			3.82143	171.644	10.16	15	902.96	8.96	1.2	16.8941	WT	Female	2
Trial 1	Arena 2	0:15:00-0:20:00	In Periphery	TUBA8-B6-IC/6.1b			4.20061	2209.49	288.96	18	900	185.36	103.6	7.64634	WT	Female	2
Trial 1	Arena 2	0:15:00-0:20:00	In Whole Arena	TUBA8-B6-IC/6.1b			4.20061	2383.35	300	1	900	194.8	105.2	7.94452	WT	Female	2
Trial 1	Arena 3	Start-0:05:00	In Centre	TUBA8-B6-IC/2.3b			3.06284	171.957	12.88	12	0.88	11.12	1.76	13.3507	WT	Female	2
Trial 1	Arena 3	Start-0:05:00	In Centre and Inbetween	TUBA8-B6-IC/2.3b			3.56226	397.284	25.44	22	0.72	22.72	2.72	15.6165	WT	Female	2
Trial 1	Arena 3	Start-0:05:00	In Periphery	TUBA8-B6-IC/2.3b			3.75008	1515.62	274.08	24	0	166.08	107.92	5.53147	WT	Female	2
Trial 1	Arena 3	Start-0:05:00	In Whole Arena	TUBA8-B6-IC/2.3b			3.75008	1913.8	300	1	0	188.96	110.96	6.38102	WT	Female	2
Trial 1	Arena 3	0:05:00-0:10:00	In Centre	TUBA8-B6-IC/2.3b			3.79922	171.1	10.72	12	334.16	9.6	1.12	15.9608	WT	Female	2
Trial 1	Arena 3	0:05:00-0:10:00	In Centre and Inbetween	TUBA8-B6-IC/2.3b			3.79922	456.353	29.52	22	300.4	26.64	2.88	15.4591	WT	Female	2
Trial 1	Arena 3	0:05:00-0:10:00	In Periphery	TUBA8-B6-IC/2.3b			3.37587	1509.22	268.64	27	300	171.44	97.2	5.61801	WT	Female	2
Trial 1	Arena 3	0:05:00-0:10:00	In Whole Arena	TUBA8-B6-IC/2.3b			3.79922	1969.37	300	1	300	198.88	101.12	6.56458	WT	Female	2
Trial 1	Arena 3	0:10:00-0:15:00	In Centre	TUBA8-B6-IC/2.3b			3.42186	209.464	17.6	22	647.76	15.12	2.48	11.9013	WT	Female	2
Trial 1	Arena 3	0:10:00-0:15:00	In Centre and Inbetween	TUBA8-B6-IC/2.3b			3.42186	628.012	59.6	30	601.68	45.92	13.68	10.5371	WT	Female	2
Trial 1	Arena 3	0:10:00-0:15:00	In Periphery	TUBA8-B6-IC/2.3b			3.06181	1166.52	240.4	31	600	131.04	109.36	4.85243	WT	Female	2
Trial 1	Arena 3	0:10:00-0:15:00	In Whole Arena	TUBA8-B6-IC/2.3b			3.42186	1794.54	300	1	600	176.96	123.04	5.98179	WT	Female	2
Trial 1	Arena 3	0:15:00-0:20:00	In Centre	TUBA8-B6-IC/2.3b			3.03048	228.444	16.64	15	949.76	14.4	2.24	13.7286	WT	Female	2
Trial 1	Arena 3	0:15:00-0:20:00	In Centre and Inbetween	TUBA8-B6-IC/2.3b			3.22854	590.607	47.52	30	949.12	42.08	5.44	12.4286	WT	Female	2
Trial 1	Arena 3	0:15:00-0:20:00	In Periphery	TUBA8-B6-IC/2.3b			3.18639	1219.81	252.48	30	900	143.76	108.72	4.83132	WT	Female	2
Trial 1	Arena 3	0:15:00-0:20:00	In Whole Arena	TUBA8-B6-IC/2.3b			3.22854	1810.42	300	1	900	185.84	114.16	6.03473	WT	Female	2
Trial 1	Arena 4	Start-0:05:00	In Centre	TUBA8-B6-IC/4.2b			2.49452	89.4962	4.48	8	123.6	4.48	-	19.9768	WT	Female	2
Trial 1	Arena 4	Start-0:05:00	In Centre and Inbetween	TUBA8-B6-IC/4.2b			2.49452	235.292	15.92	14	29.36	14.32	1.6	14.7797	WT	Female	2
Trial 1	Arena 4	Start-0:05:00	In Periphery	TUBA8-B6-IC/4.2b			2.1974	1165.24	282.72	20	0	129.12	153.52	4.12269	WT	Female	2
Trial 1	Arena 4	Start-0:05:00	In Whole Arena	TUBA8-B6-IC/4.2b			2.49452	1417.91	300	1	0	144.56	155.36	4.72762	WT	Female	2
Trial 1	Arena 4	0:05:00-0:10:00	In Centre	TUBA8-B6-IC/4.2b			2.44432	189.472	14.16	10	351.52	12.4	1.76	13.3808	WT	Female	2
Trial 1	Arena 4	0:05:00-0:10:00	In Centre and Inbetween	TUBA8-B6-IC/4.2b			2.45209	396.596	32	17	338.96	27.84	4.16	12.3936	WT	Female	2
Trial 1	Arena 4	0:05:00-0:10:00	In Periphery	TUBA8-B6-IC/4.2b			2.34312	1233.28	266.88	23	300	146.08	120.8	4.62111	WT	Female	2
Trial 1	Arena 4	0:05:00-0:10:00	In Whole Arena	TUBA8-B6-IC/4.2b			2.45209	1640.03	300	1	300	174.72	125.28	5.46675	WT	Female	2
Trial 1	Arena 4	0:10:00-0:15:00	In Centre	TUBA8-B6-IC/4.2b			2.03544	131.436	11.92	6	614.16	9.92	2	11.0265	WT	Female	2
Trial 1	Arena 4	0:10:00-0:15:00	In Centre and Inbetween	TUBA8-B6-IC/4.2b			2.09132	271.565	21.12	11	611.6	18.96	2.16	12.8582	WT	Female	2
Trial 1	Arena 4	0:10:00-0:15:00	In Periphery	TUBA8-B6-IC/4.2b			2.60069	1153.43	278.88	12	600	151.76	127.12	4.13595	WT	Female	2
Trial 1	Arena 4	0:10:00-0:15:00	In Whole Arena	TUBA8-B6-IC/4.2b			2.60069	1425	300	1	600	170.72	129.28	4.74999	WT	Female	2
Trial 1	Arena 4	0:15:00-0:20:00	In Centre	TUBA8-B6-IC/4.2b			2.37947	61.0654	3.28	5	943.2	3.2	0.08	18.6175	WT	Female	2
Trial 1	Arena 4	0:15:00-0:20:00	In Centre and Inbetween	TUBA8-B6-IC/4.2b			2.37947	197.187	14.88	16	919.52	12.96	1.92	13.2518	WT	Female	2
Trial 1	Arena 4	0:15:00-0:20:00	In Periphery	TUBA8-B6-IC/4.2b			2.37516	1084.11	285.12	17	900	136.8	148.32	3.80231	WT	Female	2
Trial 1	Arena 4	0:15:00-0:20:00	In Whole Arena	TUBA8-B6-IC/4.2b			2.37947	1281.3	300	1	900	149.76	150.24	4.271	WT	Female	2
Trial 2	Arena 1	Start-0:05:00	In Centre	TUBA8-B6-IC/4.2c			2.39865	79.554	4.48	6	16.64	4.08	0.4	17.7576	WT	Female	2
Trial 2	Arena 1	Start-0:05:00	In Centre and Inbetween	TUBA8-B6-IC/4.2c			2.67742	236.873	20.08	20	11.68	15.84	4.24	11.7965	WT	Female	2
Trial 2	Arena 1	Start-0:05:00	In Periphery	TUBA8-B6-IC/4.2c			2.80523	1439.05	276.32	29	0	169.28	106.96	5.20942	WT	Female	2
Trial 2	Arena 1	Start-0:05:00	In Whole Arena	TUBA8-B6-IC/4.2c			2.80523	1690.34	300	1	0	187.84	112.08	5.63598	WT	Female	2
Trial 2	Arena 1	0:05:00-0:10:00	In Centre	TUBA8-B6-IC/4.2c			1.87954	95.4902	15.92	5	313.44	10.32	5.6	5.99813	WT	Female	2
Trial 2	Arena 1	0:05:00-0:10:00	In Centre and Inbetween	TUBA8-B6-IC/4.2c			2.04605	309.22	78.96	23	310.24	34.4	44.56	3.91616	WT	Female	2
Trial 2	Arena 1	0:05:00-0:10:00	In Periphery	TUBA8-B6-IC/4.2c			3.25465	1064.65	217.84	32	300	131.76	86.08	4.88729	WT	Female	2
Trial 2	Arena 1	0:05:00-0:10:00	In Whole Arena	TUBA8-B6-IC/4.2c			3.25465	1384.1	300	1	300	168.24	131.76	4.61368	WT	Female	2
Trial 2	Arena 1	0:10:00-0:15:00	In Centre	TUBA8-B6-IC/4.2c			2.47934	114.787	8.4	9	805.92	7.2	1.2	13.6651	WT	Female	2
Trial 2	Arena 1	0:10:00-0:15:00	In Centre and Inbetween	TUBA8-B6-IC/4.2c			2.89363	292.231	22.96	19	600	19.12	3.84	12.7278	WT	Female	2
Trial 2	Arena 1	0:10:00-0:15:00	In Periphery	TUBA8-B6-IC/4.2c			3.09604	1307.44	272.08	32	602.8	142.64	129.44	4.80534	WT	Female	2
Trial 2	Arena 1	0:10:00-0:15:00	In Whole Arena	TUBA8-B6-IC/4.2c			3.1101	1621.68	300	1	600	165.52	134.48	5.40559	WT	Female	2
Trial 2	Arena 1	0:15:00-0:20:00	In Centre	TUBA8-B6-IC/4.2c			2.87989	164.642	15.2	13	901.2	10.96	4.24	10.8317	WT	Female	2
Trial 2	Arena 1	0:15:00-0:20:00	In Centre and Inbetween	TUBA8-B6-IC/4.2c			2.87989	467.767	45.44	20	900.32	33.04	12.4	10.2942	WT	Female	2
Trial 2	Arena 1	0:15:00-0:20:00	In Periphery	TUBA8-B6-IC/4.2c			3.47202	1074.49	250.48	33	900	133.68	116.8	4.28972	WT	Female	2
Trial 2	Arena 1	0:15:00-0:20:00	In Whole Arena	TUBA8-B6-IC/4.2c			3.47202	1557.94	300	1	900	169.2	130.8	5.19314	WT	Female	2
Trial 2	Arena 2	Start-0:05:00	In Centre	TUBA8-B6-IC/1.3a			2.26361	51.5789	9.28	4	117.84	5.04	4.24	5.55807	Het	Female	2
Trial 2	Arena 2	Start-0:05:00	In Centre and Inbetween	TUBA8-B6-IC/1.3a			3.06563	168.286	26.64	13	55.2	12.24	14.4	6.31704	Het	Female	2
Trial 2	Arena 2	Start-0:05:00	In Periphery	TUBA8-B6-IC/1.3a			3.09742	1435.24	273.36	14	0	140	133.28	5.25192	Het	Female	2
Trial 2	Arena 2	Start-0:05:00	In Whole Arena	TUBA8-B6-IC/1.3a			3.09742	1603.53	300	1	0	152.24	147.68	5.34652	Het	Female	2
Trial 2	Arena 2	0:05:00-0:10:00	In Centre	TUBA8-B6-IC/1.3a			3.23481	86.3165	5.04	8	307.28	4.48	0.56	17.1263	Het	Female	2
Trial 2	Arena 2	0:05:00-0:10:00	In Centre and Inbetween	TUBA8-B6-IC/1.3a			3.35764	261.069	16.64	16	307.04	14.08	2.56	15.6892	Het	Female	2
Trial 2	Arena 2	0:05:00-0:10:00	In Periphery	TUBA8-B6-IC/1.3a			3.35982	2232.2	283.36	17	300	192.08	91.28	7.87762	Het	Female	2
Trial 2	Arena 2	0:05:00-0:10:00	In Whole Arena	TUBA8-B6-IC/1.3a			3.35982	2493.27	300	1	300	206.16	93.84	8.3109	Het	Female	2
Trial 2	Arena 2	0:10:00-0:15:00	In Centre	TUBA8-B6-IC/1.3a			2.58046	118.534	10.88	8	685.04	8.4	2.48	10.8946	Het	Female	2
Trial 2	Arena 2	0:10:00-0:15:00	In Centre and Inbetween	TUBA8-B6-IC/1.3a			2.92645	334.921	35.36	12	654.88	25.36	10	9.47175	Het	Female	2
Trial 2	Arena 2	0:10:00-0:15:00	In Periphery	TUBA8-B6-IC/1.3a			3.6761	1881.24	264.64	13	600	164.96	99.68	7.10867	Het	Female	2
Trial 2	Arena 2	0:10:00-0:15:00	In Whole Arena	TUBA8-B6-IC/1.3a			3.6761	2216.16	300	1	600	190.32	109.68	7.3872	Het	Female	2
Trial 2	Arena 2	0:15:00-0:20:00	In Centre	TUBA8-B6-IC/1.3a			3.87201	118.975	8.32	7	932	4.24	4.08	14.2999	Het	Female	2
Trial 2	Arena 2	0:15:00-0:20:00	In Centre and Inbetween	TUBA8-B6-IC/1.3a			4.07719	344.318	18.4	19	931.76	12.64	5.76	18.713	Het	Female	2
Trial 2	Arena 2	0:15:00-0:20:00	In Periphery	TUBA8-B6-IC/1.3a			4.65627	2454.06	281.36	21	900	187.76	93.6	8.72214	Het	Female	2
Trial 2	Arena 2	0:15:00-0:20:00	In Whole Arena	TUBA8-B6-IC/1.3a			4.65627	2799.04	300	1	900	200.56	99.44	9.33014	Het	Female	2
Trial 2	Arena 3	Start-0:05:00	In Centre	TUBA8-B6-IC/1.3b			2.38799	41.6297	2.16	6	115.44	2.16	-	19.273	Het	Female	2
Trial 2	Arena 3	Start-0:05:00	In Centre and Inbetween	TUBA8-B6-IC/1.3b			2.68038	267.68	95.44	22	33.44	25.52	69.92	2.8047	Het	Female	2
Trial 2	Arena 3	Start-0:05:00	In Periphery	TUBA8-B6-IC/1.3b			2.4679	983.553	204.56	23	0	107.2	97.28	4.81002	Het	Female	2
Trial 2	Arena 3	Start-0:05:00	In Whole Arena	TUBA8-B6-IC/1.3b			2.68038	1251.23	300	1	0	132.72	167.2	4.17189	Het	Female	2
Trial 2	Arena 3	0:05:00-0:10:00	In Centre	TUBA8-B6-IC/1.3b			3.65265	99.6966	5.76	10	305.68	5.52	0.24	17.3084	Het	Female	2
Trial 2	Arena 3	0:05:00-0:10:00	In Centre and Inbetween	TUBA8-B6-IC/1.3b			3.65265	329.548	26.96	21	300.72	20.4	6.56	12.2236	Het	Female	2
Trial 2	Arena 3	0:05:00-0:10:00	In Periphery	TUBA8-B6-IC/1.3b			3.14323	1348.22	271.28	26	300	148.88	122.4	4.96984	Het	Female	2
Trial 2	Arena 3	0:05:00-0:10:00	In Whole Arena	TUBA8-B6-IC/1.3b			3.65265	1681.96	300	1	300	170.08	129.92	5.60652	Het	Female	2
Trial 2	Arena 3	0:10:00-0:15:00	In Centre	TUBA8-B6-IC/1.3b			2.458	188.212	13.92	12	714.48	12.4	1.52	13.521	Het	Female	2
Trial 2	Arena 3	0:10:00-0:15:00	In Centre and Inbetween	TUBA8-B6-IC/1.3b			3.19917	505.198	45.36	20	600	38.72	6.64	11.1375	Het	Female	2
Trial 2	Arena 3	0:10:00-0:15:00	In Periphery	TUBA8-B6-IC/1.3b			3.26807	1411.32	254.56	21	600.8	147.12	107.44	5.5459	Het	Female	2
Trial 2	Arena 3	0:10:00-0:15:00	In Whole Arena	TUBA8-B6-IC/1.3b			3.26807	1916.52	300	1	600	185.84	114.16	6.3918	Het	Female	2
Trial 2	Arena 3	0:15:00-0:20:00	In Centre	TUBA8-B6-IC/1.3b			3.01066	174.884	20.56	12	904.64	15.6	4.96	8.50603	Het	Female	2
Trial 2	Arena 3	0:15:00-0:20:00	In Centre and Inbetween	TUBA8-B6-IC/1.3b			3.01066	488.395	71.6	33	904.32	48	23.6	6.82116	Het	Female	2
Trial 2	Arena 3	0:15:00-0:20:00	In Periphery	TUBA8-B6-IC/1.3b			3.48996	1369.76	227.28	38	900	134.16	93.12	6.02675	Het	Female	2
Trial 2	Arena 3	0:15:00-0:20:00	In Whole Arena	TUBA8-B6-IC/1.3b			3.48996	1874.44	300	1	900	183.04	116.96	6.24814	Het	Female	2
Trial 2	Arena 4	Start-0:05:00	In Centre	TUBA8-B6-IC/2.3a			2.652	20.9675	0.72	1	152.64	0.72	-	29.1215	Hom	Female	2
Trial 2	Arena 4	Start-0:05:00	In Centre and Inbetween	TUBA8-B6-IC/2.3a			2.652	61.9734	2.64	4	44.48	2.64	-	23.4748	Hom	Female	2
Trial 2	Arena 4	Start-0:05:00	In Periphery	TUBA8-B6-IC/2.3a			2.68104	1203.12	294.72	12	0	146.08	148.56	4.08335	Hom	Female	2
Trial 2	Arena 4	Start-0:05:00	In Whole Arena	TUBA8-B6-IC/2.3a			2.68104	1289.87	300	1	0	150.24	149.68	4.30071	Hom	Female	2
Trial 2	Arena 4	0:05:00-0:10:00	In Centre	TUBA8-B6-IC/2.3a			3.31149	84.3155	3.76	7	317.68	3.44	0.32	22.4243	Hom	Female	2
Trial 2	Arena 4	0:05:00-0:10:00	In Centre and Inbetween	TUBA8-B6-IC/2.3a			3.31149	213.711	18.24	12	306.88	13.6	4.64	11.7166	Hom	Female	2
Trial 2	Arena 4	0:05:00-0:10:00	In Periphery	TUBA8-B6-IC/2.3a			3.13273	1297.72	280.88	17	300	150.32	130.56	4.62019	Hom	Female	2
Trial 2	Arena 4	0:05:00-0:10:00	In Whole Arena	TUBA8-B6-IC/2.3a			3.31149	1516.67	300	1	300	164.4	135.6	5.05555	Hom	Female	2
Trial 2	Arena 4	0:10:00-0:15:00	In Centre	TUBA8-B6-IC/2.3a			3.02074	66.3611	4.96	5	745.12	4.72	0.24	13.3793	Hom	Female	2
Trial 2	Arena 4	0:10:00-0:15:00	In Centre and Inbetween	TUBA8-B6-IC/2.3a			3.13437	148.751	12.08	7	744.96	10.56	1.52	12.3138	Hom	Female	2
Trial 2	Arena 4	0:10:00-0:15:00	In Periphery	TUBA8-B6-IC/2.3a			3.21708	1330.86	286.96	12	600	155.92	131.04	4.63778	Hom	Female	2
Trial 2	Arena 4	0:10:00-0:15:00	In Whole Arena	TUBA8-B6-IC/2.3a			3.21708	1498.27	300	1	600	167.44	132.56	4.99422	Hom	Female	2
Trial 2	Arena 4	0:15:00-0:20:00	In Centre	TUBA8-B6-IC/2.3a			3.23508	56.2929	6.96	3	998	4.4	2.56	8.08807	Hom	Female	2
Trial 2	Arena 4	0:15:00-0:20:00	In Centre and Inbetween	TUBA8-B6-IC/2.3a			3.23508	115.312	9.84	5	952.32	6.8	3.04	11.7188	Hom	Female	2
Trial 2	Arena 4	0:15:00-0:20:00	In Periphery	TUBA8-B6-IC/2.3a			3.18187	934.418	286.96	12	900.08	122.08	164.88	3.25627	Hom	Female	2
Trial 2	Arena 4	0:15:00-0:20:00	In Whole Arena	TUBA8-B6-IC/2.3a			3.23508	1076.31	300	1	900	131.12	168.88	3.58772	Hom	Female	2
Trial 3	Arena 1	Start-0:05:00	In Centre	TUBA8-B6-IC/2.3c			3.62728	147.768	5.92	10	5.04	5.76	0.16	24.9608	Het	Female	2
Trial 3	Arena 1	Start-0:05:00	In Centre and Inbetween	TUBA8-B6-IC/2.3c			3.62728	384.946	39.92	20	4.8	19.92	20	9.64295	Het	Female	2
Trial 3	Arena 1	Start-0:05:00	In Periphery	TUBA8-B6-IC/2.3c			4.02576	1778.48	256.72	30	0	156.88	99.76	6.92985	Het	Female	2
Trial 3	Arena 1	Start-0:05:00	In Whole Arena	TUBA8-B6-IC/2.3c			4.02576	2172.69	300	1	0	178.8	121.12	7.24424	Het	Female	2
Trial 3	Arena 1	0:05:00-0:10:00	In Centre	TUBA8-B6-IC/2.3c			3.26275	87.5293	8.96	5	321.36	4.72	4.24	9.7689	Het	Female	2
Trial 3	Arena 1	0:05:00-0:10:00	In Centre and Inbetween	TUBA8-B6-IC/2.3c			3.44023	243.232	28.64	11	308.48	14.48	14.16	8.49273	Het	Female	2
Trial 3	Arena 1	0:05:00-0:10:00	In Periphery	TUBA8-B6-IC/2.3c			3.32935	1066.7	266.48	24	300	119.6	146.88	4.00293	Het	Female	2
Trial 3	Arena 1	0:05:00-0:10:00	In Whole Arena	TUBA8-B6-IC/2.3c			3.44023	1321.37	300	1	300	136.64	163.36	4.40458	Het	Female	2
Trial 3	Arena 1	0:10:00-0:15:00	In Centre	TUBA8-B6-IC/2.3c			3.41934	75.5303	5.28	6	651.12	4.24	1.04	14.305	Het	Female	2
Trial 3	Arena 1	0:10:00-0:15:00	In Centre and Inbetween	TUBA8-B6-IC/2.3c			3.41934	177.566	11.6	7	650.96	8.8	2.8	15.3075	Het	Female	2
Trial 3	Arena 1	0:10:00-0:15:00	In Periphery	TUBA8-B6-IC/2.3c			3.25077	1148.77	284.56	16	600	114.64	169.92	4.03702	Het	Female	2
Trial 3	Arena 1	0:10:00-0:15:00	In Whole Arena	TUBA8-B6-IC/2.3c			3.41934	1336.77	300	1	600	125.76	174.24	4.45589	Het	Female	2
Trial 3	Arena 1	0:15:00-0:20:00	In Centre	TUBA8-B6-IC/2.3c			3.75362	75.5042	4.08	6	934.88	3.92	0.16	18.5059	Het	Female	2
Trial 3	Arena 1	0:15:00-0:20:00	In Centre and Inbetween	TUBA8-B6-IC/2.3c			3.75362	191.795	13.04	10	934.64	11.52	1.52	14.7082	Het	Female	2
Trial 3	Arena 1	0:15:00-0:20:00	In Periphery	TUBA8-B6-IC/2.3c			3.4669	1106.06	283.52	19	900	111.92	171.6	3.90116	Het	Female	2
Trial 3	Arena 1	0:15:00-0:20:00	In Whole Arena	TUBA8-B6-IC/2.3c			3.75362	1307.82	300	1	900	125.44	174.56	4.35939	Het	Female	2
Trial 3	Arena 2	Start-0:05:00	In Centre	TUBA8-B6-IC/2.4c			2.75152	131.805	7.68	8	23.28	7.36	0.32	17.1622	Hom	Female	2
Trial 3	Arena 2	Start-0:05:00	In Centre and Inbetween	TUBA8-B6-IC/2.4c			3.46304	319.19	16.88	13	6.8	16.08	0.8	18.9094	Hom	Female	2
Trial 3	Arena 2	Start-0:05:00	In Periphery	TUBA8-B6-IC/2.4c			3.86771	1819.1	282.88	16	0	177.04	105.76	6.43248	Hom	Female	2
Trial 3	Arena 2	Start-0:05:00	In Whole Arena	TUBA8-B6-IC/2.4c			3.86771	2139.33	300	1	0	193.28	106.64	7.133	Hom	Female	2
Trial 3	Arena 2	0:05:00-0:10:00	In Centre	TUBA8-B6-IC/2.4c			2.41314	86.3717	7.36	5	349.92	7.04	0.32	11.7353	Hom	Female	2
Trial 3	Arena 2	0:05:00-0:10:00	In Centre and Inbetween	TUBA8-B6-IC/2.4c			2.79995	219.608	44	16	349.44	20.88	23.12	4.99108	Hom	Female	2
Trial 3	Arena 2	0:05:00-0:10:00	In Periphery	TUBA8-B6-IC/2.4c			3.77982	1109.7	255.76	17	300	135.2	120.56	4.33884	Hom	Female	2
Trial 3	Arena 2	0:05:00-0:10:00	In Whole Arena	TUBA8-B6-IC/2.4c			3.77982	1329.78	300	1	300	156.16	143.84	4.43261	Hom	Female	2
Trial 3	Arena 2	0:10:00-0:15:00	In Centre	TUBA8-B6-IC/2.4c			3.34376	114.21	7.92	7	619.6	6.56	1.36	14.4204	Hom	Female	2
Trial 3	Arena 2	0:10:00-0:15:00	In Centre and Inbetween	TUBA8-B6-IC/2.4c			3.34376	273.168	27.68	23	600	20.08	7.6	9.86879	Hom	Female	2
Trial 3	Arena 2	0:10:00-0:15:00	In Periphery	TUBA8-B6-IC/2.4c			3.52829	1270.07	271.6	26	603.2	134.16	137.44	4.67627	Hom	Female	2
Trial 3	Arena 2	0:10:00-0:15:00	In Whole Arena	TUBA8-B6-IC/2.4c			3.52829	1544.86	300	1	600	154.64	145.36	5.14952	Hom	Female	2
Trial 3	Arena 2	0:15:00-0:20:00	In Centre	TUBA8-B6-IC/2.4c			2.61075	85.7868	7.12	9	903.92	6.48	0.64	12.0487	Hom	Female	2
Trial 3	Arena 2	0:15:00-0:20:00	In Centre and Inbetween	TUBA8-B6-IC/2.4c			3.50102	309.604	35.28	24	903.44	24.48	10.8	8.77564	Hom	Female	2
Trial 3	Arena 2	0:15:00-0:20:00	In Periphery	TUBA8-B6-IC/2.4c			3.32466	1518.64	264.72	25	900	156.96	107.76	5.73677	Hom	Female	2
Trial 3	Arena 2	0:15:00-0:20:00	In Whole Arena	TUBA8-B6-IC/2.4c			3.50102	1828.24	300	1	900	181.44	118.56	6.09414	Hom	Female	2
Trial 3	Arena 3	Start-0:05:00	In Centre	TUBA8-B6-IC/2.4d			3.052	79.313	3.76	5	17.36	3.76	-	21.0939	Hom	Female	2
Trial 3	Arena 3	Start-0:05:00	In Centre and Inbetween	TUBA8-B6-IC/2.4d			3.052	271.867	24.72	14	17.04	18.32	6.4	10.9978	Hom	Female	2
Trial 3	Arena 3	Start-0:05:00	In Periphery	TUBA8-B6-IC/2.4d			2.96757	1267.81	274.48	16	0	155.28	119.12	4.6203	Hom	Female	2
Trial 3	Arena 3	Start-0:05:00	In Whole Arena	TUBA8-B6-IC/2.4d			3.052	1541.01	300	1	0	173.92	126	5.13809	Hom	Female	2
Trial 3	Arena 3	0:05:00-0:10:00	In Centre	TUBA8-B6-IC/2.4d			2.89574	171.769	28.64	11	312.56	17.36	11.28	5.99753	Hom	Female	2
Trial 3	Arena 3	0:05:00-0:10:00	In Centre and Inbetween	TUBA8-B6-IC/2.4d			2.89574	402.633	53.92	17	311.92	36.96	16.96	7.46723	Hom	Female	2
Trial 3	Arena 3	0:05:00-0:10:00	In Periphery	TUBA8-B6-IC/2.4d			3.11721	1169.49	245.92	19	300	132.56	113.36	4.75556	Hom	Female	2
Trial 3	Arena 3	0:05:00-0:10:00	In Whole Arena	TUBA8-B6-IC/2.4d			3.11721	1573.18	300	1	300	169.6	130.4	5.24394	Hom	Female	2
Trial 3	Arena 3	0:10:00-0:15:00	In Centre	TUBA8-B6-IC/2.4d			2.90753	109.093	15.44	6	644.48	9.52	5.92	7.0656	Hom	Female	2
Trial 3	Arena 3	0:10:00-0:15:00	In Centre and Inbetween	TUBA8-B6-IC/2.4d			2.90753	259.441	33.68	11	634.48	23.68	10	7.70312	Hom	Female	2
Trial 3	Arena 3	0:10:00-0:15:00	In Periphery	TUBA8-B6-IC/2.4d			3.32242	1075.49	266.32	12	600	128.32	138	4.03832	Hom	Female	2
Trial 3	Arena 3	0:10:00-0:15:00	In Whole Arena	TUBA8-B6-IC/2.4d			3.32242	1334.93	300	1	600	152	148	4.44976	Hom	Female	2
Trial 3	Arena 3	0:15:00-0:20:00	In Centre	TUBA8-B6-IC/2.4d			2.27434	72.4618	5.2	5	937.04	4.8	0.4	13.935	Hom	Female	2
Trial 3	Arena 3	0:15:00-0:20:00	In Centre and Inbetween	TUBA8-B6-IC/2.4d			3.11463	271.507	24.56	19	936.8	20.48	4.08	11.0548	Hom	Female	2
Trial 3	Arena 3	0:15:00-0:20:00	In Periphery	TUBA8-B6-IC/2.4d			3.13121	1427.55	275.12	23	900	154.4	120.72	5.18882	Hom	Female	2
Trial 3	Arena 3	0:15:00-0:20:00	In Whole Arena	TUBA8-B6-IC/2.4d			3.13121	1699.69	300	1	900	175.12	124.88	5.66563	Hom	Female	2
Trial 3	Arena 4	Start-0:05:00	In Centre	TUBA8-B6-IC/4.2d			2.25082	11.2988	0.64	2	144.08	0.64	-	17.6545	Het	Female	2
Trial 3	Arena 4	Start-0:05:00	In Centre and Inbetween	TUBA8-B6-IC/4.2d			2.27934	73.4255	5.04	4	143.68	4.4	0.64	14.5685	Het	Female	2
Trial 3	Arena 4	Start-0:05:00	In Periphery	TUBA8-B6-IC/4.2d			2.65818	918.595	294.32	8	0	102.08	192.16	3.12192	Het	Female	2
Trial 3	Arena 4	Start-0:05:00	In Whole Arena	TUBA8-B6-IC/4.2d			2.65818	994.974	300	1	0	106.64	193.28	3.31746	Het	Female	2
Trial 3	Arena 4	0:05:00-0:10:00	In Centre	TUBA8-B6-IC/4.2d			2.75189	74.8389	6.16	8	334.4	5.44	0.72	12.1492	Het	Female	2
Trial 3	Arena 4	0:05:00-0:10:00	In Centre and Inbetween	TUBA8-B6-IC/4.2d			2.75189	219.785	20.4	10	334.08	17.68	2.72	10.7738	Het	Female	2
Trial 3	Arena 4	0:05:00-0:10:00	In Periphery	TUBA8-B6-IC/4.2d			2.98195	1091.59	279.12	13	300	134.88	144.24	3.91083	Het	Female	2
Trial 3	Arena 4	0:05:00-0:10:00	In Whole Arena	TUBA8-B6-IC/4.2d			2.98195	1312.33	300	1	300	152.72	147.28	4.37442	Het	Female	2
Trial 3	Arena 4	0:10:00-0:15:00	In Centre	TUBA8-B6-IC/4.2d			2.69371	84.2542	14.4	6	681.12	8.48	5.92	5.85099	Het	Female	2
Trial 3	Arena 4	0:10:00-0:15:00	In Centre and Inbetween	TUBA8-B6-IC/4.2d			3.18701	240.562	40.4	13	607.6	24	16.4	5.95449	Het	Female	2
Trial 3	Arena 4	0:10:00-0:15:00	In Periphery	TUBA8-B6-IC/4.2d			3.26686	1130.05	258.96	16	600	138.16	120.8	4.3638	Het	Female	2
Trial 3	Arena 4	0:10:00-0:15:00	In Whole Arena	TUBA8-B6-IC/4.2d			3.26686	1371.77	300	1	600	162.4	137.6	4.57257	Het	Female	2
Trial 3	Arena 4	0:15:00-0:20:00	In Centre	TUBA8-B6-IC/4.2d			2.58317	96.6906	31.92	6	1030.64	11.12	20.8	3.02915	Het	Female	2
Trial 3	Arena 4	0:15:00-0:20:00	In Centre and Inbetween	TUBA8-B6-IC/4.2d			3.02609	237.689	66.64	14	947.76	25.12	41.52	3.56676	Het	Female	2
Trial 3	Arena 4	0:15:00-0:20:00	In Periphery	TUBA8-B6-IC/4.2d			3.15081	912.453	233.12	17	900	106.88	126.24	3.91409	Het	Female	2
Trial 3	Arena 4	0:15:00-0:20:00	In Whole Arena	TUBA8-B6-IC/4.2d			3.15081	1154.11	300	1	900	132.24	167.76	3.84705	Het	Female	2
Trial 4	Arena 1	Start-0:05:00	In Centre	TUBA8-B6-IC/4.3b			1.50028	18.5902	1.2	1	147.44	1.2	-	15.4918	Het	Female	2
Trial 4	Arena 1	Start-0:05:00	In Centre and Inbetween	TUBA8-B6-IC/4.3b			1.61665	68.5327	22.8	10	47.2	6.56	16.24	3.00582	Het	Female	2
Trial 4	Arena 1	Start-0:05:00	In Periphery	TUBA8-B6-IC/4.3b			2.20378	894.766	276.24	14	0	120.4	155.76	3.24003	Het	Female	2
Trial 4	Arena 1	Start-0:05:00	In Whole Arena	TUBA8-B6-IC/4.3b			2.20378	965.74	300	1	0	127.68	172.24	3.21999	Het	Female	2
Trial 4	Arena 1	0:05:00-0:10:00	In Centre	TUBA8-B6-IC/4.3b			2.39721	47.9883	2.72	3	320.48	2.72	-	17.6427	Het	Female	2
Trial 4	Arena 1	0:05:00-0:10:00	In Centre and Inbetween	TUBA8-B6-IC/4.3b			2.39721	123.307	9.76	5	300.4	8.96	0.8	12.6339	Het	Female	2
Trial 4	Arena 1	0:05:00-0:10:00	In Periphery	TUBA8-B6-IC/4.3b			2.64261	1169.28	286.16	15	300	153.44	132.72	4.08611	Het	Female	2
Trial 4	Arena 1	0:05:00-0:10:00	In Whole Arena	TUBA8-B6-IC/4.3b			2.64261	1303.4	300	1	300	164.72	135.28	4.34467	Het	Female	2
Trial 4	Arena 1	0:10:00-0:15:00	In Centre	TUBA8-B6-IC/4.3b			2.07999	33.6121	2	3	616.64	2	-	16.8061	Het	Female	2
Trial 4	Arena 1	0:10:00-0:15:00	In Centre and Inbetween	TUBA8-B6-IC/4.3b			2.09242	73.5948	7.76	9	616.4	5.28	2.48	9.48387	Het	Female	2
Trial 4	Arena 1	0:10:00-0:15:00	In Periphery	TUBA8-B6-IC/4.3b			2.83075	1245.39	290.48	13	600	142.08	148.4	4.28735	Het	Female	2
Trial 4	Arena 1	0:10:00-0:15:00	In Whole Arena	TUBA8-B6-IC/4.3b			2.83075	1324.25	300	1	600	148.8	151.2	4.41418	Het	Female	2
Trial 4	Arena 1	0:15:00-0:20:00	In Centre	TUBA8-B6-IC/4.3b			2.63449	22.252	0.88	3	1005.04	0.88	-	25.2863	Het	Female	2
Trial 4	Arena 1	0:15:00-0:20:00	In Centre and Inbetween	TUBA8-B6-IC/4.3b			2.63449	120.708	23.68	8	904.56	12.56	11.12	5.09746	Het	Female	2
Trial 4	Arena 1	0:15:00-0:20:00	In Periphery	TUBA8-B6-IC/4.3b			2.70418	1073.62	270	18	900	144.32	125.68	3.97639	Het	Female	2
Trial 4	Arena 1	0:15:00-0:20:00	In Whole Arena	TUBA8-B6-IC/4.3b			2.70418	1215.49	300	1	900	161.76	138.24	4.05162	Het	Female	2
Trial 4	Arena 2	Start-0:05:00	In Centre	TUBA8-B6-IC/4.3c			3.69605	63.4246	1.84	5	0	1.76	-	36.0367	WT	Female	2
Trial 4	Arena 2	Start-0:05:00	In Centre and Inbetween	TUBA8-B6-IC/4.3c			4.06282	199.936	6.4	12	0	6.32	-	31.6355	WT	Female	2
Trial 4	Arena 2	Start-0:05:00	In Periphery	TUBA8-B6-IC/4.3c			4.10189	2423.59	291.84	19	0.56	204.72	87.12	8.30452	WT	Female	2
Trial 4	Arena 2	Start-0:05:00	In Whole Arena	TUBA8-B6-IC/4.3c			4.10189	2629.65	300	1	0	212.56	87.36	8.76783	WT	Female	2
Trial 4	Arena 2	0:05:00-0:10:00	In Centre	TUBA8-B6-IC/4.3c			4.30757	159.168	12.56	14	331.44	11.12	1.44	12.6726	WT	Female	2
Trial 4	Arena 2	0:05:00-0:10:00	In Centre and Inbetween	TUBA8-B6-IC/4.3c			4.30757	326.027	26.48	12	331.28	22.88	3.6	12.3122	WT	Female	2
Trial 4	Arena 2	0:05:00-0:10:00	In Periphery	TUBA8-B6-IC/4.3c			4.11632	1538.8	271.6	18	300	170.32	101.28	5.66567	WT	Female	2
Trial 4	Arena 2	0:05:00-0:10:00	In Whole Arena	TUBA8-B6-IC/4.3c			4.30757	1870.63	300	1	300	194.4	105.6	6.23544	WT	Female	2
Trial 4	Arena 2	0:10:00-0:15:00	In Centre	TUBA8-B6-IC/4.3c			1.89251	40.5531	4.8	6	679.6	3.04	1.76	8.44855	WT	Female	2
Trial 4	Arena 2	0:10:00-0:15:00	In Centre and Inbetween	TUBA8-B6-IC/4.3c			3.09427	163.203	25.28	11	677.68	16	9.28	6.45582	WT	Female	2
Trial 4	Arena 2	0:10:00-0:15:00	In Periphery	TUBA8-B6-IC/4.3c			4.37013	1276.42	273.12	18	600	147.04	126.08	4.67349	WT	Female	2
Trial 4	Arena 2	0:10:00-0:15:00	In Whole Arena	TUBA8-B6-IC/4.3c			4.37013	1444.78	300	1	600	164.08	135.92	4.81592	WT	Female	2
Trial 4	Arena 2	0:15:00-0:20:00	In Centre	TUBA8-B6-IC/4.3c			2.92263	41.2112	5.04	3	936.8	3.76	1.28	8.17683	WT	Female	2
Trial 4	Arena 2	0:15:00-0:20:00	In Centre and Inbetween	TUBA8-B6-IC/4.3c			2.92263	165.249	29.04	16	904.24	17.84	11.2	5.69038	WT	Female	2
Trial 4	Arena 2	0:15:00-0:20:00	In Periphery	TUBA8-B6-IC/4.3c			3.48571	987.217	269.68	23	900	120.08	149.6	3.6607	WT	Female	2
Trial 4	Arena 2	0:15:00-0:20:00	In Whole Arena	TUBA8-B6-IC/4.3c			3.48571	1158.44	300	1	900	138.8	161.2	3.86146	WT	Female	2
Trial 5	Arena 1	Start-0:05:00	In Centre	TUBA8-B6-IC/6.1f			2.65414	14.4818	0.48	1	269.04	0.48	-	30.1705	Hom	Male	2
Trial 5	Arena 1	Start-0:05:00	In Centre and Inbetween	TUBA8-B6-IC/6.1f			2.65414	63.4823	8	4	13.84	5.04	2.96	7.93529	Hom	Male	2
Trial 5	Arena 1	Start-0:05:00	In Periphery	TUBA8-B6-IC/6.1f			2.72342	1124.67	291.76	7	0	135.28	156.4	3.85585	Hom	Male	2
Trial 5	Arena 1	Start-0:05:00	In Whole Arena	TUBA8-B6-IC/6.1f			2.72342	1189	300	1	0	140.56	159.36	3.96438	Hom	Male	2
Trial 5	Arena 1	0:05:00-0:10:00	In Centre	TUBA8-B6-IC/6.1f			3.12032	40.598	1.6	4	376.64	1.6	-	25.3738	Hom	Male	2
Trial 5	Arena 1	0:05:00-0:10:00	In Centre and Inbetween	TUBA8-B6-IC/6.1f			3.12032	207.07	11.76	13	343.84	11.2	0.56	17.608	Hom	Male	2
Trial 5	Arena 1	0:05:00-0:10:00	In Periphery	TUBA8-B6-IC/6.1f			3.44681	1905.22	282.96	28	300	173.92	109.04	6.73316	Hom	Male	2
Trial 5	Arena 1	0:05:00-0:10:00	In Whole Arena	TUBA8-B6-IC/6.1f			3.44681	2127.88	300	1	300	188.64	111.36	7.09292	Hom	Male	2
Trial 5	Arena 1	0:10:00-0:15:00	In Centre	TUBA8-B6-IC/6.1f			3.61018	87.1223	18.24	5	708.64	11.44	6.8	4.77644	Hom	Male	2
Trial 5	Arena 1	0:10:00-0:15:00	In Centre and Inbetween	TUBA8-B6-IC/6.1f			3.71976	259.595	47.28	19	606.64	26.08	21.2	5.49059	Hom	Male	2
Trial 5	Arena 1	0:10:00-0:15:00	In Periphery	TUBA8-B6-IC/6.1f			3.44512	1393.99	251.52	23	600	151.2	100.32	5.54225	Hom	Male	2
Trial 5	Arena 1	0:10:00-0:15:00	In Whole Arena	TUBA8-B6-IC/6.1f			3.71976	1655.86	300	1	600	177.68	122.32	5.51954	Hom	Male	2
Trial 5	Arena 1	0:15:00-0:20:00	In Centre	TUBA8-B6-IC/6.1f			2.53128	67.8095	7.76	5	901.36	5.44	2.32	8.73833	Hom	Male	2
Trial 5	Arena 1	0:15:00-0:20:00	In Centre and Inbetween	TUBA8-B6-IC/6.1f			2.98015	234.219	34.32	10	900.88	20.32	14	6.82456	Hom	Male	2
Trial 5	Arena 1	0:15:00-0:20:00	In Periphery	TUBA8-B6-IC/6.1f			3.39595	951.321	265.36	12	900	112.64	152.72	3.58502	Hom	Male	2
Trial 5	Arena 1	0:15:00-0:20:00	In Whole Arena	TUBA8-B6-IC/6.1f			3.39595	1186.21	300	1	900	133.12	166.88	3.95404	Hom	Male	2
Trial 5	Arena 2	Start-0:05:00	In Centre	TUBA8-B6-IC/2.4e			2.20045	72.0359	4.16	6	0	4.08	-	17.6559	Hom	Male	2
Trial 5	Arena 2	Start-0:05:00	In Centre and Inbetween	TUBA8-B6-IC/2.4e			2.20045	187.05	17.36	8	0	13.84	3.44	10.8246	Hom	Male	2
Trial 5	Arena 2	Start-0:05:00	In Periphery	TUBA8-B6-IC/2.4e			2.03274	787.826	282.64	8	0.8	92.64	190	2.78738	Hom	Male	2
Trial 5	Arena 2	Start-0:05:00	In Whole Arena	TUBA8-B6-IC/2.4e			2.20045	974.876	300	1	0	106.48	193.44	3.25045	Hom	Male	2
Trial 5	Arena 2	0:05:00-0:10:00	In Centre	TUBA8-B6-IC/2.4e			2.94001	211.463	11.6	13	322.48	10	1.6	18.2296	Hom	Male	2
Trial 5	Arena 2	0:05:00-0:10:00	In Centre and Inbetween	TUBA8-B6-IC/2.4e			2.94001	497.636	27.68	22	315.6	25.6	2.08	17.9782	Hom	Male	2
Trial 5	Arena 2	0:05:00-0:10:00	In Periphery	TUBA8-B6-IC/2.4e			3.16682	1849.14	272.32	22	300	178.72	93.6	6.79032	Hom	Male	2
Trial 5	Arena 2	0:05:00-0:10:00	In Whole Arena	TUBA8-B6-IC/2.4e			3.16682	2346.78	300	1	300	204.32	95.68	7.82259	Hom	Male	2
Trial 5	Arena 2	0:10:00-0:15:00	In Centre	TUBA8-B6-IC/2.4e			3.60778	167.537	10	13	600	8.08	1.92	16.7537	Hom	Male	2
Trial 5	Arena 2	0:10:00-0:15:00	In Centre and Inbetween	TUBA8-B6-IC/2.4e			3.60778	407.837	24.56	18	600	20.48	4.08	16.6057	Hom	Male	2
Trial 5	Arena 2	0:10:00-0:15:00	In Periphery	TUBA8-B6-IC/2.4e			3.28257	1892.11	275.36	19	600.64	174.64	100.72	6.87139	Hom	Male	2
Trial 5	Arena 2	0:10:00-0:15:00	In Whole Arena	TUBA8-B6-IC/2.4e			3.60778	2300.48	300	1	600	195.2	104.8	7.66827	Hom	Male	2
Trial 5	Arena 2	0:15:00-0:20:00	In Centre	TUBA8-B6-IC/2.4e			2.88115	277.051	17.68	19	913.2	16.72	0.96	15.6703	Hom	Male	2
Trial 5	Arena 2	0:15:00-0:20:00	In Centre and Inbetween	TUBA8-B6-IC/2.4e			3.03307	727.714	57.36	37	912.72	49.44	7.92	12.6868	Hom	Male	2
Trial 5	Arena 2	0:15:00-0:20:00	In Periphery	TUBA8-B6-IC/2.4e			2.9902	1367.7	242.48	39	900	152.4	90.08	5.64048	Hom	Male	2
Trial 5	Arena 2	0:15:00-0:20:00	In Whole Arena	TUBA8-B6-IC/2.4e			3.03307	2099.58	300	1	900	202	98	6.99858	Hom	Male	2
Trial 5	Arena 3	Start-0:05:00	In Centre	TUBA8-B6-IC/2.4f			1.31805	8.905	0.72	1	59.52	0.72	-	12.3681	Het	Male	2
Trial 5	Arena 3	Start-0:05:00	In Centre and Inbetween	TUBA8-B6-IC/2.4f			2.14335	113.345	7.92	8	59.12	7.52	0.4	14.3112	Het	Male	2
Trial 5	Arena 3	Start-0:05:00	In Periphery	TUBA8-B6-IC/2.4f			1.94264	680.677	292.08	9	0	81.52	210.48	2.33109	Het	Male	2
Trial 5	Arena 3	Start-0:05:00	In Whole Arena	TUBA8-B6-IC/2.4f			2.14335	794.022	300	1	0	89.04	210.88	2.64744	Het	Male	2
Trial 5	Arena 3	0:05:00-0:10:00	In Centre	TUBA8-B6-IC/2.4f			3.63775	150.422	9.6	10	320.32	8.8	0.8	15.669	Het	Male	2
Trial 5	Arena 3	0:05:00-0:10:00	In Centre and Inbetween	TUBA8-B6-IC/2.4f			3.63775	319.4	21.44	15	319.52	19.92	1.52	14.8974	Het	Male	2
Trial 5	Arena 3	0:05:00-0:10:00	In Periphery	TUBA8-B6-IC/2.4f			3.56288	1639.45	277.92	17	300	157.44	120.48	5.899	Het	Male	2
Trial 5	Arena 3	0:05:00-0:10:00	In Whole Arena	TUBA8-B6-IC/2.4f			3.63775	1959.73	300	1	300	177.44	122.56	6.53244	Het	Male	2
Trial 5	Arena 3	0:10:00-0:15:00	In Centre	TUBA8-B6-IC/2.4f			2.76099	138.403	15.2	10	611.04	10.56	4.64	9.10548	Het	Male	2
Trial 5	Arena 3	0:10:00-0:15:00	In Centre and Inbetween	TUBA8-B6-IC/2.4f			2.76099	309.889	34.32	18	600.88	23.6	10.72	9.02941	Het	Male	2
Trial 5	Arena 3	0:10:00-0:15:00	In Periphery	TUBA8-B6-IC/2.4f			2.90323	946.1	265.2	20	600	118.72	146.48	3.5675	Het	Male	2
Trial 5	Arena 3	0:10:00-0:15:00	In Whole Arena	TUBA8-B6-IC/2.4f			2.90323	1256.78	300	1	600	142.48	157.52	4.18926	Het	Male	2
Trial 5	Arena 3	0:15:00-0:20:00	In Centre	TUBA8-B6-IC/2.4f			2.47599	143.452	20.24	11	903.04	11.36	8.88	7.08753	Het	Male	2
Trial 5	Arena 3	0:15:00-0:20:00	In Centre and Inbetween	TUBA8-B6-IC/2.4f			2.81949	426.54	67.36	16	901.44	34.96	32.4	6.33224	Het	Male	2
Trial 5	Arena 3	0:15:00-0:20:00	In Periphery	TUBA8-B6-IC/2.4f			2.90434	950.137	231.44	20	900	114.72	116.72	4.10533	Het	Male	2
Trial 5	Arena 3	0:15:00-0:20:00	In Whole Arena	TUBA8-B6-IC/2.4f			2.90434	1379.18	300	1	900	150.08	149.92	4.59726	Het	Male	2
Trial 5	Arena 4	Start-0:05:00	In Centre	TUBA8-B6-IC/4.3f			1.39957	6.47553	0.48	1	101.36	0.48	-	13.4907	Het	Male	2
Trial 5	Arena 4	Start-0:05:00	In Centre and Inbetween	TUBA8-B6-IC/4.3f			1.54119	18.6952	1.36	1	100.88	1.36	-	13.7465	Het	Male	2
Trial 5	Arena 4	Start-0:05:00	In Periphery	TUBA8-B6-IC/4.3f			2.04995	651.059	298.64	2	0	76.64	221.92	2.18067	Het	Male	2
Trial 5	Arena 4	Start-0:05:00	In Whole Arena	TUBA8-B6-IC/4.3f			2.04995	669.755	300	1	0	78	221.92	2.23311	Het	Male	2
Trial 5	Arena 4	0:05:00-0:10:00	In Centre	TUBA8-B6-IC/4.3f			2.18812	36.5511	1.6	2	349.76	1.6	-	22.8444	Het	Male	2
Trial 5	Arena 4	0:05:00-0:10:00	In Centre and Inbetween	TUBA8-B6-IC/4.3f			2.18812	70.9125	4.32	3	349.52	4.08	0.24	16.4149	Het	Male	2
Trial 5	Arena 4	0:05:00-0:10:00	In Periphery	TUBA8-B6-IC/4.3f			2.81069	1192.18	294.88	8	300	143.6	151.28	4.04293	Het	Male	2
Trial 5	Arena 4	0:05:00-0:10:00	In Whole Arena	TUBA8-B6-IC/4.3f			2.81069	1270.59	300	1	300	148.08	151.92	4.2353	Het	Male	2
Trial 5	Arena 4	0:10:00-0:15:00	In Centre	TUBA8-B6-IC/4.3f			2.20249	20.828	1.6	1	690	1.52	0.08	13.0175	Het	Male	2
Trial 5	Arena 4	0:10:00-0:15:00	In Centre and Inbetween	TUBA8-B6-IC/4.3f			2.42348	84.0388	7.2	6	603.28	6.48	0.72	11.672	Het	Male	2
Trial 5	Arena 4	0:10:00-0:15:00	In Periphery	TUBA8-B6-IC/4.3f			3.06136	1192.24	292.24	9	600	135.68	156.56	4.07965	Het	Male	2
Trial 5	Arena 4	0:10:00-0:15:00	In Whole Arena	TUBA8-B6-IC/4.3f			3.06136	1280.5	300	1	600	142.72	157.28	4.26834	Het	Male	2
Trial 5	Arena 4	0:15:00-0:20:00	In Centre	TUBA8-B6-IC/4.3f			2.73466	129.114	27.52	10	900.4	12.56	14.96	4.69165	Het	Male	2
Trial 5	Arena 4	0:15:00-0:20:00	In Centre and Inbetween	TUBA8-B6-IC/4.3f			2.73466	268.052	48.48	12	900	26.48	22	5.52913	Het	Male	2
Trial 5	Arena 4	0:15:00-0:20:00	In Periphery	TUBA8-B6-IC/4.3f			3.46833	988.968	251.04	14	902.48	123.68	127.36	3.93948	Het	Male	2
Trial 5	Arena 4	0:15:00-0:20:00	In Whole Arena	TUBA8-B6-IC/4.3f			3.46833	1258.24	300	1	900	150.48	149.52	4.19414	Het	Male	2
Trial 6	Arena 1	Start-0:05:00	In Centre	TUBA8-B6-IC/6.1d			2.09117	71.196	12.24	4	121.04	8.32	3.92	5.81666	Hom	Male	2
Trial 6	Arena 1	Start-0:05:00	In Centre and Inbetween	TUBA8-B6-IC/6.1d			2.55297	177.749	25.52	9	14.56	18.16	7.36	6.96508	Hom	Male	2
Trial 6	Arena 1	Start-0:05:00	In Periphery	TUBA8-B6-IC/6.1d			2.69907	1323.06	273.2	16	0	150.72	122.4	4.84426	Hom	Male	2
Trial 6	Arena 1	Start-0:05:00	In Whole Arena	TUBA8-B6-IC/6.1d			2.69907	1506.25	300	1	0	169.68	130.24	5.02219	Hom	Male	2
Trial 6	Arena 1	0:05:00-0:10:00	In Centre	TUBA8-B6-IC/6.1d			2.71334	78.5168	7.04	9	311.6	5.6	1.44	11.153	Hom	Male	2
Trial 6	Arena 1	0:05:00-0:10:00	In Centre and Inbetween	TUBA8-B6-IC/6.1d			2.71334	233.431	23.04	14	303.04	18.24	4.8	10.1315	Hom	Male	2
Trial 6	Arena 1	0:05:00-0:10:00	In Periphery	TUBA8-B6-IC/6.1d			3.04563	1342.25	275.36	19	300	159.44	115.92	4.87453	Hom	Male	2
Trial 6	Arena 1	0:05:00-0:10:00	In Whole Arena	TUBA8-B6-IC/6.1d			3.04563	1581.47	300	1	300	178.8	121.2	5.27158	Hom	Male	2
Trial 6	Arena 1	0:10:00-0:15:00	In Centre	TUBA8-B6-IC/6.1d			3.12386	129.655	18.16	14	610.08	11.52	6.64	7.13962	Hom	Male	2
Trial 6	Arena 1	0:10:00-0:15:00	In Centre and Inbetween	TUBA8-B6-IC/6.1d			3.12386	370.88	50	20	609.6	34.32	15.68	7.41759	Hom	Male	2
Trial 6	Arena 1	0:10:00-0:15:00	In Periphery	TUBA8-B6-IC/6.1d			2.66009	1210.43	248.8	24	600	151.68	97.12	4.86507	Hom	Male	2
Trial 6	Arena 1	0:10:00-0:15:00	In Whole Arena	TUBA8-B6-IC/6.1d			3.12386	1587.29	300	1	600	187.12	112.88	5.29095	Hom	Male	2
Trial 6	Arena 1	0:15:00-0:20:00	In Centre	TUBA8-B6-IC/6.1d			2.62658	81.692	9.04	5	942.48	5.68	3.36	9.03672	Hom	Male	2
Trial 6	Arena 1	0:15:00-0:20:00	In Centre and Inbetween	TUBA8-B6-IC/6.1d			2.62658	223.239	34.96	12	930.88	18.72	16.24	6.38555	Hom	Male	2
Trial 6	Arena 1	0:15:00-0:20:00	In Periphery	TUBA8-B6-IC/6.1d			2.64989	1046.94	262.88	22	900	125.76	137.12	3.98256	Hom	Male	2
Trial 6	Arena 1	0:15:00-0:20:00	In Whole Arena	TUBA8-B6-IC/6.1d			2.64989	1280.26	300	1	900	146.4	153.6	4.26754	Hom	Male	2
Trial 6	Arena 2	Start-0:05:00	In Centre	TUBA8-B6-IC/4.2e			1.54529	21.8322	2.08	1	170.08	2	0.08	10.4963	WT	Male	2
Trial 6	Arena 2	Start-0:05:00	In Centre and Inbetween	TUBA8-B6-IC/4.2e			1.68873	58.9872	4.64	2	169.68	4.56	0.08	12.7127	WT	Male	2
Trial 6	Arena 2	Start-0:05:00	In Periphery	TUBA8-B6-IC/4.2e			1.88229	628.936	295.36	3	0	72.96	222.32	2.12996	WT	Male	2
Trial 6	Arena 2	Start-0:05:00	In Whole Arena	TUBA8-B6-IC/4.2e			1.88229	687.923	300	1	0	77.52	222.4	2.29369	WT	Male	2
Trial 6	Arena 2	0:05:00-0:10:00	In Centre	TUBA8-B6-IC/4.2e			2.06087	58.9936	5.6	4	412.48	4.88	0.72	10.5346	WT	Male	2
Trial 6	Arena 2	0:05:00-0:10:00	In Centre and Inbetween	TUBA8-B6-IC/4.2e			2.70979	247.383	22.08	14	317.04	19.6	2.48	11.2039	WT	Male	2
Trial 6	Arena 2	0:05:00-0:10:00	In Periphery	TUBA8-B6-IC/4.2e			2.67299	1286.22	277.68	16	300	155.44	122.24	4.63201	WT	Male	2
Trial 6	Arena 2	0:05:00-0:10:00	In Whole Arena	TUBA8-B6-IC/4.2e			2.70979	1534.48	300	1	300	175.28	124.72	5.11493	WT	Male	2
Trial 6	Arena 2	0:10:00-0:15:00	In Centre	TUBA8-B6-IC/4.2e			1.95129	120.694	20	8	645.44	14.56	5.44	6.03468	WT	Male	2
Trial 6	Arena 2	0:10:00-0:15:00	In Centre and Inbetween	TUBA8-B6-IC/4.2e			2.28656	286.461	36.32	15	631.28	29.6	6.72	7.88714	WT	Male	2
Trial 6	Arena 2	0:10:00-0:15:00	In Periphery	TUBA8-B6-IC/4.2e			3.7982	1301.45	263.68	16	600	152.64	111.04	4.93572	WT	Male	2
Trial 6	Arena 2	0:10:00-0:15:00	In Whole Arena	TUBA8-B6-IC/4.2e			3.7982	1587.91	300	1	600	182.24	117.76	5.29304	WT	Male	2
Trial 6	Arena 2	0:15:00-0:20:00	In Centre	TUBA8-B6-IC/4.2e			2.41304	102.034	11.28	6	1029.6	9.92	1.36	9.0456	WT	Male	2
Trial 6	Arena 2	0:15:00-0:20:00	In Centre and Inbetween	TUBA8-B6-IC/4.2e			2.41304	252.478	60.24	9	928.16	25.36	34.88	4.1912	WT	Male	2
Trial 6	Arena 2	0:15:00-0:20:00	In Periphery	TUBA8-B6-IC/4.2e			3.12237	1165.41	239.68	10	900	133.52	106.16	4.86234	WT	Male	2
Trial 6	Arena 2	0:15:00-0:20:00	In Whole Arena	TUBA8-B6-IC/4.2e			3.12237	1418.04	300	1	900	158.96	141.04	4.72679	WT	Male	2
Trial 6	Arena 3	Start-0:05:00	In Centre	TUBA8-B6-IC/4.3d			1.9905	18.8481	0.88	2	6.16	0.88	-	21.4183	WT	Male	2
Trial 6	Arena 3	Start-0:05:00	In Centre and Inbetween	TUBA8-B6-IC/4.3d			2.51429	91.2373	5.84	6	5.44	5.44	0.4	15.6228	WT	Male	2
Trial 6	Arena 3	Start-0:05:00	In Periphery	TUBA8-B6-IC/4.3d			2.58145	1045.55	294.16	7	0	128.88	165.2	3.55533	WT	Male	2
Trial 6	Arena 3	Start-0:05:00	In Whole Arena	TUBA8-B6-IC/4.3d			2.58145	1136.79	300	1	0	134.32	165.6	3.79031	WT	Male	2
Trial 6	Arena 3	0:05:00-0:10:00	In Centre	TUBA8-B6-IC/4.3d			2.38314	16.4922	0.64	1	340	0.64	-	25.769	WT	Male	2
Trial 6	Arena 3	0:05:00-0:10:00	In Centre and Inbetween	TUBA8-B6-IC/4.3d			2.38314	98.8899	10.08	9	339.6	8	2.08	9.81051	WT	Male	2
Trial 6	Arena 3	0:05:00-0:10:00	In Periphery	TUBA8-B6-IC/4.3d			2.94065	1214.56	288.24	16	300	152.32	135.92	4.21372	WT	Male	2
Trial 6	Arena 3	0:05:00-0:10:00	In Whole Arena	TUBA8-B6-IC/4.3d			2.94065	1317.59	300	1	300	161.36	138.64	4.39197	WT	Male	2
Trial 6	Arena 3	0:10:00-0:15:00	In Centre	TUBA8-B6-IC/4.3d			2.01798	60.0897	5.68	3	609.04	4.48	1.2	10.5792	WT	Male	2
Trial 6	Arena 3	0:10:00-0:15:00	In Centre and Inbetween	TUBA8-B6-IC/4.3d			2.48386	167.733	31.36	13	608.64	19.2	12.16	5.34862	WT	Male	2
Trial 6	Arena 3	0:10:00-0:15:00	In Periphery	TUBA8-B6-IC/4.3d			2.74024	851.237	266.48	19	600	111.68	154.8	3.19437	WT	Male	2
Trial 6	Arena 3	0:10:00-0:15:00	In Whole Arena	TUBA8-B6-IC/4.3d			2.74024	1025.82	300	1	600	132.72	167.28	3.41939	WT	Male	2
Trial 6	Arena 3	0:15:00-0:20:00	In Centre	TUBA8-B6-IC/4.3d			2.08993	17.216	0.88	3	996.8	0.88	-	19.5636	WT	Male	2
Trial 6	Arena 3	0:15:00-0:20:00	In Centre and Inbetween	TUBA8-B6-IC/4.3d			2.54211	159.827	14	13	901.36	9.92	4.08	11.4162	WT	Male	2
Trial 6	Arena 3	0:15:00-0:20:00	In Periphery	TUBA8-B6-IC/4.3d			2.66333	866.007	285.76	15	900	118.48	167.28	3.03054	WT	Male	2
Trial 6	Arena 3	0:15:00-0:20:00	In Whole Arena	TUBA8-B6-IC/4.3d			2.66333	1026.44	300	1	900	128.48	171.52	3.42148	WT	Male	2
Trial 6	Arena 4	Start-0:05:00	In Centre	TUBA8-B6-IC/4.3h			1.96	26.9678	1.28	2	176.48	1.28	-	21.0686	Het	Male	2
Trial 6	Arena 4	Start-0:05:00	In Centre and Inbetween	TUBA8-B6-IC/4.3h			2.1085	111.07	13.68	9	63.6	8.88	4.8	8.11917	Het	Male	2
Trial 6	Arena 4	Start-0:05:00	In Periphery	TUBA8-B6-IC/4.3h			2.02195	1084.24	286.32	10	0	130.32	155.92	3.78787	Het	Male	2
Trial 6	Arena 4	Start-0:05:00	In Whole Arena	TUBA8-B6-IC/4.3h			2.1085	1195.31	300	1	0	139.2	160.72	3.98543	Het	Male	2
Trial 6	Arena 4	0:05:00-0:10:00	In Centre	TUBA8-B6-IC/4.3h			2.40709	37.9474	1.68	2	317.2	1.68	-	22.5878	Het	Male	2
Trial 6	Arena 4	0:05:00-0:10:00	In Centre and Inbetween	TUBA8-B6-IC/4.3h			2.40709	99.4099	11.12	8	316.8	7.04	4.08	8.93974	Het	Male	2
Trial 6	Arena 4	0:05:00-0:10:00	In Periphery	TUBA8-B6-IC/4.3h			2.49842	1222.81	288.4	10	300	150.16	138.24	4.23996	Het	Male	2
Trial 6	Arena 4	0:05:00-0:10:00	In Whole Arena	TUBA8-B6-IC/4.3h			2.49842	1323.08	300	1	300	157.36	142.64	4.41028	Het	Male	2
Trial 6	Arena 4	0:10:00-0:15:00	In Centre	TUBA8-B6-IC/4.3h			2.66886	113.171	10.08	7	610.64	8.88	1.2	11.2273	Het	Male	2
Trial 6	Arena 4	0:10:00-0:15:00	In Centre and Inbetween	TUBA8-B6-IC/4.3h			2.66886	255.698	27.28	14	610.08	20.08	7.2	9.37309	Het	Male	2
Trial 6	Arena 4	0:10:00-0:15:00	In Periphery	TUBA8-B6-IC/4.3h			2.90126	1064.86	272.72	15	600	136.4	136.32	3.90461	Het	Male	2
Trial 6	Arena 4	0:10:00-0:15:00	In Whole Arena	TUBA8-B6-IC/4.3h			2.90126	1320.56	300	1	600	156.48	143.52	4.40188	Het	Male	2
Trial 6	Arena 4	0:15:00-0:20:00	In Centre	TUBA8-B6-IC/4.3h			2.3073	22.0535	3.44	2	1022.32	2.24	1.2	6.41091	Het	Male	2
Trial 6	Arena 4	0:15:00-0:20:00	In Centre and Inbetween	TUBA8-B6-IC/4.3h			2.3073	95.1666	14.64	9	976.48	9.76	4.88	6.50045	Het	Male	2
Trial 6	Arena 4	0:15:00-0:20:00	In Periphery	TUBA8-B6-IC/4.3h			2.85422	961.983	285.36	9	900	114.16	171.2	3.37112	Het	Male	2
Trial 6	Arena 4	0:15:00-0:20:00	In Whole Arena	TUBA8-B6-IC/4.3h			2.85422	1057.15	300	1	900	123.92	176.08	3.52383	Het	Male	2
Trial 7	Arena 1	Start-0:05:00	In Centre	TUBA8-B6-IC/1.3d			2.61108	159.236	10.32	12	1.12	9.12	1.2	15.4298	Het	Male	2
Trial 7	Arena 1	Start-0:05:00	In Centre and Inbetween	TUBA8-B6-IC/1.3d			2.9092	485.698	28.56	21	0.8	26.96	1.6	17.0062	Het	Male	2
Trial 7	Arena 1	Start-0:05:00	In Periphery	TUBA8-B6-IC/1.3d			2.80872	1626.59	269.76	29	0	178.24	91.44	6.03155	Het	Male	2
Trial 7	Arena 1	Start-0:05:00	In Whole Arena	TUBA8-B6-IC/1.3d			2.9092	2117.6	300	1	0	206.32	93.6	7.06054	Het	Male	2
Trial 7	Arena 1	0:05:00-0:10:00	In Centre	TUBA8-B6-IC/1.3d			2.5641	189.582	28.72	10	314.88	16.64	12.08	6.60106	Het	Male	2
Trial 7	Arena 1	0:05:00-0:10:00	In Centre and Inbetween	TUBA8-B6-IC/1.3d			2.5641	404.578	56.96	16	301.12	36.8	20.16	7.10285	Het	Male	2
Trial 7	Arena 1	0:05:00-0:10:00	In Periphery	TUBA8-B6-IC/1.3d			2.77522	1062.35	238	29	300	131.04	106.96	4.46364	Het	Male	2
Trial 7	Arena 1	0:05:00-0:10:00	In Whole Arena	TUBA8-B6-IC/1.3d			2.77522	1483.95	300	1	300	171.12	128.88	4.9465	Het	Male	2
Trial 7	Arena 1	0:10:00-0:15:00	In Centre	TUBA8-B6-IC/1.3d			2.61548	138.303	9.12	10	604.48	8.48	0.64	15.1648	Het	Male	2
Trial 7	Arena 1	0:10:00-0:15:00	In Centre and Inbetween	TUBA8-B6-IC/1.3d			2.61548	334.696	26.48	16	604.32	23.36	3.12	12.6396	Het	Male	2
Trial 7	Arena 1	0:10:00-0:15:00	In Periphery	TUBA8-B6-IC/1.3d			2.93545	1466.73	269.84	25	600	151.36	118.48	5.43556	Het	Male	2
Trial 7	Arena 1	0:10:00-0:15:00	In Whole Arena	TUBA8-B6-IC/1.3d			2.93545	1816.7	300	1	600	177.52	122.48	6.05566	Het	Male	2
Trial 7	Arena 1	0:15:00-0:20:00	In Centre	TUBA8-B6-IC/1.3d			2.56445	93.1683	6.8	6	948.64	6.56	0.24	13.7012	Het	Male	2
Trial 7	Arena 1	0:15:00-0:20:00	In Centre and Inbetween	TUBA8-B6-IC/1.3d			3.15465	323.69	31.2	18	900.8	25.44	5.76	10.3747	Het	Male	2
Trial 7	Arena 1	0:15:00-0:20:00	In Periphery	TUBA8-B6-IC/1.3d			3.00909	1406.5	264.96	28	900	148.8	116.16	5.30834	Het	Male	2
Trial 7	Arena 1	0:15:00-0:20:00	In Whole Arena	TUBA8-B6-IC/1.3d			3.15465	1743.49	300	1	900	177.12	122.88	5.81165	Het	Male	2
Trial 7	Arena 2	Start-0:05:00	In Centre	TUBA8-B6-IC/1.3f			2.86307	52.7426	2.24	5	18.88	2.24	-	23.5458	Het	Male	2
Trial 7	Arena 2	Start-0:05:00	In Centre and Inbetween	TUBA8-B6-IC/1.3f			2.86307	184.44	10.72	10	18	10.24	0.48	17.2052	Het	Male	2
Trial 7	Arena 2	Start-0:05:00	In Periphery	TUBA8-B6-IC/1.3f			3.40879	1882.89	289.2	12	0	193.68	95.44	6.51247	Het	Male	2
Trial 7	Arena 2	Start-0:05:00	In Whole Arena	TUBA8-B6-IC/1.3f			3.40879	2067.49	300	1	0	204	95.92	6.89346	Het	Male	2
Trial 7	Arena 2	0:05:00-0:10:00	In Centre	TUBA8-B6-IC/1.3f			1.98139	91.3173	11.12	6	327.6	7.84	3.28	8.21199	Het	Male	2
Trial 7	Arena 2	0:05:00-0:10:00	In Centre and Inbetween	TUBA8-B6-IC/1.3f			2.27052	291.647	45.12	17	303.04	29.04	16.08	6.4638	Het	Male	2
Trial 7	Arena 2	0:05:00-0:10:00	In Periphery	TUBA8-B6-IC/1.3f			3.0606	1533.54	254.88	17	300	155.76	99.12	6.01671	Het	Male	2
Trial 7	Arena 2	0:05:00-0:10:00	In Whole Arena	TUBA8-B6-IC/1.3f			3.0606	1825.19	300	1	300	184.8	115.2	6.08395	Het	Male	2
Trial 7	Arena 2	0:10:00-0:15:00	In Centre	TUBA8-B6-IC/1.3f			2.26254	109.588	20.24	12	600	10.72	9.52	5.41441	Het	Male	2
Trial 7	Arena 2	0:10:00-0:15:00	In Centre and Inbetween	TUBA8-B6-IC/1.3f			2.26254	271.535	42.88	14	600	27.2	15.68	6.33244	Het	Male	2
Trial 7	Arena 2	0:10:00-0:15:00	In Periphery	TUBA8-B6-IC/1.3f			3.34673	1388.46	257.04	15	606.32	145.44	111.6	5.40171	Het	Male	2
Trial 7	Arena 2	0:10:00-0:15:00	In Whole Arena	TUBA8-B6-IC/1.3f			3.34673	1660.29	300	1	600	172.72	127.28	5.5343	Het	Male	2
Trial 7	Arena 2	0:15:00-0:20:00	In Centre	TUBA8-B6-IC/1.3f			2.87671	63.7897	10.64	4	970.88	6.64	4	5.99527	Het	Male	2
Trial 7	Arena 2	0:15:00-0:20:00	In Centre and Inbetween	TUBA8-B6-IC/1.3f			2.99224	190.211	36.4	14	950.4	21.92	14.48	5.22557	Het	Male	2
Trial 7	Arena 2	0:15:00-0:20:00	In Periphery	TUBA8-B6-IC/1.3f			2.93807	913.219	263.44	16	900	112.88	150.56	3.46652	Het	Male	2
Trial 7	Arena 2	0:15:00-0:20:00	In Whole Arena	TUBA8-B6-IC/1.3f			2.99224	1103.96	300	1	900	134.96	165.04	3.67987	Het	Male	2
Trial 7	Arena 3	Start-0:05:00	In Centre	TUBA8-B6-IC/2.3d			2.50857	102.653	7.36	7	8.4	7.2	0.16	13.9474	WT	Male	2
Trial 7	Arena 3	Start-0:05:00	In Centre and Inbetween	TUBA8-B6-IC/2.3d			2.50857	212.969	16.88	11	8	16.32	0.56	12.6166	WT	Male	2
Trial 7	Arena 3	Start-0:05:00	In Periphery	TUBA8-B6-IC/2.3d			2.7612	1139.8	283.04	13	0	124.24	158.72	4.02815	WT	Male	2
Trial 7	Arena 3	Start-0:05:00	In Whole Arena	TUBA8-B6-IC/2.3d			2.7612	1353.09	300	1	0	140.64	159.28	4.5115	WT	Male	2
Trial 7	Arena 3	0:05:00-0:10:00	In Centre	TUBA8-B6-IC/2.3d			2.85076	53.0365	5.52	4	312.24	3.36	2.16	9.60806	WT	Male	2
Trial 7	Arena 3	0:05:00-0:10:00	In Centre and Inbetween	TUBA8-B6-IC/2.3d			2.85076	142.127	19.76	14	311.44	12.48	7.28	7.19268	WT	Male	2
Trial 7	Arena 3	0:05:00-0:10:00	In Periphery	TUBA8-B6-IC/2.3d			2.63195	886.127	279.84	16	300	109.28	170.56	3.16655	WT	Male	2
Trial 7	Arena 3	0:05:00-0:10:00	In Whole Arena	TUBA8-B6-IC/2.3d			2.85076	1028.97	300	1	300	121.92	178.08	3.4299	WT	Male	2
Trial 7	Arena 3	0:10:00-0:15:00	In Centre	TUBA8-B6-IC/2.3d			1.64276	6.60936	0.8	2	672.32	0.8	-	8.2617	WT	Male	2
Trial 7	Arena 3	0:10:00-0:15:00	In Centre and Inbetween	TUBA8-B6-IC/2.3d			1.81973	66.1655	5.84	4	671.52	5.6	0.24	11.3297	WT	Male	2
Trial 7	Arena 3	0:10:00-0:15:00	In Periphery	TUBA8-B6-IC/2.3d			2.68625	822.511	294.16	5	600	102.16	192	2.79613	WT	Male	2
Trial 7	Arena 3	0:10:00-0:15:00	In Whole Arena	TUBA8-B6-IC/2.3d			2.68625	888.676	300	1	600	107.76	192.24	2.96225	WT	Male	2
Trial 7	Arena 3	0:15:00-0:20:00	In Centre	TUBA8-B6-IC/2.3d			2.00627	82.3837	13.68	4	1016.64	9.92	3.76	6.0222	WT	Male	2
Trial 7	Arena 3	0:15:00-0:20:00	In Centre and Inbetween	TUBA8-B6-IC/2.3d			2.36392	211.38	39.6	8	969.2	23.52	16.08	5.33788	WT	Male	2
Trial 7	Arena 3	0:15:00-0:20:00	In Periphery	TUBA8-B6-IC/2.3d			3.19348	727.047	259.84	10	900	89.6	170.24	2.79806	WT	Male	2
Trial 7	Arena 3	0:15:00-0:20:00	In Whole Arena	TUBA8-B6-IC/2.3d			3.19348	939.03	300	1	900	113.12	186.88	3.1301	WT	Male	2
Trial 7	Arena 4	Start-0:05:00	In Centre	TUBA8-B6-IC/2.3e			2.80782	49.7309	1.76	4	180.88	1.76	-	28.2562	WT	Male	2
Trial 7	Arena 4	Start-0:05:00	In Centre and Inbetween	TUBA8-B6-IC/2.3e			2.80782	213.276	14.16	12	17.52	13.36	0.8	15.0619	WT	Male	2
Trial 7	Arena 4	Start-0:05:00	In Periphery	TUBA8-B6-IC/2.3e			3.13353	1505.73	285.84	13	0	167.12	118.64	5.26921	WT	Male	2
Trial 7	Arena 4	Start-0:05:00	In Whole Arena	TUBA8-B6-IC/2.3e			3.13353	1719	300	1	0	180.48	119.44	5.73154	WT	Male	2
Trial 7	Arena 4	0:05:00-0:10:00	In Centre	TUBA8-B6-IC/2.3e			3.51101	123.646	6.72	8	344.24	6.56	0.16	18.3997	WT	Male	2
Trial 7	Arena 4	0:05:00-0:10:00	In Centre and Inbetween	TUBA8-B6-IC/2.3e			3.51101	329.452	25.76	24	311.84	21.36	4.4	12.7893	WT	Male	2
Trial 7	Arena 4	0:05:00-0:10:00	In Periphery	TUBA8-B6-IC/2.3e			3.35936	1528.24	274.24	25	300	164.64	109.6	5.57264	WT	Male	2
Trial 7	Arena 4	0:05:00-0:10:00	In Whole Arena	TUBA8-B6-IC/2.3e			3.51101	1857.69	300	1	300	186	114	6.19231	WT	Male	2
Trial 7	Arena 4	0:10:00-0:15:00	In Centre	TUBA8-B6-IC/2.3e			2.93319	49.1834	3.92	6	609.12	3.2	0.72	12.5468	WT	Male	2
Trial 7	Arena 4	0:10:00-0:15:00	In Centre and Inbetween	TUBA8-B6-IC/2.3e			3.33349	222.084	21.6	15	608.64	17.28	4.32	10.2817	WT	Male	2
Trial 7	Arena 4	0:10:00-0:15:00	In Periphery	TUBA8-B6-IC/2.3e			3.63911	1254.04	278.4	16	600	153.36	125.04	4.50446	WT	Male	2
Trial 7	Arena 4	0:10:00-0:15:00	In Whole Arena	TUBA8-B6-IC/2.3e			3.63911	1476.13	300	1	600	170.64	129.36	4.92042	WT	Male	2
Trial 7	Arena 4	0:15:00-0:20:00	In Centre	TUBA8-B6-IC/2.3e			3.3598	124.184	9.36	9	953.84	7.68	1.68	13.2675	WT	Male	2
Trial 7	Arena 4	0:15:00-0:20:00	In Centre and Inbetween	TUBA8-B6-IC/2.3e			3.3598	336.075	28.96	18	949.12	23.2	5.76	11.6048	WT	Male	2
Trial 7	Arena 4	0:15:00-0:20:00	In Periphery	TUBA8-B6-IC/2.3e			2.84192	1144.34	271.04	19	900	135.28	135.76	4.22203	WT	Male	2
Trial 7	Arena 4	0:15:00-0:20:00	In Whole Arena	TUBA8-B6-IC/2.3e			3.3598	1480.41	300	1	900	158.48	141.52	4.93471	WT	Male	2
Trial 8	Arena 1	Start-0:05:00	In Centre	TUBA8-B6-IC/1.3e			2.09792	33.0188	3.36	2	256.8	2.96	0.4	9.82701	WT	Male	2
Trial 8	Arena 1	Start-0:05:00	In Centre and Inbetween	TUBA8-B6-IC/1.3e			2.25709	131.181	12.88	10	10.96	10.4	2.48	10.1848	WT	Male	2
Trial 8	Arena 1	Start-0:05:00	In Periphery	TUBA8-B6-IC/1.3e			2.5515	1297.19	286.32	15	0	152	134.24	4.53183	WT	Male	2
Trial 8	Arena 1	Start-0:05:00	In Whole Arena	TUBA8-B6-IC/1.3e			2.5515	1430.1	300	1	0	162.88	137.04	4.76828	WT	Male	2
Trial 8	Arena 1	0:05:00-0:10:00	In Centre	TUBA8-B6-IC/1.3e			2.25377	116.324	16.32	6	300.96	13.2	3.12	7.1277	WT	Male	2
Trial 8	Arena 1	0:05:00-0:10:00	In Centre and Inbetween	TUBA8-B6-IC/1.3e			2.9939	304.858	29.36	14	300	25.36	4	10.3835	WT	Male	2
Trial 8	Arena 1	0:05:00-0:10:00	In Periphery	TUBA8-B6-IC/1.3e			3.2191	1967.72	268.4	20	301.92	181.28	87.12	7.33129	WT	Male	2
Trial 8	Arena 1	0:05:00-0:10:00	In Whole Arena	TUBA8-B6-IC/1.3e			3.2191	2277.96	300	1	300	208.08	91.92	7.59321	WT	Male	2
Trial 8	Arena 1	0:10:00-0:15:00	In Centre	TUBA8-B6-IC/1.3e			3.28166	229.719	52.4	15	623.68	15.2	37.2	4.38395	WT	Male	2
Trial 8	Arena 1	0:10:00-0:15:00	In Centre and Inbetween	TUBA8-B6-IC/1.3e			3.28166	623.891	83.2	30	612.88	40.72	42.48	7.49869	WT	Male	2
Trial 8	Arena 1	0:10:00-0:15:00	In Periphery	TUBA8-B6-IC/1.3e			4.07914	1364.89	213.68	44	600	144.8	68.88	6.38756	WT	Male	2
Trial 8	Arena 1	0:10:00-0:15:00	In Whole Arena	TUBA8-B6-IC/1.3e			4.07914	2016.6	300	1	600	188.16	111.84	6.72199	WT	Male	2
Trial 8	Arena 1	0:15:00-0:20:00	In Centre	TUBA8-B6-IC/1.3e			2.4249	253.185	124.64	6	900	37.52	87.12	2.03133	WT	Male	2
Trial 8	Arena 1	0:15:00-0:20:00	In Centre and Inbetween	TUBA8-B6-IC/1.3e			2.98809	397.996	151.12	11	900	48.24	102.88	2.63365	WT	Male	2
Trial 8	Arena 1	0:15:00-0:20:00	In Periphery	TUBA8-B6-IC/1.3e			4.19202	881.371	145.44	22	993.36	94.64	50.8	6.06003	WT	Male	2
Trial 8	Arena 1	0:15:00-0:20:00	In Whole Arena	TUBA8-B6-IC/1.3e			4.19202	1315.97	300	1	900	145.68	154.32	4.38656	WT	Male	2
Trial 8	Arena 2	Start-0:05:00	In Centre	TUBA8-B6-IC/2.3f			1.73643	12.2298	0.64	1	175.12	0.64	-	19.1091	WT	Male	2
Trial 8	Arena 2	Start-0:05:00	In Centre and Inbetween	TUBA8-B6-IC/2.3f			2.12772	31.3396	1.84	3	174.64	1.84	-	17.0324	WT	Male	2
Trial 8	Arena 2	Start-0:05:00	In Periphery	TUBA8-B6-IC/2.3f			2.81187	1127.08	298.16	4	0	116.24	181.84	3.78112	WT	Male	2
Trial 8	Arena 2	Start-0:05:00	In Whole Arena	TUBA8-B6-IC/2.3f			2.81187	1158.42	300	1	0	118.08	181.84	3.86242	WT	Male	2
Trial 8	Arena 2	0:05:00-0:10:00	In Centre	TUBA8-B6-IC/2.3f			3.24309	47.3737	1.76	4	302.4	1.76	-	26.9169	WT	Male	2
Trial 8	Arena 2	0:05:00-0:10:00	In Centre and Inbetween	TUBA8-B6-IC/2.3f			3.24309	113.415	6.08	7	301.92	6	0.08	18.6539	WT	Male	2
Trial 8	Arena 2	0:05:00-0:10:00	In Periphery	TUBA8-B6-IC/2.3f			3.65221	1500.16	293.44	10	300	165.2	128.24	5.11231	WT	Male	2
Trial 8	Arena 2	0:05:00-0:10:00	In Whole Arena	TUBA8-B6-IC/2.3f			3.65221	1614.48	300	1	300	171.52	128.48	5.3816	WT	Male	2
Trial 8	Arena 2	0:10:00-0:15:00	In Centre	TUBA8-B6-IC/2.3f			3.1785	63.227	3.12	3	626.4	2.88	0.24	20.2651	WT	Male	2
Trial 8	Arena 2	0:10:00-0:15:00	In Centre and Inbetween	TUBA8-B6-IC/2.3f			3.1785	219.171	20.8	13	618.08	15.28	5.52	10.5371	WT	Male	2
Trial 8	Arena 2	0:10:00-0:15:00	In Periphery	TUBA8-B6-IC/2.3f			3.16382	1393.22	278.72	17	600	151.92	126.8	4.99865	WT	Male	2
Trial 8	Arena 2	0:10:00-0:15:00	In Whole Arena	TUBA8-B6-IC/2.3f			3.1785	1613.92	300	1	600	167.44	132.56	5.37972	WT	Male	2
Trial 8	Arena 2	0:15:00-0:20:00	In Centre	TUBA8-B6-IC/2.3f			3.35722	34.6898	1.28	3	987.84	1.28	-	27.1014	WT	Male	2
Trial 8	Arena 2	0:15:00-0:20:00	In Centre and Inbetween	TUBA8-B6-IC/2.3f			3.58703	138.782	8.08	8	908.72	6.32	1.76	17.1759	WT	Male	2
Trial 8	Arena 2	0:15:00-0:20:00	In Periphery	TUBA8-B6-IC/2.3f			3.701	1705.76	291.04	13	900	166.32	124.72	5.86091	WT	Male	2
Trial 8	Arena 2	0:15:00-0:20:00	In Whole Arena	TUBA8-B6-IC/2.3f			3.701	1847.98	300	1	900	173.12	126.88	6.15995	WT	Male	2
Trial 8	Arena 3	Start-0:05:00	In Centre	TUBA8-B6-IC/4.2f			2.41341	43.971	2.72	3	221.52	2.64	0.08	16.1658	Hom	Male	2
Trial 8	Arena 3	Start-0:05:00	In Centre and Inbetween	TUBA8-B6-IC/4.2f			2.41341	128.812	14.8	10	0	10.4	4.32	8.75084	Hom	Male	2
Trial 8	Arena 3	Start-0:05:00	In Periphery	TUBA8-B6-IC/4.2f			2.7377	1038.35	284.88	11	2.64	110.64	174.24	3.64485	Hom	Male	2
Trial 8	Arena 3	Start-0:05:00	In Whole Arena	TUBA8-B6-IC/4.2f			2.7377	1167.76	300	1	0	121.2	178.72	3.89358	Hom	Male	2
Trial 8	Arena 3	0:05:00-0:10:00	In Centre	TUBA8-B6-IC/4.2f			2.67731	72.4301	4.96	7	358.32	4.56	0.4	14.6028	Hom	Male	2
Trial 8	Arena 3	0:05:00-0:10:00	In Centre and Inbetween	TUBA8-B6-IC/4.2f			2.67731	214.421	18.88	12	358	15.44	3.44	11.357	Hom	Male	2
Trial 8	Arena 3	0:05:00-0:10:00	In Periphery	TUBA8-B6-IC/4.2f			2.5216	1124.88	280.88	15	300	136.24	144.64	4.00485	Hom	Male	2
Trial 8	Arena 3	0:05:00-0:10:00	In Whole Arena	TUBA8-B6-IC/4.2f			2.67731	1339.85	300	1	300	151.84	148.16	4.46615	Hom	Male	2
Trial 8	Arena 3	0:10:00-0:15:00	In Centre	TUBA8-B6-IC/4.2f			2.22273	69.2549	5.36	7	610.4	5.12	0.24	12.9207	Hom	Male	2
Trial 8	Arena 3	0:10:00-0:15:00	In Centre and Inbetween	TUBA8-B6-IC/4.2f			2.63147	262.055	27.68	17	608.72	20.48	7.2	9.4673	Hom	Male	2
Trial 8	Arena 3	0:10:00-0:15:00	In Periphery	TUBA8-B6-IC/4.2f			2.91731	1213.65	272	19	600	130.24	141.76	4.46195	Hom	Male	2
Trial 8	Arena 3	0:10:00-0:15:00	In Whole Arena	TUBA8-B6-IC/4.2f			2.91731	1476.92	300	1	600	151.04	148.96	4.92308	Hom	Male	2
Trial 8	Arena 3	0:15:00-0:20:00	In Centre	TUBA8-B6-IC/4.2f			1.63257	29.3891	3.04	2	969.44	2.8	0.24	9.66748	Hom	Male	2
Trial 8	Arena 3	0:15:00-0:20:00	In Centre and Inbetween	TUBA8-B6-IC/4.2f			2.13661	123.993	23.68	10	969.12	11.52	12.16	5.23618	Hom	Male	2
Trial 8	Arena 3	0:15:00-0:20:00	In Periphery	TUBA8-B6-IC/4.2f			2.9386	791.06	275.68	11	900	97.68	178	2.86949	Hom	Male	2
Trial 8	Arena 3	0:15:00-0:20:00	In Whole Arena	TUBA8-B6-IC/4.2f			2.9386	917.259	300	1	900	109.68	190.32	3.05753	Hom	Male	2
Trial 9	Arena 1	Start-0:05:00	In Centre	TUBA8-B6-IC/4.3g			2.97881	62.5904	4.88	5	20.08	4	0.88	12.8259	Hom	Male	2
Trial 9	Arena 1	Start-0:05:00	In Centre and Inbetween	TUBA8-B6-IC/4.3g			2.97881	191.395	11.04	10	19.84	9.6	1.44	17.3365	Hom	Male	2
Trial 9	Arena 1	Start-0:05:00	In Periphery	TUBA8-B6-IC/4.3g			3.47233	2033.75	279.84	31	0	191.28	88.48	7.26961	Hom	Male	2
Trial 9	Arena 1	Start-0:05:00	In Whole Arena	TUBA8-B6-IC/4.3g			3.47233	2255.26	300	1	0	207.12	92.8	7.51952	Hom	Male	2
Trial 9	Arena 1	0:05:00-0:10:00	In Centre	TUBA8-B6-IC/4.3g			2.34559	158.212	56.4	6	303.12	21.44	34.96	2.80518	Hom	Male	2
Trial 9	Arena 1	0:05:00-0:10:00	In Centre and Inbetween	TUBA8-B6-IC/4.3g			2.53619	309.621	72.48	10	300	33.04	39.44	4.27181	Hom	Male	2
Trial 9	Arena 1	0:05:00-0:10:00	In Periphery	TUBA8-B6-IC/4.3g			2.81147	913.954	221.52	19	353.04	109.52	112	4.12583	Hom	Male	2
Trial 9	Arena 1	0:05:00-0:10:00	In Whole Arena	TUBA8-B6-IC/4.3g			2.81147	1235.36	300	1	300	144.72	155.28	4.11787	Hom	Male	2
Trial 9	Arena 1	0:10:00-0:15:00	In Centre	TUBA8-B6-IC/4.3g			2.58024	73.2589	12.72	4	697.52	9.2	3.52	5.75934	Hom	Male	2
Trial 9	Arena 1	0:10:00-0:15:00	In Centre and Inbetween	TUBA8-B6-IC/4.3g			2.65341	180.409	25.2	8	604	18	7.2	7.15908	Hom	Male	2
Trial 9	Arena 1	0:10:00-0:15:00	In Periphery	TUBA8-B6-IC/4.3g			2.92223	1041.87	271.12	16	600	132.88	138.24	3.84284	Hom	Male	2
Trial 9	Arena 1	0:10:00-0:15:00	In Whole Arena	TUBA8-B6-IC/4.3g			2.92223	1230.11	300	1	600	152.56	147.44	4.10036	Hom	Male	2
Trial 9	Arena 1	0:15:00-0:20:00	In Centre	TUBA8-B6-IC/4.3g			2.71519	78.011	5.84	7	954.16	5.12	0.72	13.358	Hom	Male	2
Trial 9	Arena 1	0:15:00-0:20:00	In Centre and Inbetween	TUBA8-B6-IC/4.3g			2.71519	209.399	20.88	12	917.2	16.88	4	10.0287	Hom	Male	2
Trial 9	Arena 1	0:15:00-0:20:00	In Periphery	TUBA8-B6-IC/4.3g			3.33375	1140.34	266.32	32	900	136.08	130.24	4.28185	Hom	Male	2
Trial 9	Arena 1	0:15:00-0:20:00	In Whole Arena	TUBA8-B6-IC/4.3g			3.33375	1384.44	300	1	900	161.2	138.8	4.61478	Hom	Male	2
Trial 9	Arena 2	Start-0:05:00	In Centre	TUBA8-B6-IC/4.3i			2.71872	54.2523	9.2	2	47.44	6.08	3.12	5.89699	WT	Male	2
Trial 9	Arena 2	Start-0:05:00	In Centre and Inbetween	TUBA8-B6-IC/4.3i			2.71872	139.179	16.32	6	16.32	12.4	3.92	8.52814	WT	Male	2
Trial 9	Arena 2	Start-0:05:00	In Periphery	TUBA8-B6-IC/4.3i			2.51363	1261.49	283.68	7	0	147.44	136.08	4.44812	WT	Male	2
Trial 9	Arena 2	Start-0:05:00	In Whole Arena	TUBA8-B6-IC/4.3i			2.71872	1400.67	300	1	0	159.84	140	4.67013	WT	Male	2
Trial 9	Arena 2	0:05:00-0:10:00	In Centre	TUBA8-B6-IC/4.3i			2.82755	35.203	3.6	3	351.68	3.2	0.4	9.77862	WT	Male	2
Trial 9	Arena 2	0:05:00-0:10:00	In Centre and Inbetween	TUBA8-B6-IC/4.3i			2.82755	162.788	14.96	10	351.36	13.28	1.68	10.8816	WT	Male	2
Trial 9	Arena 2	0:05:00-0:10:00	In Periphery	TUBA8-B6-IC/4.3i			3.71328	1006.26	284.8	12	300	127.76	157.04	3.5332	WT	Male	2
Trial 9	Arena 2	0:05:00-0:10:00	In Whole Arena	TUBA8-B6-IC/4.3i			3.71328	1169.96	300	1	300	141.28	158.72	3.89985	WT	Male	2
Trial 9	Arena 2	0:10:00-0:15:00	In Centre	TUBA8-B6-IC/4.3i			3.24001	45.0277	4.48	2	773.04	2.56	1.92	10.0508	WT	Male	2
Trial 9	Arena 2	0:10:00-0:15:00	In Centre and Inbetween	TUBA8-B6-IC/4.3i			3.24001	142.32	9.76	7	626.56	7.52	2.24	14.582	WT	Male	2
Trial 9	Arena 2	0:10:00-0:15:00	In Periphery	TUBA8-B6-IC/4.3i			3.0336	1115.16	289.6	11	600	134.88	154.72	3.85068	WT	Male	2
Trial 9	Arena 2	0:10:00-0:15:00	In Whole Arena	TUBA8-B6-IC/4.3i			3.24001	1258.87	300	1	600	142.64	157.36	4.19625	WT	Male	2
Trial 9	Arena 2	0:15:00-0:20:00	In Centre	TUBA8-B6-IC/4.3i			2.52223	113.101	10.48	7	909.28	9.44	1.04	10.7921	WT	Male	2
Trial 9	Arena 2	0:15:00-0:20:00	In Centre and Inbetween	TUBA8-B6-IC/4.3i			2.52223	262.012	28.4	9	909.04	22.4	6	9.22576	WT	Male	2
Trial 9	Arena 2	0:15:00-0:20:00	In Periphery	TUBA8-B6-IC/4.3i			2.7098	792.574	270.8	11	900	96.48	174.32	2.92679	WT	Male	2
Trial 9	Arena 2	0:15:00-0:20:00	In Whole Arena	TUBA8-B6-IC/4.3i			2.7098	1055.7	300	1	900	118.96	181.04	3.51899	WT	Male	2
		Start-0:05:00	In Centre	TUBA8-B6-IC/2.5h		3643738	2.2791	91.3532	12.96	8	119.76	9.68	3.28	7.04886	Het	Male	3
		Start-0:05:00	In Centre and Inbetween	TUBA8-B6-IC/2.5h		3643738	2.2791	257.074	29.52	12	9.6	22.4	7.12	8.70846	Het	Male	3
		Start-0:05:00	In Periphery	TUBA8-B6-IC/2.5h		3643738	2.78355	1413.23	270.48	12	0	165.2	105.2	5.22642	Het	Male	3
		Start-0:05:00	In Whole Arena	TUBA8-B6-IC/2.5h		3643738	2.78355	1670.3	300	1	0	187.6	112.32	5.56915	Het	Male	3
		0:05:00-0:10:00	In Centre	TUBA8-B6-IC/2.5h		3643738	3.43237	174.299	25.6	25	300	15.44	10.16	6.80856	Het	Male	3
		0:05:00-0:10:00	In Centre and Inbetween	TUBA8-B6-IC/2.5h		3643738	3.43237	419.942	61.68	20	300	34.56	27.12	6.8084	Het	Male	3
		0:05:00-0:10:00	In Periphery	TUBA8-B6-IC/2.5h		3643738	3.27951	1315.59	237.44	25	302.8	150.96	86.48	5.54073	Het	Male	3
		0:05:00-0:10:00	In Whole Arena	TUBA8-B6-IC/2.5h		3643738	3.43237	1751.01	300	1	300	186.32	113.68	5.83669	Het	Male	3
		0:10:00-0:15:00	In Centre	TUBA8-B6-IC/2.5h		3643738	2.06561	33.6599	4.24	4	740.56	3.52	0.72	7.93866	Het	Male	3
		0:10:00-0:15:00	In Centre and Inbetween	TUBA8-B6-IC/2.5h		3643738	2.66662	293.946	25.68	23	624.88	22.48	3.2	11.4465	Het	Male	3
		0:10:00-0:15:00	In Periphery	TUBA8-B6-IC/2.5h		3643738	3.54957	1437.46	274.32	24	600	169.6	104.72	5.24008	Het	Male	3
		0:10:00-0:15:00	In Whole Arena	TUBA8-B6-IC/2.5h		3643738	3.54957	1731.4	300	1	600	192.08	107.92	5.77135	Het	Male	3
		0:15:00-0:20:00	In Centre	TUBA8-B6-IC/2.5h		3643738	9.836	115.899	7.12	9	923.6	6.88	0.24	16.2779	Het	Male	3
		0:15:00-0:20:00	In Centre and Inbetween	TUBA8-B6-IC/2.5h		3643738	34.6719	402.218	27.28	14	923.28	23.6	3.68	14.744	Het	Male	3
		0:15:00-0:20:00	In Periphery	TUBA8-B6-IC/2.5h		3643738	44.8022	1101.34	265.12	16	900	122.56	142.56	4.2954	Het	Male	3
		0:15:00-0:20:00	In Whole Arena	TUBA8-B6-IC/2.5h		3643738	44.8022	2131.83	300	1	900	152.48	147.52	7.32891	Het	Male	3
		Start-0:05:00	In Centre	TUBA8-B6-IC/3.4f		3643738	3.80272	186.032	7.92	13	12.8	7.76	0.16	23.4888	Hom	Male	3
		Start-0:05:00	In Centre and Inbetween	TUBA8-B6-IC/3.4f		3643738	4.13726	519.849	23.12	27	10.88	22.56	0.56	22.4848	Hom	Male	3
		Start-0:05:00	In Periphery	TUBA8-B6-IC/3.4f		3643738	3.56749	1904.82	276.4	30	0	184.4	91.92	6.89354	Hom	Male	3
		Start-0:05:00	In Whole Arena	TUBA8-B6-IC/3.4f		3643738	4.13726	2426.98	300	1	0	207.44	92.48	8.09208	Hom	Male	3
		0:05:00-0:10:00	In Centre	TUBA8-B6-IC/3.4f		3643738	3.80566	120.964	4.72	6	384.08	4.64	0.08	25.628	Hom	Male	3
		0:05:00-0:10:00	In Centre and Inbetween	TUBA8-B6-IC/3.4f		3643738	3.80566	302.082	15.04	15	378.48	14.72	0.32	20.0852	Hom	Male	3
		0:05:00-0:10:00	In Periphery	TUBA8-B6-IC/3.4f		3643738	3.58292	1819.98	284.64	18	300	182.16	102.48	6.39398	Hom	Male	3
		0:05:00-0:10:00	In Whole Arena	TUBA8-B6-IC/3.4f		3643738	3.80566	2122.87	300	1	300	197.12	102.88	7.07623	Hom	Male	3
		0:10:00-0:15:00	In Centre	TUBA8-B6-IC/3.4f		3643738	2.59948	215.827	14.4	15	668.8	12.96	1.44	14.988	Hom	Male	3
		0:10:00-0:15:00	In Centre and Inbetween	TUBA8-B6-IC/3.4f		3643738	3.2737	565.004	38.88	29	600.4	36.4	2.48	14.532	Hom	Male	3
		0:10:00-0:15:00	In Periphery	TUBA8-B6-IC/3.4f		3643738	3.8329	1706.75	257.52	43	600	171.68	85.84	6.62762	Hom	Male	3
		0:10:00-0:15:00	In Whole Arena	TUBA8-B6-IC/3.4f		3643738	3.8329	2284.64	300	1	600	210.64	89.36	7.61548	Hom	Male	3
		0:15:00-0:20:00	In Centre	TUBA8-B6-IC/3.4f		3643738	31.3094	401.86	22.24	27	908.64	19.68	2.56	18.0692	Hom	Male	3
		0:15:00-0:20:00	In Centre and Inbetween	TUBA8-B6-IC/3.4f		3643738	31.3094	773.946	61.2	37	900	45.6	15.6	12.6462	Hom	Male	3
		0:15:00-0:20:00	In Periphery	TUBA8-B6-IC/3.4f		3643738	36.8379	1394.73	238.16	39	900.16	146.48	91.68	6.14094	Hom	Male	3
		0:15:00-0:20:00	In Whole Arena	TUBA8-B6-IC/3.4f		3643738	36.8379	2263.79	300	1	900	192.72	107.28	7.83429	Hom	Male	3
		Start-0:05:00	In Centre	TUBA8-B6-IC/3.4g		3643738	3.66804	141.975	6.88	9	54.64	6.48	0.4	20.6358	WT	Male	3
		Start-0:05:00	In Centre and Inbetween	TUBA8-B6-IC/3.4g		3643738	3.66804	331.154	16.8	19	50.72	16.32	0.48	19.7115	WT	Male	3
		Start-0:05:00	In Periphery	TUBA8-B6-IC/3.4g		3643738	3.43857	2073.7	279.6	28	0	200.16	79.36	7.41878	WT	Male	3
		Start-0:05:00	In Whole Arena	TUBA8-B6-IC/3.4g		3643738	3.66804	2416.77	300	1	0	219.2	80.72	8.05806	WT	Male	3
		0:05:00-0:10:00	In Centre	TUBA8-B6-IC/3.4g		3643738	2.59975	78.0527	5.6	5	320.56	4.96	0.64	13.938	WT	Male	3
		0:05:00-0:10:00	In Centre and Inbetween	TUBA8-B6-IC/3.4g		3643738	3.14914	291.67	23.76	19	306.56	19.76	4	12.2757	WT	Male	3
		0:05:00-0:10:00	In Periphery	TUBA8-B6-IC/3.4g		3643738	4.51136	1795.25	273.04	31	300	176.72	96.32	6.57505	WT	Male	3
		0:05:00-0:10:00	In Whole Arena	TUBA8-B6-IC/3.4g		3643738	4.51136	2114.41	300	1	300	199.12	100.88	7.04803	WT	Male	3
		0:10:00-0:15:00	In Centre	TUBA8-B6-IC/3.4g		3643738	2.28132	98.7272	8.16	10	628.16	7.28	0.88	12.0989	WT	Male	3
		0:10:00-0:15:00	In Centre and Inbetween	TUBA8-B6-IC/3.4g		3643738	2.43848	312.412	32.88	29	603.76	28	4.88	9.50158	WT	Male	3
		0:10:00-0:15:00	In Periphery	TUBA8-B6-IC/3.4g		3643738	3.11144	1591.1	265.68	36	600	177.92	87.76	5.98879	WT	Male	3
		0:10:00-0:15:00	In Whole Arena	TUBA8-B6-IC/3.4g		3643738	3.11144	1912.42	300	1	600	206.88	93.12	6.37475	WT	Male	3
		0:15:00-0:20:00	In Centre	TUBA8-B6-IC/3.4g		3643738	6.89394	82.5905	6	9	948.08	5.84	0.16	13.7651	WT	Male	3
		0:15:00-0:20:00	In Centre and Inbetween	TUBA8-B6-IC/3.4g		3643738	7.02219	307.215	33.84	20	935.6	23.92	9.92	9.07845	WT	Male	3
		0:15:00-0:20:00	In Periphery	TUBA8-B6-IC/3.4g		3643738	34.9704	1469.2	262.64	28	900	148.08	114.56	5.59397	WT	Male	3
		0:15:00-0:20:00	In Whole Arena	TUBA8-B6-IC/3.4g		3643738	34.9704	1821.91	300	1	900	174.32	125.68	6.07303	WT	Male	3
		Start-0:05:00	In Centre	TUBA8-B6-IC/3.4h		3643738	2.75165	35.7531	2.24	4	8.8	2.08	0.16	15.9612	Hom	Male	3
		Start-0:05:00	In Centre and Inbetween	TUBA8-B6-IC/3.4h		3643738	2.75165	244.581	41.84	14	0	24.72	17.04	5.85682	Hom	Male	3
		Start-0:05:00	In Periphery	TUBA8-B6-IC/3.4h		3643738	3.05629	1726.2	258.16	14	10.24	176.16	82	6.68657	Hom	Male	3
		Start-0:05:00	In Whole Arena	TUBA8-B6-IC/3.4h		3643738	3.05629	1970.78	300	1	0	200.88	99.04	6.57103	Hom	Male	3
		0:05:00-0:10:00	In Centre	TUBA8-B6-IC/3.4h		3643738	2.88703	168.955	20.8	9	329.36	16.4	4.4	8.12286	Hom	Male	3
		0:05:00-0:10:00	In Centre and Inbetween	TUBA8-B6-IC/3.4h		3643738	2.88703	319.221	39.04	15	328.88	29.28	9.76	8.17676	Hom	Male	3
		0:05:00-0:10:00	In Periphery	TUBA8-B6-IC/3.4h		3643738	2.77782	1252.3	260.96	16	300	147.36	113.6	4.79881	Hom	Male	3
		0:05:00-0:10:00	In Whole Arena	TUBA8-B6-IC/3.4h		3643738	2.88703	1571.52	300	1	300	176.64	123.36	5.23839	Hom	Male	3
		0:10:00-0:15:00	In Centre	TUBA8-B6-IC/3.4h		3643738	2.89019	61.6659	10.56	5	632.88	7.92	2.64	5.83958	Hom	Male	3
		0:10:00-0:15:00	In Centre and Inbetween	TUBA8-B6-IC/3.4h		3643738	2.89019	139.804	16.24	5	632.64	12.88	3.36	8.60863	Hom	Male	3
		0:10:00-0:15:00	In Periphery	TUBA8-B6-IC/3.4h		3643738	2.80361	907.06	283.76	6	600	125.52	158.24	3.19658	Hom	Male	3
		0:10:00-0:15:00	In Whole Arena	TUBA8-B6-IC/3.4h		3643738	2.89019	1046.86	300	1	600	138.4	161.6	3.48955	Hom	Male	3
		0:15:00-0:20:00	In Centre	TUBA8-B6-IC/3.4h		3643738	2.70766	48.5653	7.04	3	993.12	5.04	2	6.89848	Hom	Male	3
		0:15:00-0:20:00	In Centre and Inbetween	TUBA8-B6-IC/3.4h		3643738	2.70766	117.241	11.44	6	925.28	9.28	2.16	10.2483	Hom	Male	3
		0:15:00-0:20:00	In Periphery	TUBA8-B6-IC/3.4h		3643738	2.81248	1108.29	288.56	7	900	132.16	156.4	3.84077	Hom	Male	3
		0:15:00-0:20:00	In Whole Arena	TUBA8-B6-IC/3.4h		3643738	2.81248	1225.53	300	1	900	141.44	158.56	4.08511	Hom	Male	3
		Start-0:05:00	In Centre	TUBA8-B6-IC/3.5j		3643738	2.76033	100.244	6.08	5	58.16	5.84	0.24	16.4876	Hom	Male	3
		Start-0:05:00	In Centre and Inbetween	TUBA8-B6-IC/3.5j		3643738	2.76033	275.773	17.68	17	58	16.4	1.28	15.598	Hom	Male	3
		Start-0:05:00	In Periphery	TUBA8-B6-IC/3.5j		3643738	3.24618	1602.54	281.2	23	0	166.88	114.24	5.70057	Hom	Male	3
		Start-0:05:00	In Whole Arena	TUBA8-B6-IC/3.5j		3643738	3.24618	1881.01	300	1	0	183.68	116.24	6.2717	Hom	Male	3
		0:05:00-0:10:00	In Centre	TUBA8-B6-IC/3.5j		3643738	2.40247	122.366	15.04	9	357.6	12.4	2.64	8.13602	Hom	Male	3
		0:05:00-0:10:00	In Centre and Inbetween	TUBA8-B6-IC/3.5j		3643738	2.40247	280.297	34.8	11	325.2	26.24	8.56	8.05451	Hom	Male	3
		0:05:00-0:10:00	In Periphery	TUBA8-B6-IC/3.5j		3643738	3.17898	1206.39	264	17	300	140.96	123.04	4.56966	Hom	Male	3
		0:05:00-0:10:00	In Whole Arena	TUBA8-B6-IC/3.5j		3643738	3.17898	1489.53	300	1	300	167.84	132.16	4.9651	Hom	Male	3
		0:10:00-0:15:00	In Centre	TUBA8-B6-IC/3.5j		3643738	3.0549	47.3929	5.28	4	623.36	2.96	2.32	8.97593	Hom	Male	3
		0:10:00-0:15:00	In Centre and Inbetween	TUBA8-B6-IC/3.5j		3643738	3.07944	248.425	33.84	17	622.96	22.88	10.96	7.34116	Hom	Male	3
		0:10:00-0:15:00	In Periphery	TUBA8-B6-IC/3.5j		3643738	3.31527	1337.59	264.64	23	600	156.32	108.32	5.05437	Hom	Male	3
		0:10:00-0:15:00	In Whole Arena	TUBA8-B6-IC/3.5j		3643738	3.31527	1589.03	300	1	600	179.76	120.24	5.29675	Hom	Male	3
		0:15:00-0:20:00	In Centre	TUBA8-B6-IC/3.5j		3643738	2.27816	56.2349	3.2	6	940.4	3.12	0.08	17.5734	Hom	Male	3
		0:15:00-0:20:00	In Centre and Inbetween	TUBA8-B6-IC/3.5j		3643738	2.67062	250.135	26	16	939.36	20.08	5.92	9.62057	Hom	Male	3
		0:15:00-0:20:00	In Periphery	TUBA8-B6-IC/3.5j		3643738	3.31386	1671.35	272.88	21	900	178.8	94.08	6.12484	Hom	Male	3
		0:15:00-0:20:00	In Whole Arena	TUBA8-B6-IC/3.5j		3643738	3.31386	1925.8	300	1	900	199.36	100.64	6.41933	Hom	Male	3
		Start-0:05:00	In Centre	TUBA8-B6-IC/1.4i		3643738	1.97972	63.6448	7.12	4	22.72	6.32	0.8	8.93887	WT	Male	3
		Start-0:05:00	In Centre and Inbetween	TUBA8-B6-IC/1.4i		3643738	2.10078	181.303	19.84	10	22.08	16.08	3.76	9.13825	WT	Male	3
		Start-0:05:00	In Periphery	TUBA8-B6-IC/1.4i		3643738	3.00574	1085.12	280.16	11	0	124.16	155.92	3.87433	WT	Male	3
		Start-0:05:00	In Whole Arena	TUBA8-B6-IC/1.4i		3643738	3.00574	1266.43	300	1	0	140.24	159.68	4.22255	WT	Male	3
		0:05:00-0:10:00	In Centre	TUBA8-B6-IC/1.4i		3643738	2.05671	158.403	17.68	10	423.68	14.24	3.44	8.95947	WT	Male	3
		0:05:00-0:10:00	In Centre and Inbetween	TUBA8-B6-IC/1.4i		3643738	2.38093	294.818	39.52	12	422.4	30.88	8.64	7.45996	WT	Male	3
		0:05:00-0:10:00	In Periphery	TUBA8-B6-IC/1.4i		3643738	3.03351	1199.18	259.52	15	300	133.84	125.68	4.62076	WT	Male	3
		0:05:00-0:10:00	In Whole Arena	TUBA8-B6-IC/1.4i		3643738	3.03351	1496.51	300	1	300	165.36	134.64	4.98838	WT	Male	3
		0:10:00-0:15:00	In Centre	TUBA8-B6-IC/1.4i		3643738	2.2112	94.9112	9.76	7	695.04	8.08	1.68	9.7245	WT	Male	3
		0:10:00-0:15:00	In Centre and Inbetween	TUBA8-B6-IC/1.4i		3643738	2.2112	232.898	28.32	12	608.72	21.76	6.56	8.22381	WT	Male	3
		0:10:00-0:15:00	In Periphery	TUBA8-B6-IC/1.4i		3643738	2.40653	847.394	269.68	19	600	114	155.68	3.14222	WT	Male	3
		0:10:00-0:15:00	In Whole Arena	TUBA8-B6-IC/1.4i		3643738	2.40653	1084.42	300	1	600	136.64	163.36	3.61474	WT	Male	3
		0:15:00-0:20:00	In Centre	TUBA8-B6-IC/1.4i		3643738	2.13956	125.973	14.64	10	938.32	11.28	3.36	8.60474	WT	Male	3
		0:15:00-0:20:00	In Centre and Inbetween	TUBA8-B6-IC/1.4i		3643738	2.13956	313.725	38.96	12	938	28.72	10.24	8.05248	WT	Male	3
		0:15:00-0:20:00	In Periphery	TUBA8-B6-IC/1.4i		3643738	2.63687	1185.85	260.16	15	900	150.64	109.52	4.55815	WT	Male	3
		0:15:00-0:20:00	In Whole Arena	TUBA8-B6-IC/1.4i		3643738	2.63687	1502.7	300	1	900	180	120	5.009	WT	Male	3
		Start-0:05:00	In Centre	TUBA8-B6-IC/2.6g		3643738	2.03616	50.0719	2.96	3	24.24	2.88	0.08	16.9162	Het	Male	3
		Start-0:05:00	In Centre and Inbetween	TUBA8-B6-IC/2.6g		3643738	2.34072	197.158	18.56	13	20.72	14	4.56	10.6228	Het	Male	3
		Start-0:05:00	In Periphery	TUBA8-B6-IC/2.6g		3643738	2.91066	1155.77	280.16	16	0	145.2	134.88	4.12658	Het	Male	3
		Start-0:05:00	In Whole Arena	TUBA8-B6-IC/2.6g		3643738	2.91066	1356.17	300	1	0	159.92	140	4.52179	Het	Male	3
		0:05:00-0:10:00	In Centre	TUBA8-B6-IC/2.6g		3643738	2.10019	100.005	8.56	11	324.88	7.52	1.04	11.6828	Het	Male	3
		0:05:00-0:10:00	In Centre and Inbetween	TUBA8-B6-IC/2.6g		3643738	2.25561	374.968	43.6	22	301.84	32.88	10.72	8.60019	Het	Male	3
		0:05:00-0:10:00	In Periphery	TUBA8-B6-IC/2.6g		3643738	2.53281	1309.9	253.68	29	300	157.6	96.08	5.1636	Het	Male	3
		0:05:00-0:10:00	In Whole Arena	TUBA8-B6-IC/2.6g		3643738	2.53281	1692.62	300	1	300	192.4	107.6	5.64205	Het	Male	3
		0:10:00-0:15:00	In Centre	TUBA8-B6-IC/2.6g		3643738	3.41046	123.833	29.84	7	635.68	13.52	16.32	4.14991	Het	Male	3
		0:10:00-0:15:00	In Centre and Inbetween	TUBA8-B6-IC/2.6g		3643738	3.41046	341.867	73.92	20	634.72	38.48	35.44	4.62482	Het	Male	3
		0:10:00-0:15:00	In Periphery	TUBA8-B6-IC/2.6g		3643738	2.75738	824.022	224.88	24	600	114.32	110.56	3.66427	Het	Male	3
		0:10:00-0:15:00	In Whole Arena	TUBA8-B6-IC/2.6g		3643738	3.41046	1169.02	300	1	600	153.52	146.48	3.89672	Het	Male	3
		0:15:00-0:20:00	In Centre	TUBA8-B6-IC/2.6g		3643738	2.23007	163.89	17.36	11	919.76	13.52	3.84	9.44067	Het	Male	3
		0:15:00-0:20:00	In Centre and Inbetween	TUBA8-B6-IC/2.6g		3643738	2.42548	403.951	38.96	20	919.28	32.56	6.4	10.3683	Het	Male	3
		0:15:00-0:20:00	In Periphery	TUBA8-B6-IC/2.6g		3643738	2.81157	1336.38	257.76	29	900	160	97.76	5.18459	Het	Male	3
		0:15:00-0:20:00	In Whole Arena	TUBA8-B6-IC/2.6g		3643738	2.81157	1749.51	300	1	900	194.96	105.04	5.83169	Het	Male	3
		Start-0:05:00	In Centre	TUBA8-B6-IC/1.4m		3643738	2.61512	62.4993	4.72	3	82.8	4.24	0.48	13.2414	Hom	Male	3
		Start-0:05:00	In Centre and Inbetween	TUBA8-B6-IC/1.4m		3643738	2.61512	178.124	11.28	10	5.84	10.8	0.48	15.7911	Hom	Male	3
		Start-0:05:00	In Periphery	TUBA8-B6-IC/1.4m		3643738	2.76495	1588.16	288.72	11	0	172.56	116.08	5.50223	Hom	Male	3
		Start-0:05:00	In Whole Arena	TUBA8-B6-IC/1.4m		3643738	2.76495	1766.29	300	1	0	183.36	116.56	5.8892	Hom	Male	3
		0:05:00-0:10:00	In Centre	TUBA8-B6-IC/1.4m		3643738	2.3323	70.1229	7.04	7	304.24	6.4	0.64	9.96065	Hom	Male	3
		0:05:00-0:10:00	In Centre and Inbetween	TUBA8-B6-IC/1.4m		3643738	2.65593	305.35	24.72	18	303.76	23.2	1.52	12.3523	Hom	Male	3
		0:05:00-0:10:00	In Periphery	TUBA8-B6-IC/1.4m		3643738	3.04731	1558.39	275.28	19	300	169.84	105.44	5.66111	Hom	Male	3
		0:05:00-0:10:00	In Whole Arena	TUBA8-B6-IC/1.4m		3643738	3.04731	1863.74	300	1	300	193.04	106.96	6.21247	Hom	Male	3
		0:10:00-0:15:00	In Centre	TUBA8-B6-IC/1.4m		3643738	2.71372	330.82	46	30	608.16	30.88	15.12	7.19174	Hom	Male	3
		0:10:00-0:15:00	In Centre and Inbetween	TUBA8-B6-IC/1.4m		3643738	2.88917	634.195	81.44	27	607.84	55.2	26.24	7.78727	Hom	Male	3
		0:10:00-0:15:00	In Periphery	TUBA8-B6-IC/1.4m		3643738	3.04564	1320.64	218.56	28	600	153.28	65.28	6.04247	Hom	Male	3
		0:10:00-0:15:00	In Whole Arena	TUBA8-B6-IC/1.4m		3643738	3.04564	1954.84	300	1	600	208.48	91.52	6.51612	Hom	Male	3
		0:15:00-0:20:00	In Centre	TUBA8-B6-IC/1.4m		3643738	2.66512	120.86	11.44	10	947.52	9.6	1.84	10.5647	Hom	Male	3
		0:15:00-0:20:00	In Centre and Inbetween	TUBA8-B6-IC/1.4m		3643738	2.66512	407.789	41.44	23	902.08	33.52	7.92	9.84046	Hom	Male	3
		0:15:00-0:20:00	In Periphery	TUBA8-B6-IC/1.4m		3643738	3.05693	1725.18	258.08	26	900	173.28	84.8	6.68468	Hom	Male	3
		0:15:00-0:20:00	In Whole Arena	TUBA8-B6-IC/1.4m		3643738	3.05693	2136.28	300	1	900	207.2	92.8	7.12094	Hom	Male	3
		Start-0:05:00	In Centre	TUBA8-B6-IC/3.5h		3643738	2.56976	138.344	10.88	12	1.28	8.72	2.16	12.7155	Het	Male	3
		Start-0:05:00	In Centre and Inbetween	TUBA8-B6-IC/3.5h		3643738	2.59407	430.964	34.08	24	1.12	28.8	5.28	12.6456	Het	Male	3
		Start-0:05:00	In Periphery	TUBA8-B6-IC/3.5h		3643738	3.01234	1618.48	265.6	26	0	175.6	89.92	6.0955	Het	Male	3
		Start-0:05:00	In Whole Arena	TUBA8-B6-IC/3.5h		3643738	3.01234	2049.87	300	1	0	204.48	95.44	6.83473	Het	Male	3
		0:05:00-0:10:00	In Centre	TUBA8-B6-IC/3.5h		3643738	2.42342	88.366	8.16	9	310.08	6.48	1.68	10.8292	Het	Male	3
		0:05:00-0:10:00	In Centre and Inbetween	TUBA8-B6-IC/3.5h		3643738	2.84237	355.338	59.52	22	300	33.36	26.16	5.97006	Het	Male	3
		0:05:00-0:10:00	In Periphery	TUBA8-B6-IC/3.5h		3643738	2.70058	1252.55	240.24	23	310.4	137.6	102.64	5.21373	Het	Male	3
		0:05:00-0:10:00	In Whole Arena	TUBA8-B6-IC/3.5h		3643738	2.84237	1608.41	300	1	300	171.04	128.96	5.36135	Het	Male	3
		0:10:00-0:15:00	In Centre	TUBA8-B6-IC/3.5h		3643738	2.39436	147.497	33.04	7	608.48	14.8	18.24	4.46418	Het	Male	3
		0:10:00-0:15:00	In Centre and Inbetween	TUBA8-B6-IC/3.5h		3643738	2.67379	374.023	70.88	17	607.84	38.08	32.8	5.27686	Het	Male	3
		0:10:00-0:15:00	In Periphery	TUBA8-B6-IC/3.5h		3643738	2.64852	868.629	229.12	18	600	109.76	119.36	3.79115	Het	Male	3
		0:10:00-0:15:00	In Whole Arena	TUBA8-B6-IC/3.5h		3643738	2.67379	1242.65	300	1	600	147.84	152.16	4.14217	Het	Male	3
		0:15:00-0:20:00	In Centre	TUBA8-B6-IC/3.5h		3643738	1.82391	72.1445	7.52	4	993.52	5.44	2.08	9.59368	Het	Male	3
		0:15:00-0:20:00	In Centre and Inbetween	TUBA8-B6-IC/3.5h		3643738	2.42458	190.665	34.64	8	992.88	19.12	15.52	5.50418	Het	Male	3
		0:15:00-0:20:00	In Periphery	TUBA8-B6-IC/3.5h		3643738	2.6298	795.201	263.84	10	900	106	157.84	3.01395	Het	Male	3
		0:15:00-0:20:00	In Whole Arena	TUBA8-B6-IC/3.5h		3643738	2.6298	988.861	300	1	900	125.76	174.24	3.29621	Het	Male	3
		Start-0:05:00	In Centre	TUBA8-B6-IC/3.5i		3643738	2.69051	55.3491	2.8	6	0.96	2.8	-	19.7675	WT	Male	3
		Start-0:05:00	In Centre and Inbetween	TUBA8-B6-IC/3.5i		3643738	2.7752	198.607	10.32	11	0.48	10.08	0.24	19.2449	WT	Male	3
		Start-0:05:00	In Periphery	TUBA8-B6-IC/3.5i		3643738	4.86917	1729.93	169.36	22	0	140.32	28.96	11.3334	WT	Male	3
		Start-0:05:00	In Whole Arena	TUBA8-B6-IC/3.5i		3643738	5.06165	1985.3	300	1	0	221.2	78.72	11.5371	WT	Male	3
		0:05:00-0:10:00	In Centre	TUBA8-B6-IC/3.5i		3643738	2.11652	48.0719	3.04	4	473.84	3.04	-	15.8131	WT	Male	3
		0:05:00-0:10:00	In Centre and Inbetween	TUBA8-B6-IC/3.5i		3643738	2.17143	109.027	10.4	4	473.52	8	2.4	10.4834	WT	Male	3
		0:05:00-0:10:00	In Periphery	TUBA8-B6-IC/3.5i		3643738	3.35106	1495.37	201.2	16	302.56	138.32	62.88	7.45302	WT	Male	3
		0:05:00-0:10:00	In Whole Arena	TUBA8-B6-IC/3.5i		3643738	3.35106	1618.34	300	1	300	211.12	88.88	7.46192	WT	Male	3
		0:10:00-0:15:00	In Centre	TUBA8-B6-IC/3.5i		3643738	2.70245	120.867	18.8	7	679.44	12.72	6.08	6.42911	WT	Male	3
		0:10:00-0:15:00	In Centre and Inbetween	TUBA8-B6-IC/3.5i		3643738	2.8194	242.16	31.12	7	618.16	22	9.12	7.7815	WT	Male	3
		0:10:00-0:15:00	In Periphery	TUBA8-B6-IC/3.5i		3643738	3.12383	1146.45	268.4	9	600	136.64	131.76	4.27141	WT	Male	3
		0:10:00-0:15:00	In Whole Arena	TUBA8-B6-IC/3.5i		3643738	3.12383	1390.38	300	1	600	158.96	141.04	4.63459	WT	Male	3
		0:15:00-0:20:00	In Centre	TUBA8-B6-IC/3.5i		3643738	1.94373	30.5873	3.92	3	1027.68	2.48	1.44	7.80289	WT	Male	3
		0:15:00-0:20:00	In Centre and Inbetween	TUBA8-B6-IC/3.5i		3643738	2.75385	170.345	13.52	8	900.32	11.52	2	12.5995	WT	Male	3
		0:15:00-0:20:00	In Periphery	TUBA8-B6-IC/3.5i		3643738	3.20533	1519.59	285.92	10	900	159.84	126.08	5.31472	WT	Male	3
		0:15:00-0:20:00	In Whole Arena	TUBA8-B6-IC/3.5i		3643738	3.20533	1691.09	300	1	900	171.6	128.4	5.63696	WT	Male	3
		Start-0:05:00	In Centre	TUBA8-B6-IC/1.4n		3643738	1.95207	16.8965	0.88	1	126.4	0.88	-	19.2005	Het	Male	3
		Start-0:05:00	In Centre and Inbetween	TUBA8-B6-IC/1.4n		3643738	1.95207	56.7736	3.84	4	48.88	3.84	-	14.7848	Het	Male	3
		Start-0:05:00	In Periphery	TUBA8-B6-IC/1.4n		3643738	2.25733	1177.74	292.72	11	0	147.36	145.28	4.02452	Het	Male	3
		Start-0:05:00	In Whole Arena	TUBA8-B6-IC/1.4n		3643738	2.25733	1242.11	300	1	0	152.32	147.6	4.14148	Het	Male	3
		0:05:00-0:10:00	In Centre	TUBA8-B6-IC/1.4n		3643738	1.93024	14.895	0.72	2	562.16	0.72	-	20.6875	Het	Male	3
		0:05:00-0:10:00	In Centre and Inbetween	TUBA8-B6-IC/1.4n		3643738	2.37055	138.754	9.04	11	333.68	8.8	0.24	15.3489	Het	Male	3
		0:05:00-0:10:00	In Periphery	TUBA8-B6-IC/1.4n		3643738	2.58997	1582.85	289.92	13	300	177.76	112.16	5.45961	Het	Male	3
		0:05:00-0:10:00	In Whole Arena	TUBA8-B6-IC/1.4n		3643738	2.58997	1725.31	300	1	300	187.12	112.88	5.75105	Het	Male	3
		0:10:00-0:15:00	In Centre	TUBA8-B6-IC/1.4n		3643738	1.87887	75.1861	18.88	4	639.12	8.56	10.32	3.98231	Het	Male	3
		0:10:00-0:15:00	In Centre and Inbetween	TUBA8-B6-IC/1.4n		3643738	2.16256	194.023	35.6	11	624.64	20.88	14.72	5.45008	Het	Male	3
		0:10:00-0:15:00	In Periphery	TUBA8-B6-IC/1.4n		3643738	3.33793	1413.49	259.76	20	600	161.84	97.92	5.44152	Het	Male	3
		0:10:00-0:15:00	In Whole Arena	TUBA8-B6-IC/1.4n		3643738	3.33793	1616.7	300	1	600	184.8	115.2	5.389	Het	Male	3
		0:15:00-0:20:00	In Centre	TUBA8-B6-IC/1.4n		3643738	2.28943	29.5676	1.6	3	1075.84	1.6	-	18.4798	Het	Male	3
		0:15:00-0:20:00	In Centre and Inbetween	TUBA8-B6-IC/1.4n		3643738	2.28943	119.374	12.24	10	978.88	10.72	1.52	9.75279	Het	Male	3
		0:15:00-0:20:00	In Periphery	TUBA8-B6-IC/1.4n		3643738	2.98506	1388.24	285.44	15	900	164.96	120.48	4.86352	Het	Male	3
		0:15:00-0:20:00	In Whole Arena	TUBA8-B6-IC/1.4n		3643738	2.98506	1515.68	300	1	900	176.88	123.12	5.05227	Het	Male	3
		Start-0:05:00	In Centre	TUBA8-B6-IC/1.4o		3643738	2.3499	32.2213	1.52	3	181.36	1.52	-	21.1982	WT	Male	3
		Start-0:05:00	In Centre and Inbetween	TUBA8-B6-IC/1.4o		3643738	2.3499	101.627	14.16	5	87.28	7.68	6.48	7.17707	WT	Male	3
		Start-0:05:00	In Periphery	TUBA8-B6-IC/1.4o		3643738	2.32668	1006.23	285.84	6	0	124.4	161.36	3.52124	WT	Male	3
		Start-0:05:00	In Whole Arena	TUBA8-B6-IC/1.4o		3643738	2.3499	1107.86	300	1	0	132.08	167.84	3.69384	WT	Male	3
		0:05:00-0:10:00	In Centre	TUBA8-B6-IC/1.4o		3643738	2.87728	104.261	8.24	7	302.88	7.04	1.2	12.653	WT	Male	3
		0:05:00-0:10:00	In Centre and Inbetween	TUBA8-B6-IC/1.4o		3643738	2.87728	306.385	34.56	20	302.48	23.04	11.52	8.86531	WT	Male	3
		0:05:00-0:10:00	In Periphery	TUBA8-B6-IC/1.4o		3643738	32.7423	1165.95	265.44	21	300	131.92	133.52	4.39251	WT	Male	3
		0:05:00-0:10:00	In Whole Arena	TUBA8-B6-IC/1.4o		3643738	32.7423	1472.33	300	1	300	154.96	145.04	4.90778	WT	Male	3
		0:10:00-0:15:00	In Centre	TUBA8-B6-IC/1.4o		3643738	3.28758	74.8809	3.84	7	636.8	3.84	-	19.5002	WT	Male	3
		0:10:00-0:15:00	In Centre and Inbetween	TUBA8-B6-IC/1.4o		3643738	3.28758	246.506	33.36	19	616.8	19.92	13.44	7.38927	WT	Male	3
		0:10:00-0:15:00	In Periphery	TUBA8-B6-IC/1.4o		3643738	3.022	1136.77	266.56	21	600	139.28	127.28	4.26458	WT	Male	3
		0:10:00-0:15:00	In Whole Arena	TUBA8-B6-IC/1.4o		3643738	3.28758	1383.58	300	1	600	159.28	140.72	4.61194	WT	Male	3
		0:15:00-0:20:00	In Centre	TUBA8-B6-IC/1.4o		3643738	2.60718	56.4676	7.84	5	1068.32	5.04	2.8	7.2025	WT	Male	3
		0:15:00-0:20:00	In Centre and Inbetween	TUBA8-B6-IC/1.4o		3643738	2.60718	274.517	34.72	14	938.16	24.8	9.92	7.90661	WT	Male	3
		0:15:00-0:20:00	In Periphery	TUBA8-B6-IC/1.4o		3643738	3.27003	1092.49	265.28	14	900	127.6	137.68	4.11826	WT	Male	3
		0:15:00-0:20:00	In Whole Arena	TUBA8-B6-IC/1.4o		3643738	3.27003	1367.01	300	1	900	152.4	147.6	4.5567	WT	Male	3
		Start-0:05:00	In Centre	TUBA8-B6-IC/2.6e		3643738	3.04153	147.148	7.2	11	7.68	7.04	0.16	20.4373	Hom	Male	3
		Start-0:05:00	In Centre and Inbetween	TUBA8-B6-IC/2.6e		3643738	3.05743	433.945	28.88	21	7.28	27.04	1.84	15.0258	Hom	Male	3
		Start-0:05:00	In Periphery	TUBA8-B6-IC/2.6e		3643738	3.13287	1656.91	269.44	28	0	186.32	83.04	6.15127	Hom	Male	3
		Start-0:05:00	In Whole Arena	TUBA8-B6-IC/2.6e		3643738	3.13287	2096.62	300	1	0	214.64	85.28	6.99059	Hom	Male	3
		0:05:00-0:10:00	In Centre	TUBA8-B6-IC/2.6e		3643738	1.94118	112.548	13.28	8	331.6	11.12	2.16	8.47497	Hom	Male	3
		0:05:00-0:10:00	In Centre and Inbetween	TUBA8-B6-IC/2.6e		3643738	3.71054	287.172	35.92	12	318.24	26.56	9.36	7.99476	Hom	Male	3
		0:05:00-0:10:00	In Periphery	TUBA8-B6-IC/2.6e		3643738	3.11954	1194.72	263.2	17	300	141.28	121.92	4.53922	Hom	Male	3
		0:05:00-0:10:00	In Whole Arena	TUBA8-B6-IC/2.6e		3643738	3.71054	1484.49	300	1	300	168.24	131.76	4.9483	Hom	Male	3
		0:10:00-0:15:00	In Centre	TUBA8-B6-IC/2.6e		3643738	2.49415	144.191	14.48	10	670.88	12.16	2.32	9.95795	Hom	Male	3
		0:10:00-0:15:00	In Centre and Inbetween	TUBA8-B6-IC/2.6e		3643738	2.74431	366.451	34.96	15	670.64	29.68	5.28	10.482	Hom	Male	3
		0:10:00-0:15:00	In Periphery	TUBA8-B6-IC/2.6e		3643738	3.07678	1414.11	264.08	18	600	162.32	101.76	5.35487	Hom	Male	3
		0:10:00-0:15:00	In Whole Arena	TUBA8-B6-IC/2.6e		3643738	3.07678	1784.6	300	1	600	192.8	107.2	5.94868	Hom	Male	3
		0:15:00-0:20:00	In Centre	TUBA8-B6-IC/2.6e		3643738	2.8994	128.733	16.08	10	905.04	11.92	4.16	8.00581	Hom	Male	3
		0:15:00-0:20:00	In Centre and Inbetween	TUBA8-B6-IC/2.6e		3643738	2.8994	360.42	47.92	22	900	31.52	16.4	7.52128	Hom	Male	3
		0:15:00-0:20:00	In Periphery	TUBA8-B6-IC/2.6e		3643738	2.95794	942.01	251.2	25	900.48	121.44	129.76	3.75004	Hom	Male	3
		0:15:00-0:20:00	In Whole Arena	TUBA8-B6-IC/2.6e		3643738	2.95794	1305.78	300	1	900	153.68	146.32	4.3526	Hom	Male	3
		Start-0:05:00	In Centre	TUBA8-B6-IC/3.5e		3643738	2.85598	88.6221	5.92	11	10	5.6	0.32	14.97	WT	Male	3
		Start-0:05:00	In Centre and Inbetween	TUBA8-B6-IC/3.5e		3643738	3.07996	272.062	22.16	25	1.68	16.08	6.08	12.2772	WT	Male	3
		Start-0:05:00	In Periphery	TUBA8-B6-IC/3.5e		3643738	2.86006	1651.44	276.88	31	0	175.76	101.04	5.96619	WT	Male	3
		Start-0:05:00	In Whole Arena	TUBA8-B6-IC/3.5e		3643738	3.07996	1926.24	300	1	0	192.48	107.44	6.42251	WT	Male	3
		0:05:00-0:10:00	In Centre	TUBA8-B6-IC/3.5e		3643738	2.61688	82.7547	6.72	5	345.12	4.64	2.08	12.3147	WT	Male	3
		0:05:00-0:10:00	In Centre and Inbetween	TUBA8-B6-IC/3.5e		3643738	2.61688	186.793	15.12	12	329.92	11.68	3.44	12.354	WT	Male	3
		0:05:00-0:10:00	In Periphery	TUBA8-B6-IC/3.5e		3643738	2.93258	1377.47	283.84	19	300	152.88	130.96	4.85297	WT	Male	3
		0:05:00-0:10:00	In Whole Arena	TUBA8-B6-IC/3.5e		3643738	2.93258	1566.9	300	1	300	165.28	134.72	5.223	WT	Male	3
		0:10:00-0:15:00	In Centre	TUBA8-B6-IC/3.5e		3643738	2.96606	98.5757	6	9	629.68	5.36	0.64	16.4293	WT	Male	3
		0:10:00-0:15:00	In Centre and Inbetween	TUBA8-B6-IC/3.5e		3643738	2.96606	315.132	20.88	12	627.84	19.36	1.52	15.0925	WT	Male	3
		0:10:00-0:15:00	In Periphery	TUBA8-B6-IC/3.5e		3643738	2.98767	1608.8	277.92	15	600	175.6	102.32	5.78873	WT	Male	3
		0:10:00-0:15:00	In Whole Arena	TUBA8-B6-IC/3.5e		3643738	2.98767	1926.94	300	1	600	195.84	104.16	6.42314	WT	Male	3
		0:15:00-0:20:00	In Centre	TUBA8-B6-IC/3.5e		3643738	2.5884	172.443	17.36	13	925.12	14.24	3.12	9.93336	WT	Male	3
		0:15:00-0:20:00	In Centre and Inbetween	TUBA8-B6-IC/3.5e		3643738	2.5884	430.398	50.16	18	901.2	38.56	11.6	8.5805	WT	Male	3
		0:15:00-0:20:00	In Periphery	TUBA8-B6-IC/3.5e		3643738	3.05584	984.559	249.68	19	900	125.68	124	3.94328	WT	Male	3
		0:15:00-0:20:00	In Whole Arena	TUBA8-B6-IC/3.5e		3643738	3.05584	1415.59	300	1	900	164.4	135.6	4.71863	WT	Male	3
		Start-0:05:00	In Centre	TUBA8-B6-IC/4.4i		3643738	2.41168	77.5397	3.92	6	92.72	3.92	-	19.7805	Het	Male	3
		Start-0:05:00	In Centre and Inbetween	TUBA8-B6-IC/4.4i		3643738	2.91777	237.628	25.44	17	12.64	18.64	6.8	9.34071	Het	Male	3
		Start-0:05:00	In Periphery	TUBA8-B6-IC/4.4i		3643738	2.52071	1180.38	271.12	26	0	148.24	122.8	4.35501	Het	Male	3
		Start-0:05:00	In Whole Arena	TUBA8-B6-IC/4.4i		3643738	2.91777	1426.93	300	1	0	168.64	131.28	4.7577	Het	Male	3
		0:05:00-0:10:00	In Centre	TUBA8-B6-IC/4.4i		3643738	2.93631	73.0957	6.56	5	366.72	5.52	1.04	11.1426	Het	Male	3
		0:05:00-0:10:00	In Centre and Inbetween	TUBA8-B6-IC/4.4i		3643738	2.93631	174.052	14.4	8	315.68	12.64	1.76	12.0869	Het	Male	3
		0:05:00-0:10:00	In Periphery	TUBA8-B6-IC/4.4i		3643738	3.08727	1051.24	282.16	14	300	129.44	152.72	3.72568	Het	Male	3
		0:05:00-0:10:00	In Whole Arena	TUBA8-B6-IC/4.4i		3643738	3.08727	1236.23	300	1	300	144.08	155.92	4.12075	Het	Male	3
		0:10:00-0:15:00	In Centre	TUBA8-B6-IC/4.4i		3643738	2.30076	99.2079	10.64	9	757.28	8.88	1.76	9.32405	Het	Male	3
		0:10:00-0:15:00	In Centre and Inbetween	TUBA8-B6-IC/4.4i		3643738	2.30076	246.119	36.24	17	629.44	25.36	10.88	6.79136	Het	Male	3
		0:10:00-0:15:00	In Periphery	TUBA8-B6-IC/4.4i		3643738	2.70831	1123.4	254.64	31	600	138.16	116.48	4.41172	Het	Male	3
		0:10:00-0:15:00	In Whole Arena	TUBA8-B6-IC/4.4i		3643738	2.70831	1400.68	300	1	600	168.96	131.04	4.66892	Het	Male	3
		0:15:00-0:20:00	In Centre	TUBA8-B6-IC/4.4i		3643738	2.71913	105.28	10.16	12	993.92	8.8	1.36	10.3622	Het	Male	3
		0:15:00-0:20:00	In Centre and Inbetween	TUBA8-B6-IC/4.4i		3643738	2.71913	272.151	35.12	16	900	24	11.12	7.74917	Het	Male	3
		0:15:00-0:20:00	In Periphery	TUBA8-B6-IC/4.4i		3643738	3.11471	931.495	260.32	26	900.64	117.76	142.56	3.57827	Het	Male	3
		0:15:00-0:20:00	In Whole Arena	TUBA8-B6-IC/4.4i		3643738	3.11471	1221.51	300	1	900	145.28	154.72	4.07171	Het	Male	3

## Sheet: CSD
Animal	Gender	Genotype	Tail	Coat	Forelimbs	Hindlimbs	Vibrissae	Head	Ears	Snout Size	Activity (body position)	Tremor	Faecal pellet	Feet position in jar	Transfer Arousal	Locomotor Activity	Gait	Tail Elevation	Startle Response	Trunk Curl	Limb Grasp	Visual Placing	Body Tone	Limb Tone	Paws	Digits	Nail	Skin	Teeth	Genitalia	Mouth Morphology	Lip Morphology	Salivation	Contact Righting	Negative Geotaxis	Vocalization	Aggression	Head Bobbing	Unexpected Behaviours
TUBA8-B6-IC/1.3a	Female	Het	As expected	As expected	As expected	As expected	As expected	As expected	As expected	As expected	As expected	Absent	As expected	Feet on bars	As expected	35	Fluid movement	As expected	Present	Absent	Absent	Upon vibrasse contact	As expected	As expected	As expected	As expected	As expected	As expected	As expected	As expected	As expected	As expected	None	Present	As expected	As expected	As expected	Absent	None
TUBA8-B6-IC/1.3b	Female	Het	As expected	As expected	As expected	As expected	As expected	As expected	As expected	As expected	As expected	Absent	As expected	Feet on bars	As expected	24	Fluid movement	As expected	Present	Absent	Absent	Upon vibrasse contact	As expected	As expected	As expected	As expected	As expected	As expected	As expected	As expected	As expected	As expected	None	Present	As expected	As expected	As expected	Absent	None
TUBA8-B6-IC/4.2d	Female	Het	As expected	As expected	As expected	As expected	As expected	As expected	As expected	As expected	As expected	Absent	As expected	Feet on bars	As expected	25	Fluid movement	As expected	Present	Absent	Absent	Upon vibrasse contact	As expected	As expected	As expected	As expected	As expected	As expected	As expected	As expected	As expected	As expected	None	Present	As expected	As expected	As expected	Absent	None
TUBA8-B6-IC/4.3b	Female	Het	As expected	As expected	As expected	As expected	As expected	As expected	As expected	As expected	As expected	Absent	As expected	Feet on bars	As expected	27	Fluid movement	As expected	Present	Absent	Absent	Upon vibrasse contact	As expected	Reduced	As expected	As expected	As expected	As expected	As expected	As expected	As expected	As expected	None	Present	As expected	As expected	As expected	Absent	None
TUBA8-B6-IC/1.2b	Female	Het	As expected	As expected	As expected	As expected	As expected	As expected	As expected	As expected	As expected	Absent	As expected	Feet on bars	As expected	17	Fluid movement	As expected	Present	Absent	Absent	Upon vibrasse contact	As expected	As expected	As expected	As expected	As expected	As expected	As expected	As expected	As expected	As expected	None	Present	As expected	As expected	As expected	Absent	None
TUBA8-B6-IC/2.3c	Female	Het	As expected	As expected	As expected	As expected	As expected	As expected	As expected	As expected	As expected	Absent	As expected	Feet on bars	As expected	26	Fluid movement	As expected	Present	Absent	Absent	Upon vibrasse contact	As expected	As expected	As expected	As expected	As expected	As expected	As expected	As expected	As expected	As expected	None	Present	As expected	As expected	Excessive aggression	Absent	None
TUBA8-B6-IC/3.1d	Female	Het	As expected	As expected	As expected	As expected	As expected	As expected	Large	As expected	As expected	Absent	As expected	Feet on bars	Immediate movement	22	Fluid movement	As expected	Present	Absent	Absent	Upon vibrasse contact	As expected	As expected	As expected	As expected	As expected	As expected	As expected	As expected	As expected	As expected	None	Present	As expected	As expected	As expected	Absent	None
TUBA8-B6-IC/1.2b	Female	Het	As expected	As expected	As expected	As expected	As expected	As expected	As expected	As expected	As expected	Absent	As expected	Feet on bars	As expected	17	Fluid movement	As expected	Present	Absent	Absent	Upon vibrasse contact	As expected	As expected	As expected	As expected	As expected	As expected	As expected	As expected	As expected	As expected	None	Present	As expected	As expected	As expected	Absent	None
TUBA8-B6-IC/1.1a	Female	Het	As expected	As expected	As expected	As expected	As expected	As expected	As expected	As expected	As expected	Absent	As expected	Feet on bars	As expected	23	Fluid movement	As expected	Present	Absent	Absent	Upon vibrasse contact	As expected	As expected	As expected	As expected	As expected	As expected	As expected	As expected	As expected	As expected	None	Present	As expected	As expected	As expected	Absent	None
TUBA8-B6-IC/4.1b	Female	Het	As expected	As expected	As expected	As expected	As expected	As expected	As expected	As expected	As expected	Absent	As expected	Feet on bars	As expected	25	Fluid movement	As expected	Present	Absent	Absent	Upon vibrasse contact	As expected	As expected	As expected	As expected	As expected	As expected	As expected	As expected	As expected	As expected	None	Present	As expected	As expected	As expected	Absent	None
TUBA8-B6-IC/2.1d	Female	Het	As expected	As expected	As expected	As expected	As expected	As expected	Large	As expected	As expected	Absent	As expected	Feet on bars	Extended freeze	18	Fluid movement	As expected	Present	Absent	Absent	Upon vibrasse contact	As expected	As expected	As expected	As expected	As expected	As expected	As expected	As expected	As expected	As expected	None	Present	As expected	As expected	As expected	Absent	None
TUBA8-B6-IC/4.1a	Female	Het	As expected	As expected	As expected	As expected	As expected	As expected	As expected	As expected	As expected	Absent	As expected	Feet on bars	As expected	20	Fluid movement	As expected	Present	Absent	Absent	Upon vibrasse contact	As expected	As expected	As expected	As expected	As expected	As expected	As expected	As expected	As expected	As expected	None	Present	As expected	As expected	As expected	Absent	None
TUBA8-B6-IC/2.3a	Female	Hom	As expected	As expected	As expected	As expected	As expected	As expected	As expected	As expected	As expected	Absent	As expected	Feet on bars	As expected	27	Fluid movement	As expected	Present	Absent	Absent	Upon vibrasse contact	As expected	As expected	As expected	As expected	As expected	As expected	As expected	As expected	As expected	As expected	None	Present	As expected	As expected	As expected	Absent	None
TUBA8-B6-IC/2.4c	Female	Hom	As expected	As expected	As expected	As expected	As expected	As expected	As expected	As expected	As expected	Absent	As expected	Feet on bars	As expected	30	Lack of fluidity in movement	As expected	Present	Absent	Absent	Upon vibrasse contact	As expected	Reduced	As expected	As expected	As expected	As expected	As expected	As expected	As expected	As expected	None	Present	As expected	As expected	As expected	Absent	None
TUBA8-B6-IC/2.4d	Female	Hom	As expected	As expected	As expected	As expected	As expected	As expected	As expected	As expected	As expected	Absent	As expected	Feet on bars	As expected	26	Fluid movement	As expected	Present	Absent	Absent	Upon vibrasse contact	As expected	Reduced	As expected	As expected	As expected	As expected	As expected	As expected	As expected	As expected	None	Present	As expected	As expected	As expected	Absent	None
TUBA8-B6-IC/6.1a	Female	Hom	As expected	As expected	As expected	As expected	As expected	As expected	As expected	As expected	Increased activity	Absent	As expected	Feet on bars	As expected	31	Fluid movement	As expected	Present	Absent	Absent	Upon vibrasse contact	As expected	As expected	As expected	As expected	As expected	As expected	As expected	As expected	As expected	As expected	None	Present	As expected	As expected	As expected	Absent	None
TUBA8-B6-IC/3.2b	Female	Hom	As expected	As expected	As expected	As expected	As expected	As expected	Large	As expected	As expected	Absent	As expected	Feet on bars	Immediate movement	27	Fluid movement	As expected	Present	Absent	Absent	Upon vibrasse contact	As expected	As expected	As expected	As expected	As expected	As expected	As expected	As expected	As expected	As expected	None	Present	As expected	As expected	As expected	Absent	None
TUBA8-B6-IC/4.1e	Female	Hom	As expected	As expected	As expected	As expected	As expected	As expected	As expected	As expected	As expected	Absent	As expected	Feet on bars	Immediate movement	20	Fluid movement	As expected	Present	Absent	Absent	Upon vibrasse contact	As expected	As expected	As expected	As expected	As expected	As expected	As expected	As expected	As expected	As expected	None	Present	As expected	As expected	As expected	Absent	None
TUBA8-B6-IC/3.2a	Female	Hom	As expected	As expected	As expected	As expected	As expected	As expected	As expected	As expected	As expected	Absent	As expected	Feet on bars	As expected	23	Fluid movement	As expected	Present	Absent	Absent	Upon vibrasse contact	As expected	As expected	As expected	As expected	As expected	As expected	As expected	As expected	As expected	As expected	None	Present	As expected	As expected	As expected	Absent	None
TUBA8-B6-IC/3.2c	Female	Hom	As expected	As expected	As expected	As expected	As expected	As expected	As expected	As expected	As expected	Absent	As expected	Feet on bars	As expected	21	Fluid movement	As expected	Present	Absent	Absent	Upon vibrasse contact	As expected	As expected	As expected	As expected	As expected	As expected	As expected	As expected	As expected	As expected	None	Present	As expected	As expected	As expected	Absent	None
TUBA8-B6-IC/3.1b	Female	Hom	As expected	As expected	As expected	As expected	As expected	As expected	As expected	As expected	As expected	Absent	As expected	Feet on bars	As expected	17	Fluid movement	As expected	Present	Absent	Absent	Upon vibrasse contact	As expected	As expected	As expected	As expected	As expected	As expected	As expected	As expected	As expected	As expected	None	Present	As expected	As expected	As expected	Absent	None
TUBA8-B6-IC/3.1c	Female	Hom	As expected	As expected	As expected	As expected	As expected	As expected	As expected	As expected	As expected	Present	As expected	Feet on bars	As expected	26	Fluid movement	As expected	Present	Absent	Absent	Upon vibrasse contact	As expected	As expected	As expected	As expected	As expected	As expected	Not as expected	As expected	As expected	As expected	None	Present	As expected	As expected	As expected	Absent	None
TUBA8-B6-IC/4.2b	Female	WT	As expected	As expected	As expected	As expected	As expected	As expected	As expected	As expected	As expected	Absent	As expected	Feet on bars	As expected	23	Lack of fluidity in movement	As expected	Present	Absent	Absent	Upon vibrasse contact	As expected	As expected	As expected	As expected	As expected	As expected	As expected	As expected	As expected	As expected	None	Present	As expected	As expected	As expected	Absent	None
TUBA8-B6-IC/4.2c	Female	WT	As expected	As expected	As expected	As expected	As expected	As expected	As expected	As expected	As expected	Absent	As expected	Feet on bars	As expected	25	Fluid movement	As expected	Present	Absent	Absent	Upon vibrasse contact	As expected	As expected	As expected	As expected	As expected	As expected	As expected	As expected	As expected	As expected	None	Present	As expected	As expected	As expected	Absent	None
TUBA8-B6-IC/4.3c	Female	WT	As expected	As expected	As expected	As expected	As expected	As expected	As expected	As expected	As expected	Absent	As expected	Feet on bars	As expected	32	Fluid movement	As expected	Present	Absent	Absent	Upon vibrasse contact	As expected	As expected	As expected	As expected	As expected	As expected	As expected	As expected	As expected	As expected	None	Present	As expected	As expected	As expected	Absent	None
TUBA8-B6-IC/2.3b	Female	WT	As expected	As expected	As expected	As expected	As expected	As expected	As expected	As expected	As expected	Absent	As expected	Feet on bars	As expected	25	Fluid movement	As expected	Present	Absent	Absent	Upon vibrasse contact	As expected	As expected	As expected	As expected	As expected	As expected	As expected	As expected	As expected	As expected	None	Present	As expected	As expected	As expected	Absent	None
TUBA8-B6-IC/6.1b	Female	WT	As expected	As expected	As expected	As expected	As expected	As expected	As expected	As expected	As expected	Absent	As expected	Feet on bars	As expected	30	Fluid movement	As expected	Present	Absent	Absent	Upon vibrasse contact	As expected	As expected	As expected	As expected	As expected	As expected	As expected	As expected	As expected	As expected	None	Present	As expected	As expected	As expected	Absent	None
TUBA8-B6-IC/4.1c	Female	WT	As expected	As expected	As expected	As expected	As expected	As expected	Large	As expected	As expected	Absent	As expected	Feet on bars	Immediate movement	29	Fluid movement	As expected	Present	Absent	Absent	Upon vibrasse contact	As expected	As expected	As expected	As expected	As expected	As expected	As expected	As expected	As expected	As expected	None	Present	As expected	As expected	As expected	Absent	None
TUBA8-B6-IC/4.1d	Female	WT	As expected	As expected	As expected	As expected	As expected	As expected	As expected	As expected	As expected	Absent	As expected	Feet on bars	As expected	18	Fluid movement	As expected	Present	Absent	Absent	Upon vibrasse contact	As expected	As expected	As expected	As expected	As expected	As expected	As expected	As expected	As expected	As expected	None	Present	As expected	As expected	As expected	Absent	None
TUBA8-B6-IC/1.2c	Female	WT	As expected	As expected	As expected	As expected	As expected	As expected	As expected	As expected	As expected	Absent	As expected	Feet on bars	As expected	23	Fluid movement	As expected	Present	Absent	Absent	Upon vibrasse contact	As expected	As expected	As expected	As expected	As expected	As expected	As expected	As expected	As expected	As expected	None	Present	As expected	As expected	As expected	Absent	None
TUBA8-B6-IC/2.1b	Female	WT	As expected	As expected	As expected	As expected	As expected	As expected	As expected	As expected	As expected	Absent	As expected	Feet on bars	As expected	25	Fluid movement	As expected	Present	Absent	Absent	Upon vibrasse contact	As expected	As expected	As expected	As expected	As expected	As expected	As expected	As expected	As expected	As expected	None	Present	As expected	As expected	As expected	Absent	None
TUBA8-B6-IC/1.2d	Female	WT	As expected	As expected	As expected	As expected	As expected	As expected	As expected	As expected	As expected	Absent	As expected	Feet on bars	As expected	20	Fluid movement	As expected	Present	Absent	Absent	Upon vibrasse contact	As expected	As expected	As expected	As expected	As expected	As expected	As expected	As expected	As expected	As expected	None	Present	As expected	As expected	As expected	Absent	None
TUBA8-B6-IC/3.1a	Female	WT	As expected	As expected	As expected	As expected	As expected	As expected	Large	As expected	As expected	Absent	As expected	Feet on bars	As expected	16	Fluid movement	As expected	Present	Absent	Absent	Upon vibrasse contact	As expected	As expected	As expected	As expected	As expected	As expected	As expected	As expected	As expected	As expected	None	Present	As expected	As expected	As expected	Absent	None
TUBA8-B6-IC/1.3d	Male	Het	As expected	As expected	As expected	As expected	As expected	As expected	As expected	As expected	As expected	Absent	As expected	Feet on bars	As expected	29	Fluid movement	As expected	Present	Absent	Absent	Upon vibrasse contact	As expected	Reduced	As expected	As expected	As expected	As expected	As expected	As expected	As expected	As expected	None	Present	As expected	As expected	As expected	Absent	None
TUBA8-B6-IC/1.3f	Male	Het	As expected	As expected	As expected	As expected	As expected	As expected	As expected	As expected	As expected	Absent	As expected	Feet on bars	As expected	28	Fluid movement	As expected	Present	Absent	Absent	Upon vibrasse contact	As expected	Reduced	As expected	As expected	As expected	As expected	As expected	As expected	As expected	As expected	None	Present	As expected	As expected	As expected	Absent	None
TUBA8-B6-IC/4.3f	Male	Het	As expected	As expected	As expected	As expected	As expected	As expected	As expected	As expected	As expected	Absent	As expected	Feet on bars	As expected	6	Fluid movement	As expected	Present	Absent	Absent	Upon vibrasse contact	As expected	Reduced	As expected	As expected	As expected	As expected	As expected	As expected	As expected	As expected	None	Present	As expected	As expected	As expected	Absent	None
TUBA8-B6-IC/4.3h	Male	Het	As expected	As expected	As expected	As expected	As expected	As expected	As expected	As expected	As expected	Absent	As expected	Feet on bars	As expected	27	Fluid movement	As expected	Present	Absent	Absent	Upon vibrasse contact	As expected	Reduced	As expected	As expected	As expected	As expected	As expected	As expected	As expected	As expected	None	Present	As expected	As expected	As expected	Absent	None
TUBA8-B6-IC/2.4f	Male	Het	As expected	As expected	As expected	As expected	As expected	As expected	As expected	As expected	As expected	Absent	As expected	Feet on bars	As expected	27	Fluid movement	As expected	Present	Absent	Absent	Upon vibrasse contact	As expected	As expected	As expected	As expected	As expected	As expected	As expected	As expected	As expected	As expected	None	Present	As expected	As expected	As expected	Absent	None
TUBA8-B6-IC/2.5h	Male	Het	As expected	As expected	As expected	As expected	As expected	As expected	As expected	As expected	As expected	Absent	As expected	Feet on bars	As expected	16	Fluid movement	As expected	Present	Absent	Absent	Upon vibrasse contact	As expected	Reduced	As expected	As expected	As expected	As expected	As expected	As expected	As expected	As expected	None	Present	Slip/loss of grip	As expected	Excessive aggression	Absent	None
TUBA8-B6-IC/2.6g	Male	Het	As expected	As expected	As expected	As expected	As expected	As expected	As expected	As expected	As expected	Absent	As expected	Feet on bars	As expected	29	Fluid movement	As expected	Present	Absent	Absent	Upon vibrasse contact	As expected	As expected	As expected	As expected	As expected	As expected	As expected	As expected	As expected	As expected	None	Present	As expected	As expected	As expected	Absent	None
TUBA8-B6-IC/3.5h	Male	Het	As expected	As expected	As expected	As expected	As expected	As expected	As expected	As expected	As expected	Absent	As expected	Feet on bars	As expected	32	Fluid movement	As expected	Present	Absent	Absent	Upon vibrasse contact	As expected	As expected	As expected	As expected	As expected	As expected	As expected	As expected	As expected	As expected	None	Present	As expected	As expected	As expected	Absent	None
TUBA8-B6-IC/1.4n	Male	Het	As expected	As expected	As expected	As expected	As expected	As expected	As expected	As expected	As expected	Absent	As expected	Feet on bars	As expected	25	Fluid movement	As expected	Present	Absent	Absent	Upon vibrasse contact	As expected	As expected	As expected	As expected	As expected	As expected	As expected	As expected	As expected	As expected	None	Present	As expected	As expected	As expected	Absent	None
TUBA8-B6-IC/4.4i	Male	Het	As expected	As expected	As expected	As expected	As expected	As expected	As expected	As expected	As expected	Absent	As expected	Feet on bars	As expected	28	Fluid movement	As expected	Present	Absent	Absent	Upon vibrasse contact	As expected	Reduced	As expected	As expected	As expected	As expected	As expected	As expected	As expected	As expected	None	Present	As expected	As expected	As expected	Absent	None
TUBA8-B6-IC/4.2f	Male	Hom	As expected	As expected	As expected	As expected	As expected	As expected	As expected	As expected	As expected	Absent	As expected	Feet on bars	As expected	28	Fluid movement	As expected	Present	Absent	Absent	Upon vibrasse contact	As expected	As expected	As expected	As expected	As expected	As expected	As expected	As expected	As expected	As expected	None	Present	As expected	As expected	As expected	Absent	Retropulsion
TUBA8-B6-IC/4.3g	Male	Hom	As expected	As expected	As expected	As expected	As expected	As expected	As expected	As expected	As expected	Absent	As expected	Feet on bars	As expected	23	Fluid movement	As expected	Present	Absent	Absent	Upon vibrasse contact	As expected	As expected	As expected	As expected	As expected	As expected	As expected	As expected	As expected	As expected	None	Present	As expected	As expected	As expected	Absent	None
TUBA8-B6-IC/2.4e	Male	Hom	As expected	As expected	As expected	As expected	As expected	As expected	As expected	As expected	As expected	Absent	As expected	Feet on bars	As expected	28	Fluid movement	As expected	Present	Absent	Absent	Upon vibrasse contact	As expected	Reduced	As expected	As expected	As expected	As expected	As expected	As expected	As expected	As expected	None	Present	As expected	As expected	As expected	Absent	None
TUBA8-B6-IC/6.1d	Male	Hom	As expected	As expected	As expected	As expected	As expected	As expected	As expected	As expected	As expected	Absent	As expected	Feet on bars	As expected	36	Fluid movement	As expected	Present	Absent	Absent	Upon vibrasse contact	As expected	As expected	As expected	As expected	As expected	As expected	As expected	As expected	As expected	As expected	None	Present	As expected	As expected	As expected	Absent	None
TUBA8-B6-IC/6.1f	Male	Hom	As expected	As expected	As expected	As expected	As expected	As expected	As expected	As expected	As expected	Absent	As expected	Feet on bars	As expected	33	Fluid movement	As expected	Present	Absent	Absent	Upon vibrasse contact	As expected	Reduced	As expected	As expected	As expected	As expected	As expected	As expected	As expected	As expected	None	Present	As expected	As expected	As expected	Absent	None
TUBA8-B6-IC/3.4f	Male	Hom	As expected	As expected	As expected	As expected	As expected	As expected	As expected	As expected	As expected	Present	As expected	Feet on bars	As expected	24	Fluid movement	As expected	Present	Absent	Absent	Upon vibrasse contact	As expected	Reduced	As expected	As expected	As expected	As expected	As expected	As expected	As expected	As expected	None	Present	As expected	As expected	As expected	Absent	None
TUBA8-B6-IC/3.4h	Male	Hom	As expected	As expected	As expected	As expected	As expected	As expected	As expected	As expected	As expected	Absent	As expected	Feet on bars	As expected	31	Fluid movement	As expected	Present	Absent	Absent	Upon vibrasse contact	As expected	As expected	As expected	As expected	As expected	As expected	As expected	As expected	As expected	As expected	None	Present	As expected	As expected	As expected	Absent	None
TUBA8-B6-IC/3.5j	Male	Hom	As expected	As expected	As expected	As expected	As expected	As expected	As expected	As expected	As expected	Absent	As expected	Feet on bars	As expected	32	Fluid movement	As expected	Present	Absent	Absent	Upon vibrasse contact	As expected	As expected	As expected	As expected	As expected	As expected	As expected	As expected	As expected	As expected	None	Present	As expected	As expected	As expected	Absent	None
TUBA8-B6-IC/1.4m	Male	Hom	As expected	As expected	As expected	As expected	As expected	As expected	As expected	As expected	As expected	Absent	As expected	Feet on bars	As expected	27	Fluid movement	As expected	Present	Absent	Absent	Upon vibrasse contact	As expected	Reduced	As expected	As expected	As expected	As expected	As expected	As expected	As expected	As expected	None	Present	Slip/loss of grip	As expected	As expected	Absent	None
TUBA8-B6-IC/2.6e	Male	Hom	As expected	As expected	As expected	As expected	As expected	As expected	As expected	As expected	As expected	Absent	As expected	Feet on bars	As expected	29	Fluid movement	As expected	Present	Absent	Absent	Upon vibrasse contact	As expected	As expected	As expected	As expected	As expected	As expected	As expected	As expected	As expected	As expected	None	Present	As expected	As expected	As expected	Absent	None
TUBA8-B6-IC/1.3e	Male	WT	As expected	As expected	As expected	As expected	As expected	As expected	As expected	As expected	As expected	Absent	As expected	Feet on bars	As expected	28	Fluid movement	As expected	Present	Absent	Absent	Upon vibrasse contact	As expected	As expected	As expected	As expected	As expected	As expected	As expected	As expected	As expected	As expected	None	Present	As expected	As expected	As expected	Absent	None
TUBA8-B6-IC/4.2e	Male	WT	As expected	As expected	As expected	As expected	As expected	As expected	As expected	As expected	As expected	Absent	As expected	Feet on bars	As expected	26	Fluid movement	As expected	Present	Absent	Absent	Upon vibrasse contact	As expected	As expected	As expected	As expected	As expected	As expected	As expected	As expected	As expected	As expected	None	Present	As expected	As expected	As expected	Absent	None
TUBA8-B6-IC/4.3d	Male	WT	As expected	As expected	As expected	As expected	As expected	As expected	As expected	As expected	As expected	Absent	As expected	Feet on bars	As expected	35	Fluid movement	As expected	Present	Absent	Absent	Upon vibrasse contact	As expected	As expected	As expected	As expected	As expected	As expected	As expected	As expected	As expected	As expected	None	Present	As expected	As expected	As expected	Absent	None
TUBA8-B6-IC/4.3i	Male	WT	As expected	As expected	As expected	As expected	As expected	As expected	As expected	As expected	As expected	Absent	As expected	Feet on bars	As expected	25	Fluid movement	As expected	Present	Absent	Absent	Upon vibrasse contact	As expected	As expected	As expected	As expected	As expected	As expected	As expected	As expected	As expected	As expected	None	Present	As expected	As expected	As expected	Absent	None
TUBA8-B6-IC/2.3d	Male	WT	As expected	As expected	As expected	As expected	As expected	As expected	As expected	As expected	Increased activity	Absent	As expected	Feet on bars	As expected	30	Fluid movement	Straub / elevated tail	Present	Absent	Absent	Upon vibrasse contact	As expected	As expected	As expected	As expected	As expected	As expected	As expected	As expected	As expected	As expected	None	Present	As expected	As expected	As expected	Absent	None
TUBA8-B6-IC/2.3e	Male	WT	As expected	As expected	As expected	As expected	As expected	As expected	As expected	As expected	Increased activity	Absent	As expected	Feet on bars	As expected	32	Fluid movement	Straub / elevated tail	Present	Absent	Absent	Upon vibrasse contact	As expected	As expected	As expected	As expected	As expected	As expected	As expected	As expected	As expected	As expected	None	Present	As expected	As expected	As expected	Absent	None
TUBA8-B6-IC/2.3f	Male	WT	As expected	As expected	As expected	As expected	As expected	As expected	As expected	As expected	As expected	Absent	As expected	Feet on bars	As expected	30	Fluid movement	As expected	Present	Absent	Absent	Upon vibrasse contact	As expected	As expected	As expected	As expected	As expected	As expected	As expected	As expected	As expected	As expected	None	Present	As expected	As expected	As expected	Absent	None
TUBA8-B6-IC/3.4g	Male	WT	As expected	As expected	As expected	As expected	As expected	As expected	As expected	As expected	As expected	Absent	As expected	Feet on bars	As expected	36	Fluid movement	As expected	Present	Absent	Absent	Upon vibrasse contact	As expected	As expected	As expected	As expected	As expected	As expected	As expected	As expected	As expected	As expected	None	Present	As expected	As expected	As expected	Absent	None
TUBA8-B6-IC/1.4i	Male	WT	As expected	As expected	As expected	As expected	As expected	As expected	As expected	As expected	As expected	Absent	As expected	Feet on bars	As expected	23	Fluid movement	As expected	Present	Absent	Absent	Upon vibrasse contact	As expected	As expected	As expected	As expected	As expected	As expected	As expected	As expected	As expected	As expected	None	Present	As expected	As expected	As expected	Absent	None
TUBA8-B6-IC/3.5i	Male	WT	As expected	As expected	As expected	As expected	As expected	As expected	As expected	As expected	As expected	Absent	As expected	Feet on bars	As expected	28	Fluid movement	As expected	Present	Absent	Absent	Upon vibrasse contact	As expected	As expected	As expected	As expected	As expected	As expected	As expected	As expected	As expected	As expected	None	Present	As expected	As expected	As expected	Absent	None
TUBA8-B6-IC/1.4o	Male	WT	As expected	As expected	As expected	As expected	As expected	As expected	As expected	As expected	As expected	Absent	As expected	Feet on bars	As expected	40	Fluid movement	As expected	Present	Absent	Absent	Upon vibrasse contact	As expected	As expected	As expected	As expected	As expected	As expected	As expected	As expected	As expected	As expected	None	Present	As expected	As expected	As expected	Absent	None
TUBA8-B6-IC/3.5e	Male	WT	As expected	As expected	As expected	As expected	As expected	As expected	As expected	As expected	As expected	Absent	As expected	Feet on bars	As expected	16	Fluid movement	As expected	Present	Absent	Absent	Upon vibrasse contact	As expected	As expected	As expected	As expected	As expected	As expected	As expected	As expected	As expected	As expected	None	Present	As expected	As expected	As expected	Absent	None

## Sheet: Grip
Animal	Gender	Genotype	Body Weight (g)	Trial 1: Forelimb (g)	Trial 2: Forelimb (g)	Trial 3: Forelimb (g)	Trial 1: Fore & Hindlimb (g)	Trial 2: Fore & Hindlimb (g)	Trial 3: Fore & Hindlimb (g)	Comments	Grip Strength Equipment Name (Meta-data)	Grip Equipment Manufacturer (Meta-data)	Grip Grid Model (Meta-data)	Grip Equipment Model (Meta-data)	Experimenter (Meta-data)	Date equipment last calibrated (Meta-data)	Date of Experiment (Meta-data)	Missing Data Reason
TUBA8-B6-IC/1.1a	Female	Het	22.37	59.6	67.8	42.3	164.2	146.9	149.9		Grip Machine 1	Bioseb	HMGU plate	Bio-GT3+MR	3641112	42271	42271
TUBA8-B6-IC/4.1b	Female	Het	20.49	64.8	43.2	66.9	140.8	145.6	143		Grip Machine 1	Bioseb	HMGU plate	Bio-GT3+MR	3641112	42271	42271
TUBA8-B6-IC/4.1a	Female	Het	20.7	62.2	77.3	54.8	154.9	124.8	159.9		Grip Machine 1	Bioseb	HMGU plate	Bio-GT3+MR	3641112	42271	42271
TUBA8-B6-IC/2.1d	Female	Het	20.94	63.1	38.4	49.2	136.1	135.2	126.6		Grip Machine 1	Bioseb	HMGU plate	Bio-GT3+MR	3641112	42271	42271
TUBA8-B6-IC/4.2d	Female	Het	25.56	53.1	62.2	60.4	149.9	165.4	148.2		Grip Machine 1	Bioseb	HMGU plate	Bio-GT3+MR	3641112	42299	42299
TUBA8-B6-IC/4.3b	Female	Het	23.43	57	64.3	70	161.1	140	145.2		Grip Machine 1	Bioseb	HMGU plate	Bio-GT3+MR	3641112	42299	42299
TUBA8-B6-IC/1.3a	Female	Het	22.37	72.4	65.3	77.6	148.9	153.2	147.9		Grip Machine 1	Bioseb	HMGU plate	Bio-GT3+MR	3641112	42299	42299
TUBA8-B6-IC/1.3b	Female	Het	21.48	61.3	77.2	63.2	158.6	156.3	167.2		Grip Machine 1	Bioseb	HMGU plate	Bio-GT3+MR	3641112	42299	42299
TUBA8-B6-IC/2.3c	Female	Het	21.08	51.4	53.1	44.2	147.3	143	157.8		Grip Machine 1	Bioseb	HMGU plate	Bio-GT3+MR	3641112	42299	42299
TUBA8-B6-IC/3.1d	Female	Het	22	73.9	73.9	64.8	133.5	135.7	128.7		Grip Machine 1	Bioseb	HMGU plate	Bio-GT3+MR	3641112	42271	42271
TUBA8-B6-IC/1.2b	Female	Het	22.69	50.1	48.4	50	127.4	138.2	137		Grip Machine 1	Bioseb	HMGU plate	Bio-GT3+MR	3641112	42271	42271
TUBA8-B6-IC/3.2c	Female	Hom	22.37	57.9	39.3	46.2	162.4	165.4	124		Grip Machine 1	Bioseb	HMGU plate	Bio-GT3+MR	3641112	42271	42271
TUBA8-B6-IC/3.1b	Female	Hom	22.56	70.4	42.7	42.7	125.7	144.3	127.9		Grip Machine 1	Bioseb	HMGU plate	Bio-GT3+MR	3641112	42271	42271
TUBA8-B6-IC/3.1c	Female	Hom	20.2	56.1	48.8	66.9	140	139.5	151.2		Grip Machine 1	Bioseb	HMGU plate	Bio-GT3+MR	3641112	42271	42271
TUBA8-B6-IC/6.1a	Female	Hom	21.68	52.7	57	58.9	140.4	141.7	137		Grip Machine 1	Bioseb	HMGU plate	Bio-GT3+MR	3641112	42299	42299
TUBA8-B6-IC/2.4d	Female	Hom	21.26	57.4	73	62.2	159.2	170.4	178		Grip Machine 1	Bioseb	HMGU plate	Bio-GT3+MR	3641112	42299	42299
TUBA8-B6-IC/2.3a	Female	Hom	23.73	54.8	63	54	136.1	148.2	135.2		Grip Machine 1	Bioseb	HMGU plate	Bio-GT3+MR	3641112	42299	42299
TUBA8-B6-IC/2.4c	Female	Hom	20.59	73.4	76.4	57.8	152.1	139.4	157.3		Grip Machine 1	Bioseb	HMGU plate	Bio-GT3+MR	3641112	42299	42299
TUBA8-B6-IC/4.1e	Female	Hom	22.09		55.7	47.9	140.8	147.3	139.1		Grip Machine 1	Bioseb	HMGU plate	Bio-GT3+MR	3641112	42271	42271
TUBA8-B6-IC/3.2b	Female	Hom	21.64	47.6	66.1	77.3	154.2	141.3	131.4		Grip Machine 1	Bioseb	HMGU plate	Bio-GT3+MR	3641112	42271	42271
TUBA8-B6-IC/3.2a	Female	Hom	21.49	58.3	69.1	45.3	124.7	164.3	125.3		Grip Machine 1	Bioseb	HMGU plate	Bio-GT3+MR	3641112	42271	42271
TUBA8-B6-IC/4.1d	Female	WT	20.99	50.9	42.3	64.8	155.5	155.5	163.7		Grip Machine 1	Bioseb	HMGU plate	Bio-GT3+MR	3641112	42271	42271
TUBA8-B6-IC/4.1c	Female	WT	20.04	38.8	46.6	42.7	153.4	142.1	153.7		Grip Machine 1	Bioseb	HMGU plate	Bio-GT3+MR	3641112	42271	42271
TUBA8-B6-IC/1.2c	Female	WT	20.52	41.9	45.3	44	129.7	128.7	140.8		Grip Machine 1	Bioseb	HMGU plate	Bio-GT3+MR	3641112	42271	42271
TUBA8-B6-IC/2.1b	Female	WT	21.18	54.4	46.2	34.5	138.2	155.5	156.4		Grip Machine 1	Bioseb	HMGU plate	Bio-GT3+MR	3641112	42271	42271
TUBA8-B6-IC/3.1a	Female	WT	21.84	66.9	44.9	60.1	162.4	133.1	130		Grip Machine 1	Bioseb	HMGU plate	Bio-GT3+MR	3641112	42271	42271
TUBA8-B6-IC/1.2d	Female	WT	20.72	67.9	68.7	81.6	156	169.4	168.4		Grip Machine 1	Bioseb	HMGU plate	Bio-GT3+MR	3641112	42271	42271
TUBA8-B6-IC/6.1b	Female	WT	23.04	72.6	66.5	78.4	135.2	154.3	138.9		Grip Machine 1	Bioseb	HMGU plate	Bio-GT3+MR	3641112	42299	42299
TUBA8-B6-IC/2.3b	Female	WT	21.58	77.7	88.5	61.8	148.2	123.6	137.8		Grip Machine 1	Bioseb	HMGU plate	Bio-GT3+MR	3641112	42299	42299
TUBA8-B6-IC/4.2b	Female	WT	22.67	56.1	61.8	58.7	146.5	146.2	157.8		Grip Machine 1	Bioseb	HMGU plate	Bio-GT3+MR	3641112	42299	42299
TUBA8-B6-IC/4.2c	Female	WT	23.37	68.9	67.8	72.4	139.1	149.5	154.3		Grip Machine 1	Bioseb	HMGU plate	Bio-GT3+MR	3641112	42299	42299
TUBA8-B6-IC/4.3c	Female	WT	21.25	53	63.9	66.5	146	146	153.2		Grip Machine 1	Bioseb	HMGU plate	Bio-GT3+MR	3641112	42299	42299
TUBA8-B6-IC/2.5h	Male	Het	28.07	40.5	42.3	51.7	110.1	115.2	94.5		Grip Machine 1	Bioseb	HMGU plate	Bio-GT3+MR	3641112	42327	42327
TUBA8-B6-IC/2.6g	Male	Het	30	66	68.2	62.1	97.5	114.8	100.1		Grip Machine 1	Bioseb	HMGU plate	Bio-GT3+MR	3641112	42327	42327
TUBA8-B6-IC/3.5h	Male	Het	29.4	64.2	43.5	48.2	128.2	108.3	120.4		Grip Machine 1	Bioseb	HMGU plate	Bio-GT3+MR	3641112	42327	42327
TUBA8-B6-IC/1.4n	Male	Het	31.38	48.1	55.2	52.2	128.2	135.5	120.8		Grip Machine 1	Bioseb	HMGU plate	Bio-GT3+MR	3641112	42327	42327
TUBA8-B6-IC/4.4i	Male	Het	29.44	66.4	77.6	72	126.4	144.1	114.8		Grip Machine 1	Bioseb	HMGU plate	Bio-GT3+MR	3641112	42327	42327
TUBA8-B6-IC/2.4f	Male	Het	29.04	79.5	75.4	95.2	172.8	184.1	181.4		Grip Machine 1	Bioseb	HMGU plate	Bio-GT3+MR	3641112	42299	42299
TUBA8-B6-IC/4.3f	Male	Het	27.8	86.8	92.9	84.9	159.9	167.8	157.7		Grip Machine 1	Bioseb	HMGU plate	Bio-GT3+MR	3641112	42299	42299
TUBA8-B6-IC/1.3d	Male	Het	29.31	98.5	110.3	105.1	162.9	177.3	178.4		Grip Machine 1	Bioseb	HMGU plate	Bio-GT3+MR	3641112	42299	42299
TUBA8-B6-IC/1.3f	Male	Het	29.14	100.6	106.7	110.2	197.8	189.4	188.9		Grip Machine 1	Bioseb	HMGU plate	Bio-GT3+MR	3641112	42299	42299
TUBA8-B6-IC/4.3h	Male	Het	28.68	85.5	80.2	86	166.8	145.2	157.8		Grip Machine 1	Bioseb	HMGU plate	Bio-GT3+MR	3641112	42299	42299
TUBA8-B6-IC/3.4f	Male	Hom	27.76	66.4	84.1	76.2	114.3	125.1	107.4		Grip Machine 1	Bioseb	HMGU plate	Bio-GT3+MR	3641112	42327	42327
TUBA8-B6-IC/3.4h	Male	Hom	28.23	63.8	57.8	56.9	120.8	134.6	129		Grip Machine 1	Bioseb	HMGU plate	Bio-GT3+MR	3641112	42327	42327
TUBA8-B6-IC/3.5j	Male	Hom	26.5	57.8	88.9	78.1	129.9	120.8	140.3		Grip Machine 1	Bioseb	HMGU plate	Bio-GT3+MR	3641112	42327	42327
TUBA8-B6-IC/1.4m	Male	Hom	32.11	60	53.5	42.7	126	136.8	132.5		Grip Machine 1	Bioseb	HMGU plate	Bio-GT3+MR	3641112	42327	42327
TUBA8-B6-IC/2.6e	Male	Hom	27.39	53	59.1	77.4	120.4	142.8	153.4		Grip Machine 1	Bioseb	HMGU plate	Bio-GT3+MR	3641112	42327	42327
TUBA8-B6-IC/2.4e	Male	Hom	28.09	80.3	81.6	82.1	151.6	155	148.7		Grip Machine 1	Bioseb	HMGU plate	Bio-GT3+MR	3641112	42299	42299
TUBA8-B6-IC/6.1f	Male	Hom	29.02	80.6	59.2	88.5	140.4	153.2	144.6		Grip Machine 1	Bioseb	HMGU plate	Bio-GT3+MR	3641112	42299	42299
TUBA8-B6-IC/4.2f	Male	Hom	29	83.4	93.6	107.1	176.7	163.3	184.9		Grip Machine 1	Bioseb	HMGU plate	Bio-GT3+MR	3641112	42299	42299
TUBA8-B6-IC/4.3g	Male	Hom	27.92	61.8	70	64.8	198.3	190.5	169.8		Grip Machine 1	Bioseb	HMGU plate	Bio-GT3+MR	3641112	42299	42299
TUBA8-B6-IC/6.1d	Male	Hom	27.78	72.6	82.1	61.8	147.8	156.8	155.2		Grip Machine 1	Bioseb	HMGU plate	Bio-GT3+MR	3641112	42299	42299
TUBA8-B6-IC/3.4g	Male	WT	28.44	49.6	52.6	60.8	123	123.4	108.3		Grip Machine 1	Bioseb	HMGU plate	Bio-GT3+MR	3641112	42327	42327
TUBA8-B6-IC/1.4i	Male	WT	29.32	47.9	58.2	59.5	98.4	107.2	98.2		Grip Machine 1	Bioseb	HMGU plate	Bio-GT3+MR	3641112	42327	42327
TUBA8-B6-IC/3.5i	Male	WT	27.89	44.8	45.7	49.2	121.2	114.8	132.5		Grip Machine 1	Bioseb	HMGU plate	Bio-GT3+MR	3641112	42327	42327
TUBA8-B6-IC/1.4o	Male	WT	27.58	44	51.7	44.9	124.3	123	125.1		Grip Machine 1	Bioseb	HMGU plate	Bio-GT3+MR	3641112	42327	42327
TUBA8-B6-IC/3.5e	Male	WT	27.55	67.7	49.6	73.2	131.2	143.3	127.7		Grip Machine 1	Bioseb	HMGU plate	Bio-GT3+MR	3641112	42327	42327
TUBA8-B6-IC/1.3e	Male	WT	28.02	94.2	90.3	87.7	183.6	157.3	163.2		Grip Machine 1	Bioseb	HMGU plate	Bio-GT3+MR	3641112	42299	42299
TUBA8-B6-IC/2.3f	Male	WT	28.03	84.2	110.3	84.7	175	189.4	159.9		Grip Machine 1	Bioseb	HMGU plate	Bio-GT3+MR	3641112	42299	42299
TUBA8-B6-IC/4.3i	Male	WT	27.35	75.5	92.6	97.6	196.6	193.1	165.5		Grip Machine 1	Bioseb	HMGU plate	Bio-GT3+MR	3641112	42299	42299
TUBA8-B6-IC/2.3d	Male	WT	29.11	96.8	96.3	96.4	173.3	179.9	167.8		Grip Machine 1	Bioseb	HMGU plate	Bio-GT3+MR	3641112	42299	42299
TUBA8-B6-IC/2.3e	Male	WT	29.33	79.5	82.1	82.5	174.1	178.2	168.2		Grip Machine 1	Bioseb	HMGU plate	Bio-GT3+MR	3641112	42299	42299
TUBA8-B6-IC/4.3d	Male	WT	31.21	80.8	105.4	95.2	184.5	189.2	177.3		Grip Machine 1	Bioseb	HMGU plate	Bio-GT3+MR	3641112	42299	42299
TUBA8-B6-IC/4.2e	Male	WT	28.13	75.6	82.3	89.4	156.8	173.2	177.1		Grip Machine 1	Bioseb	HMGU plate	Bio-GT3+MR	3641112	42299	42299

## Sheet: Spont Alt
Mouse ID			Day 1				Day 2				Day 3				Day 4				Day 5
	Genotype	Gender	AM		PM		AM		PM		AM		PM		AM		PM		AM		PM
			Trial 1	Trial 2	Trial 3	Trial 4	Trial 1	Trial 2	Trial 3	Trial 4	Trial 1	Trial 2	Trial 3	Trial 4	Trial 1	Trial 2	Trial 3	Trial 4	Trial 1	Trial 2	Trial 3	Trial 4	Number of Alternations	% Alternations
TUBA8-B6-IC/3.1d	Het	Female	L	L	R	L	R	L	R	L	L	R	L	R	R	R	R	R	R	R	R	L	6	60
TUBA8-B6-IC/4.1e	Hom	Female	L	R	R	L	R	R	L	R	R	R	L	L	R	L	L	R	R	L	R	L	7	70
TUBA8-B6-IC/3.2b	Hom	Female	L	R	L	R	R	L	L	R	R	L	R	L	R	L	R	R	L	R	L	L	8	80
TUBA8-B6-IC/1.2b	Het	Female	R	L	R	L	R	L	R	L	L	L	R	L	L	R	L	R	L	R	L	R	9	90
TUBA8-B6-IC/3.2a	Hom	Female	R	R	L	L	R	L	R	R	L	L	L	L	R	L	R	L	R	R	R	R	3	30
TUBA8-B6-IC/3.2c	Hom	Female	R	R	R	R	R	R	L	R	L	R	L	R	R	L	R	R	L	R	R	R	5	50
TUBA8-B6-IC/3.1b	Hom	Female	R	R	R	L	L	L	L	R	R	R	R	L	R	L	R	R	L	R	L	R	6	60
TUBA8-B6-IC/4.1d	WT	Female	R	R	L	R	L	R	L	R	L	R	L	R	R	L	L	R	R	L	L	R	9	90
TUBA8-B6-IC/4.1c	WT	Female	L	R	L	R	R	L	L	R	R	L	R	L	L	R	R	L	L	R	R	L	10	100
TUBA8-B6-IC/1.1a	Het	Female	R	R	L	R	R	L	R	L	R	L	R	L	L	R	L	L	R	R	R	L	7	70
TUBA8-B6-IC/1.2c	WT	Female	R	R	R	R	L	L	L	L	R	L	R	L	R	L	R	L	L	R	R	R	5	50
TUBA8-B6-IC/2.1b	WT	Female	R	L	R	L	L	R	L	L	L	R	R	L	L	R	R	L	R	L	L	R	9	90
TUBA8-B6-IC/4.1b	Het	Female	R	L	L	R	L	L	L	R	R	L	R	L	L	R	L	R	L	R	R	L	9	90
TUBA8-B6-IC/4.1a	Het	Female	L	R	L	R	R	L	L	R	R	L	R	R	L	R	L	R	R	L	L	R	9	90
TUBA8-B6-IC/2.1d	Het	Female	L	R	L	R	R	R	R	R	L	R	R	R	L	R	R	L	L	R	R	L	7	70
TUBA8-B6-IC/3.1c	Hom	Female	R	R	L	R	R	L	L	R	L	R	L	L	R	L	R	R	L	R	L	R	7	70
TUBA8-B6-IC/1.2d	WT	Female	R	L	L	R	L	R	L	R	L	R	L	R	L	R	R	R	R	R	R	R	7	70
TUBA8-B6-IC/3.1a	WT	Female	R	R	R	L	L	L	L	L	L	R	R	R	R	L	R	L	L	R	L	R	6	60
TUBA8-B6-IC/6.1a	Hom	Female	R	L	L	L	L	R	R	L	R	R	L	R	R	R	R	R	L	R	L	R	6	60
TUBA8-B6-IC/6.1b	WT	Female	R	R	R	L	R	L	R	L	R	L	R	L	R	L	R	L	R	L	R	R	8	80
TUBA8-B6-IC/2.3b	WT	Female	L	R	R	R	R	R	L	L	L	R	L	R	L	R	R	L	R	L	L	L	6	60
TUBA8-B6-IC/4.2b	WT	Female	R	R	L	L	R	R	R	L	L	L	L	R	L	R	R	R	L	R	R	R	4	40
TUBA8-B6-IC/4.2c	WT	Female	L	R	L	R	L	R	L	R	L	L	R	L	R	L	L	R	R	R	L	L	7	70
TUBA8-B6-IC/1.3a	Het	Female	R	R	R	L	R	R	R	L	R	L	L	R	R	R	R	R	R	L	L	R	6	60
TUBA8-B6-IC/1.3b	Het	Female	R	L	L	R	L	L	R	R	L	R	L	R	L	R	L	R	R	R	L	R	7	70
TUBA8-B6-IC/2.3a	Hom	Female	R	R	R	L	L	R	L	R	R	L	R	L	L	R	L	R	L	R	L	R	9	90
TUBA8-B6-IC/2.3c	Het	Female	L	R	L	L	L	R	R	L	R	R	R	L	R	R	R	L	R	L	R	L	7	70
TUBA8-B6-IC/2.4c	Hom	Female	R	L	L	R	R	R	R	R	R	R	L	R	R	R	R	L	R	L	L	R	6	60
TUBA8-B6-IC/2.4d	Hom	Female	R	L	R	L	R	L	L	L	R	R	R	L	R	R	R	L	R	L	L	R	7	70
TUBA8-B6-IC/4.2d	Het	Female	R	R	L	L	R	L	R	L	R	L	R	L	R	L	R	R	R	L	R	R	6	60
TUBA8-B6-IC/4.3b	Het	Female	R	R	R	R	L	L	R	L	R	R	L	L	L	R	R	L	R	R	L	L	3	30
TUBA8-B6-IC/4.3c	WT	Female	R	L	R	L	L	R	R	R	R	L	R	R	R	L	R	L	R	L	R	L	8	80
TUBA8-B6-IC/6.1f	Hom	Male	R	R	R	R	R	L	L	R	R	L	L	L	R	L	L	R	L	R	R	L	7	70
TUBA8-B6-IC/2.4e	Hom	Male	L	R	R	R	R	L	R	L	R	L	L	R	L	R	R	L	R	L	R	R	8	80
TUBA8-B6-IC/2.4f	Het	Male	R	L	R	L	R	R	R	L	R	L	R	L	R	R	L	R	L	R	R	L	8	80
TUBA8-B6-IC/4.3f	Het	Male	R	R	R	L	L	R	R	L	L	R	R	L	L	R	L	R	L	R	L	R	9	90
TUBA8-B6-IC/6.1d	Hom	Male	R	L	R	L	R	L	R	L	L	R	L	R	R	R	R	R	L	R	L	L	7	70
TUBA8-B6-IC/4.2e	WT	Male	R	R	R	R	R	L	R	L	L	L	L	L	L	R	L	R	L	L	R	R	4	40
TUBA8-B6-IC/4.3d	WT	Male	L	L	L	R	L	L	R	L	L	L	L	R	L	L	L	L	R	L	L	R	5	50
TUBA8-B6-IC/4.3h	Het	Male	L	R	L	R	L	R	R	R	R	L	R	R	R	L	R	R	R	L	R	L	7	70
TUBA8-B6-IC/1.3d	Het	Male	L	R	L	R	L	L	L	R	L	L	R	L	R	L	L	L	R	L	R	L	7	70
TUBA8-B6-IC/1.3f	Het	Male	R	L	R	L	R	R	R	L	L	R	R	L	L	R	L	R	L	L	R	R	7	70
TUBA8-B6-IC/2.3d	WT	Male	R	R	L	R	L	R	R	L	R	L	R	L	R	L	R	L	L	R	L	R	9	90
TUBA8-B6-IC/2.3e	WT	Male	R	L	R	R	L	L	L	R	R	L	R	L	R	L	L	R	R	R	R	L	7	70
TUBA8-B6-IC/1.3e	WT	Male	R	R	R	R	L	R	R	L	L	L	L	R	L	L	L	R	L	R	R	L	6	60
TUBA8-B6-IC/2.3f	WT	Male	R	R	R	R	R	L	R	L	R	R	R	R	L	R	L	R	R	L	L	R	6	60
TUBA8-B6-IC/4.2f	Hom	Male	R	L	L	R	L	R	L	R	L	L	R	L	L	R	L	L	L	L	L	R	7	70
TUBA8-B6-IC/4.3g	Hom	Male	R	R	L	L	R	L	L	R	L	L	L	L	R	R	L	R	L	R	L	R	5	50
TUBA8-B6-IC/4.3i	WT	Male	R	R	R	L	L	R	L	R	L	R	L	R	L	R	R	L	R	L	L	R	9	90
TUBA8-B6-IC/2.5h	Het	Male	L	L	L	R	R	L	R	L	R	R	L	L	R	L	R	L	L	R	L	R	7	70
TUBA8-B6-IC/3.4f	Hom	Male	R	R	L	L	R	R	R	L	R	L	L	R	L	L	L	R	R	L	L	R	6	60
TUBA8-B6-IC/3.4g	WT	Male	R	L	L	R	L	R	R	L	L	R	L	R	L	R	L	R	L	R	L	R	10	100
TUBA8-B6-IC/3.4h	Hom	Male	L	L	R	L	L	R	R	L	L	R	R	L	R	L	L	L	L	L	L	R	7	70
TUBA8-B6-IC/3.5j	Hom	Male	L	L	L	L	L	R	R	L	R	R	R	L	L	R	L	R	L	R	R	R	6	60
TUBA8-B6-IC/1.4i	WT	Male	R	L	R	R	L	R	R	R	R	L	L	R	L	R	L	R	R	L	R	L	8	80
TUBA8-B6-IC/1.4m	Hom	Male	L	R	R	R	R	R	R	L	L	L	L	R	R	L	R	L	R	L	L	R	7	70
TUBA8-B6-IC/2.6g	Het	Male	L	R	R	L	R	R	L	R	L	L	R	L	R	L	R	L	L	R	R	R	7	70
TUBA8-B6-IC/3.5h	Het	Male	L	R	R	R	L	R	L	R	L	R	L	R	L	R	R	L	L	L	R	R	7	70
TUBA8-B6-IC/3.5i	WT	Male	R	L	L	L	L	R	R	R	L	L	L	R	R	R	R	L	L	R	R	L	6	60
TUBA8-B6-IC/1.4n	Het	Male	L	R	L	R	R	L	L	R	R	L	L	R	R	R	L	L	L	L	R	R	6	60
TUBA8-B6-IC/1.4o	WT	Male	L	R	L	L	R	R	R	L	R	R	R	L	R	R	R	L	R	L	R	L	6	60
TUBA8-B6-IC/2.6e	Hom	Male	L	R	L	R	L	R	R	L	R	L	L	L	R	R	L	L	L	R	R	L	7	70
TUBA8-B6-IC/3.5e	WT	Male	L	R	L	L	R	R	R	L	R	R	L	R	R	L	R	L	L	R	L	R	7	70
TUBA8-B6-IC/4.4i	Het	Male	R	R	L	R	L	R	R	R	R	L	R	R	R	L	L	R	R	R	L	R	6	60

## Sheet: Spont Alt Summary
Animal ID	Genotype	Gender	% Alternations
TUBA8-B6-IC/3.1d	Het	Female	60	1.1195	69.0909
TUBA8-B6-IC/1.2b	Het	Female	90	1.33037
TUBA8-B6-IC/1.1a	Het	Female	70	1.29318
TUBA8-B6-IC/4.1b	Het	Female	90	1.08536
TUBA8-B6-IC/4.1a	Het	Female	90	1.30804
TUBA8-B6-IC/2.1d	Het	Female	70	1.17811
TUBA8-B6-IC/1.3a	Het	Female	60	1.23751
TUBA8-B6-IC/1.3b	Het	Female	70	1.06042
TUBA8-B6-IC/2.3c	Het	Female	70	1.31892
TUBA8-B6-IC/4.2d	Het	Female	60	1.38006
TUBA8-B6-IC/4.3b	Het	Female	30	1.1662
TUBA8-B6-IC/4.1e	Hom	Female	70	2.22957	64
TUBA8-B6-IC/3.2b	Hom	Female	80	2.26071
TUBA8-B6-IC/3.2a	Hom	Female	30	2.17821
TUBA8-B6-IC/3.2c	Hom	Female	50	2.30138
TUBA8-B6-IC/3.1b	Hom	Female	60	2.0203
TUBA8-B6-IC/3.1c	Hom	Female	70	2.12126
TUBA8-B6-IC/6.1a	Hom	Female	60	2.36128
TUBA8-B6-IC/2.3a	Hom	Female	90	2.01589
TUBA8-B6-IC/2.4c	Hom	Female	60	2.00971
TUBA8-B6-IC/2.4d	Hom	Female	70	2.25778
TUBA8-B6-IC/4.1d	WT	Female	90	3.01838	71.8182
TUBA8-B6-IC/4.1c	WT	Female	100	3.29864
TUBA8-B6-IC/1.2c	WT	Female	50	3.34299
TUBA8-B6-IC/2.1b	WT	Female	90	3.04248
TUBA8-B6-IC/1.2d	WT	Female	70	3.11324
TUBA8-B6-IC/3.1a	WT	Female	60	3.39785
TUBA8-B6-IC/6.1b	WT	Female	80	3.18156
TUBA8-B6-IC/2.3b	WT	Female	60	3.13836
TUBA8-B6-IC/4.2b	WT	Female	40	3.26854
TUBA8-B6-IC/4.2c	WT	Female	70	3.30373
TUBA8-B6-IC/4.3c	WT	Female	80	3.25017
TUBA8-B6-IC/2.4f	Het	Male	80	1.13646	71
TUBA8-B6-IC/4.3f	Het	Male	90	1.05763
TUBA8-B6-IC/4.3h	Het	Male	70	1.08288
TUBA8-B6-IC/1.3d	Het	Male	70	1.26087
TUBA8-B6-IC/1.3f	Het	Male	70	1.12701
TUBA8-B6-IC/2.5h	Het	Male	70	1.02201
TUBA8-B6-IC/2.6g	Het	Male	70	1.05171
TUBA8-B6-IC/3.5h	Het	Male	70	1.35377
TUBA8-B6-IC/1.4n	Het	Male	60	1.18287
TUBA8-B6-IC/4.4i	Het	Male	60	1.36542
TUBA8-B6-IC/6.1f	Hom	Male	70	2.23215	67
TUBA8-B6-IC/2.4e	Hom	Male	80	2.30534
TUBA8-B6-IC/6.1d	Hom	Male	70	2.18338
TUBA8-B6-IC/4.2f	Hom	Male	70	2.36363
TUBA8-B6-IC/4.3g	Hom	Male	50	2.03141
TUBA8-B6-IC/3.4f	Hom	Male	60	2.23026
TUBA8-B6-IC/3.4h	Hom	Male	70	2.38331
TUBA8-B6-IC/3.5j	Hom	Male	60	2.27025
TUBA8-B6-IC/1.4m	Hom	Male	70	2.21558
TUBA8-B6-IC/2.6e	Hom	Male	70	2.38226
TUBA8-B6-IC/4.2e	WT	Male	40	3.23685	69.1667
TUBA8-B6-IC/4.3d	WT	Male	50	3.01577
TUBA8-B6-IC/2.3d	WT	Male	90	3.159
TUBA8-B6-IC/2.3e	WT	Male	70	3.39767
TUBA8-B6-IC/1.3e	WT	Male	60	3.20917
TUBA8-B6-IC/2.3f	WT	Male	60	3.36149
TUBA8-B6-IC/4.3i	WT	Male	90	3.27304
TUBA8-B6-IC/3.4g	WT	Male	100	3.02762
TUBA8-B6-IC/1.4i	WT	Male	80	3.31684
TUBA8-B6-IC/3.5i	WT	Male	60	3.04013
TUBA8-B6-IC/1.4o	WT	Male	60	3.18991
TUBA8-B6-IC/3.5e	WT	Male	70	3.17036

## Sheet: Gait
ID	Sex	Genotype	FRStance (ms)	FLStance (ms)	RRStance (ms)	RLStance (ms)	FRBrake (ms)	FLBrake (ms)	RRBrake (ms)	RLBrake (ms)	FRSwing (ms)	FLSwing (ms)	RRSwing (ms)	RLSwing (ms)	FRStride (ms)	FLStride (ms)	RRStride (ms)	RLStride (ms)	FRStrideLen(mm)	FLStrideLen(mm)	RRStrideLen(mm)	RLStrideLen(mm)	FrTkWd (mm)	RrTkWd (mm)	InstRunSpeed (mm/s)	Overall Avg Run Speed (mm/s):	FRStride Freq	FLStride Freq	RRStride Freq	RLStride Freq	Body Length(mm)	Body Width(mm)
TUBA8-B6-IC_1.1a	Female	Het	210.493	207.406	206.789	200.897	124.074	115.431	117.284	62.8505	73.455	77.7765	83.3319	86.4182	283.948	285.184	290.121	287.316	41.1895	42.1755	41.9687	43.9614	12.6279	21.5407	140.068	138.098	3.52176	3.50652	3.44683	3.48049	78.01	31.85
TUBA8-B6-IC_1.2b	Female	Het	230.147	220	200	205.147	105.882	92.5	71.6667	58.8235	100.735	98.3333	149.167	145.588	330.882	318.333	349.167	350.735	49.5341	48.8213	51.5653	49.6959	12.549	21.2077	134.549	131.479	3.02222	3.14136	2.86396	2.85115	81.03	30.51
TUBA8-B6-IC_2.1d	Female	Het	240.327	213.734	202.234	233.194	135.801	122.684	84.0671	53.4972	102.878	101.85	102.292	127.57	343.209	315.583	304.525	360.765	47.6447	43.8556	41.6667	50.2244	12.4834	24.3807	139.113	138.997	2.91369	3.16872	3.2838	2.77188	81.04	32.44
TUBA8-B6-IC_3.1d	Female	Het	131.443	168.723	233.794	213.306	92.9553	105.23	129.629	91.22	119.824	106.406	97.22	83.6744	251.269	275.13	331.016	296.98	44.3482	44.0871	42.8712	43.4911	12.4169	22.1591	129.415	134.107	3.97979	3.63464	3.021	3.36723	67.25	32.05
TUBA8-B6-IC_4.1a	Female	Het	182.5	182.955	191.875	180.625	100.5	96.5909	116.875	58.75	90.5	85.2273	77.5	86.25	273	268.182	269.375	266.875	43.04	44.2405	38.2185	42.711	11.6337	21.2604	133.27	134.487	3.663	3.72881	3.7123	3.74707	76.42	31.38
TUBA8-B6-IC_4.1b	Female	Het	226.77	264.549	217.863	218.107	128.005	149.029	65.3571	98.1762	81.2211	77.6014	116.919	104.055	307.991	342.149	334.785	322.162	39.9211	42.8471	40.4759	38.4467	14.0407	23.0023	122.753	123.122	3.24686	2.9227	2.987	3.10403	81.07	31.88
TUBA8-B6-IC_1.3a	Female	Het	227.381	234.722	238.889	225.735	123.214	122.917	115.278	75	111.31	102.083	108.333	105.147	338.69	336.806	347.222	330.882	49.981	48.73	51.6472	47.2747	12.2674	19.7757	157.336	141.593	2.95255	2.96907	2.88	3.02222	80.08	31.9
TUBA8-B6-IC_1.3b	Female	Het	173.37	168.75	188.587	210.625	79.3478	91.875	69.5652	100	75.5435	85	85.3261	85.625	248.913	253.75	273.913	296.25	44.1027	46.3437	46.4674	42.548	13.817	21.8646	138.21	139.273	4.01747	3.94089	3.65079	3.37553	74.13	31.76
TUBA8-B6-IC_2.3c	Female	Het	210.795	216.667	212.5	223.75	151.136	111.31	114.773	75	76.7045	91.6667	96.5909	96.875	287.5	308.333	309.091	320.625	40.1568	44.3662	42.6809	44.157	15.5879	22.0075	134.337	136.627	3.47826	3.24324	3.23529	3.11891	76.66	32.49
TUBA8-B6-IC_4.2d	Female	Het	233.553	245	205.729	227.679	109.868	126.667	92.7083	71.4286	113.816	101.667	105.208	125.893	347.368	346.667	310.938	353.571	54.9342	50.0087	48.9375	53.4736	15.2907	23.2558	143.666	142.175	2.87879	2.88462	3.21608	2.82828	82.5	33.4
TUBA8-B6-IC_4.3b	Female	Het	230.263	243.452	227.5	232.031	110.526	127.381	92.5	75.7812	129.605	107.738	130	117.188	359.868	351.19	357.5	349.219	49.7458	50.0624	48.5145	49.5706	13.3395	23.8557	134.42	135.176	2.77879	2.84746	2.7972	2.86354	79.14	32.07
TUBA8-B6-IC_3.1b	Female	Hom	219.478	221.686	255.143	238.682	129.628	114.331	130.865	75.4444	115.91	106.815	105.348	124.142	335.389	328.501	360.492	362.822	53.1578	48.8868	50.412	50.3722	13.25	21.8302	135.427	136.71	2.98161	3.04414	2.77399	2.75616	76.26	32.07
TUBA8-B6-IC_3.1c	Female	Hom	204.861	203.676	175	167.969	132.639	97.0588	79.375	37.5	82.6389	71.3235	95	130.469	287.5	275	270	298.438	43.9272	39.7018	44.8315	42.255	13.1894	23.8953	133.696	133.812	3.47826	3.63636	3.7037	3.35079	78.82	33.29
TUBA8-B6-IC_3.2a	Female	Hom	235.417	233.824	227.679	215	147.917	127.941	108.929	51.25	90.625	87.5	95.5357	98.75	326.042	321.324	323.214	313.75	43.8608	42.0371	44.105	40.029	14.6387	23.3256	132.665	132.638	3.06709	3.11213	3.09392	3.18725	81.29	33.38
TUBA8-B6-IC_3.2c	Female	Hom	284.559	240.625	222.059	232.353	158.088	123.958	105.882	61.0294	102.941	94.7917	115.441	108.088	387.5	335.417	337.5	340.441	53.1182	46.0392	46.4176	46.9547	12.0233	23.9026	135.338	139.322	2.58065	2.98137	2.96296	2.93736	84.69	33.34
TUBA8-B6-IC_4.1e	Female	Hom	195.215	224.536	175.018	192.729	91.8206	118.827	58.0971	63.1	99.5356	99.5356	137.254	120.714	294.752	324.071	312.271	313.441	48.0156	46.1706	44.8359	50.1461	13.2283	22.6823	134.156	134.823	3.39269	3.08573	3.20235	3.19039	80.11	31.48
TUBA8-B6-IC_2.3a	Female	Hom	209.375	205.357	238.5	221.25	148.438	118.452	106	84.375	95.3125	98.2143	89	88.75	304.688	303.571	327.5	310	41.4133	41.4986	44.5152	41.8075	13.9422	23.3003	137.236	135.967	3.28205	3.29412	3.05343	3.22581	77.36	32.82
TUBA8-B6-IC_2.4c	Female	Hom	208.333	208	199.342	182.353	133.333	116	113.158	38.2353	87.5	88	100	120.588	295.833	296	299.342	302.941	41.0486	44.3171	44.4163	42.36	13.6483	20.0163	158.151	140.146	3.38028	3.37838	3.34066	3.30097	79.72	31.93
TUBA8-B6-IC_2.4d	Female	Hom	237.5	218.382	224.342	215.278	129.167	102.941	107.237	67.3611	104.167	115.441	119.737	134.722	341.667	333.824	344.079	350	47.0833	51.18	48.5963	48.4667	10.7529	20.1098	131.849	134.675	2.92683	2.99559	2.90631	2.85714	79.75	31.19
TUBA8-B6-IC_6.1a	Female	Hom	177.885	179.167	177	183.125	99.5192	87.5	94.5	62.5	85.0962	73.6111	89	83.125	262.981	252.778	266	266.25	42.5888	38.0528	41.8204	39.716	13.9099	19.8427	133.611	134.619	3.80256	3.95604	3.7594	3.75587	75.18	31.24
TUBA8-B6-IC_1.2c	Female	WT	183.234	183.951	174.788	182.442	90.3174	92.592	57.1795	45.2672	88.3668	85.184	112.408	116.597	271.604	269.135	287.198	299.039	47.1874	47.6474	50.7353	48.1444	13.2419	23.5197	139.721	139.975	3.68184	3.71562	3.48192	3.34406	77.09	32.1
TUBA8-B6-IC_1.2d	Female	WT	233.537	198.48	202.331	233.113	105.965	79.7708	69.9572	100.216	95.6767	94.9662	127.572	114.741	329.216	293.447	329.902	347.855	52.8167	41.1446	51.8344	52.2882	11.686	22.6308	138.109	136.76	3.03752	3.40779	3.0312	2.87476	81.45	31.39
TUBA8-B6-IC_2.1b	Female	WT	225.307	200.823	205.246	231.318	122.684	102.879	81.0169	101.363	87.1894	83.1267	111.109	91.6158	312.498	283.949	316.356	322.935	37.4519	39.3667	42.8462	42.7258	13.974	23.3233	136.498	130.984	3.20002	3.52176	3.161	3.0966	79.23	32.71
TUBA8-B6-IC_3.1a	Female	WT	213.816	219.792	208.654	220.192	96.0526	107.292	87.5	23.0769	91.4474	95.8333	138.462	126.923	305.263	315.625	347.115	347.115	46.0137	45.3125	49.1623	50.3662	13.6296	24.2878	142.411	138.711	3.27586	3.16832	2.88089	2.88089	82.16	33.73
TUBA8-B6-IC_4.1c	Female	WT	211.109	223.593	202.898	210.998	119.136	139.918	68.1687	97.6409	88.8885	82.3022	85.3452	83.0514	299.998	305.897	288.244	294.05	41.8875	43.2089	39.4695	39.3191	11.7587	21.1794	133.124	136.443	3.33336	3.26908	3.4693	3.40078	76.97	31.01
TUBA8-B6-IC_4.1d	Female	WT	167.282	150.746	194.101	168.941	80.8645	49.3826	93.9633	35.7379	98.7645	87.7179	91.905	112.41	266.048	238.464	286.007	281.351	50.5825	47.3337	43.9694	43.4421	15.0748	24.8817	138.69	139.876	3.75873	4.19349	3.49643	3.5543	74.07	34.36
TUBA8-B6-IC_2.3b	Female	WT	214.286	217.262	208.75	197.917	129.167	106.548	94.375	50.6944	98.8095	80.3571	92.5	113.194	313.095	297.619	301.25	311.111	42.6062	42.0814	37.0665	40.3472	13.9597	23.3212	125.283	127.47	3.19392	3.36	3.3195	3.21429	77.93	33.33
TUBA8-B6-IC_4.2b	Female	WT	204.605	188.889	212.5	167.361	115.789	94.4444	96.0938	34.7222	84.8684	94.4444	105.469	120.833	289.474	283.333	317.969	288.194	44.8584	47.3928	47.3337	43.9789	14.7067	23.9826	133.954	133.707	3.45454	3.52941	3.14496	3.46988	79.64	33.25
TUBA8-B6-IC_4.2c	Female	WT	202.381	188.194	211.364	195.139	116.667	102.083	105.682	84.7222	89.881	86.8056	90.9091	103.472	292.262	275	302.273	298.611	41.791	41.28	44.0277	44.1817	14.0142	21.2209	137.526	136.092	3.42159	3.63636	3.30827	3.34884	75.43	31.58
TUBA8-B6-IC_4.3c	Female	WT	198.529	247.115	214.706	210.714	88.2353	123.077	57.3529	67.8571	94.1176	98.0769	133.088	104.464	292.647	345.192	347.794	315.179	42.2429	51.37	45.6276	45.6957	15.8003	23.235	141.388	140.942	3.41709	2.89694	2.87526	3.1728	81.51	31.73
TUBA8-B6-IC_6.1b	Female	WT	219.079	213.75	213.636	198.333	122.368	120.625	86.3636	60.8333	96.7105	101.25	98.8636	106.667	315.789	315	312.5	305	45.5189	45.4585	44.4236	44.452	14.3225	21.7345	138.668	138.224	3.16667	3.1746	3.2	3.27869	81.25	31.25
TUBA8-B6-IC_1.4n	Male	Het	229.808	226.923	211.538	229.808	113.462	115.385	90.3846	52.8846	101.923	118.269	149.038	149.038	331.731	345.192	360.577	378.846	54.6892	48.9938	49.0377	54.5938	11.6977	21.8895	137.877	137.997	3.01449	2.89694	2.77333	2.63959	82.16	33.75
TUBA8-B6-IC_2.5h	Male	Het	213.333	203.125	238.462	222.115	100	94.7917	125	91.3462	100	84.375	106.731	135.577	313.333	287.5	345.192	357.692	51.2913	40.5908	46.3669	55.2323	14.9128	24.8437	136.877	136.895	3.19149	3.47826	2.89694	2.7957	74.73	34.36
TUBA8-B6-IC_2.6g	Male	Het	198.958	185.294	163.068	211.765	88.5417	82.3529	48.8636	68.3824	88.5417	92.6471	106.818	104.412	287.5	277.941	269.886	316.176	46.675	49.0671	49.1055	44.9518	15.6492	24.6668	133.573	134.095	3.47826	3.59788	3.70526	3.16279	79.03	34.93
TUBA8-B6-IC_3.5h	Male	Het	232.031	198.611	189.375	215.833	110.156	95.1389	74.375	67.5	82.0312	95.1389	101.875	96.6667	314.062	293.75	291.25	312.5	46.6875	48.9133	46.219	44.6633	15.436	23.6678	135.325	134.314	3.18408	3.40426	3.43348	3.2	78.75	34.29
TUBA8-B6-IC_4.4i	Male	Het	261.842	233.088	223.214	238.462	154.605	127.206	67.8571	106.731	94.0789	108.824	142.857	148.077	355.921	341.912	366.071	386.538	48.6679	46.2429	46.9007	52.1592	13.1977	24.7892	126.944	128.052	2.80961	2.92473	2.73171	2.58706	83	33.83
TUBA8-B6-IC_1.3d	Male	Het	235.833	233.333	230.921	228.947	103.333	110.119	88.1579	77.6316	93.3333	96.4286	115.789	122.368	329.167	329.762	346.711	351.316	43.3733	49.0833	50.43	49.2542	12.9506	22.0988	138.706	131.694	3.03797	3.03249	2.88425	2.84644	81.99	35.78
TUBA8-B6-IC_1.3f	Male	Het	186.667	232.812	229.167	229.167	102.5	121.094	118.75	70.1389	106.667	103.125	98.6111	92.3611	293.333	335.938	327.778	321.528	49.7847	51.3206	50.6428	49.5061	14.6163	22.7834	143.705	142.075	3.40909	2.97674	3.05085	3.11015	80.62	34.77
TUBA8-B6-IC_2.4f	Male	Het	253.676	244.792	197.368	211.765	141.176	129.167	72.3684	54.4118	114.706	100	166.447	152.206	368.382	344.792	363.816	363.971	47.3971	46.92	49.5016	48.4159	12.604	20.5741	133.422	131.683	2.71457	2.9003	2.74864	2.74748	86.54	33.83
TUBA8-B6-IC_4.3f	Male	Het	231.944	253.125	234.167	243.269	131.25	133.333	76.6667	80.7692	104.861	115.625	135	127.885	336.806	368.75	369.167	371.154	49.2622	53.8317	52.8913	52.7054	11.8696	23.8808	144.35	143.499	2.96907	2.71186	2.7088	2.6943	86.18	33.87
TUBA8-B6-IC_4.3h	Male	Het	225.833	222.222	245.833	222.059	96.6667	99.3056	96.875	58.0882	83.3333	104.167	130.208	142.647	309.167	326.389	376.042	364.706	45.2727	51.6728	51.6142	52.8359	11.196	23.3527	134.719	134.701	3.2345	3.06383	2.65928	2.74193	86.47	34.56
TUBA8-B6-IC_1.4m	Male	Hom	202.344	205.625	218.056	204.167	114.062	104.375	105.556	63.3333	96.0938	100	103.472	117.5	298.438	305.625	321.528	321.667	44.8387	45.887	45.9376	49.358	14.2691	22.807	128.111	131.453	3.35079	3.27198	3.11015	3.10881	78.41	34.1
TUBA8-B6-IC_2.6e	Male	Hom	203.125	208.824	192.188	203.571	76.0417	99.2647	77.3438	58.3333	101.562	91.9118	117.188	115.476	304.688	300.735	309.375	319.048	47.8304	40.4112	49.7381	48.9157	13.5698	22.0465	139.389	136.239	3.28205	3.32518	3.23232	3.13433	76.58	31.57
TUBA8-B6-IC_3.4f	Male	Hom	186.25	222.222	210.227	211.806	122.5	143.056	101.136	102.083	98.75	98.6111	84.0909	89.5833	285	320.833	294.318	301.389	36.4065	44.48	38.3932	37.2606	13.3929	21.5615	129.565	128.28	3.50877	3.11688	3.39768	3.31797	74.25	31.5
TUBA8-B6-IC_3.4h	Male	Hom	185.417	198.611	177.083	175	81.25	95.1389	68.75	48.75	96.5278	85.4167	115.972	116.25	281.944	284.028	293.056	291.25	52.3511	46.9272	57.1833	51.2795	12.6715	23.7349	148.022	140.376	3.5468	3.52078	3.41232	3.43348	76.47	33.29
TUBA8-B6-IC_3.5j	Male	Hom	206.944	205.556	190.833	173.75	109.722	96.5278	55	60	75	90.2778	112.5	112.5	281.944	295.833	303.333	286.25	43.2382	46.4828	50.0067	45.445	14.8256	22.1595	134.112	137.767	3.5468	3.38028	3.2967	3.49345	76.96	33.07
TUBA8-B6-IC_2.4e	Male	Hom	237.5	249.107	200.962	208.333	100	123.214	61.5385	68.75	137.5	110.714	195.192	154.167	375	359.821	396.154	362.5	63.1779	53.6529	64.9731	62.3858	13.0378	22.3007	172.52	142.564	2.66667	2.77916	2.52427	2.75862	83.83	34.53
TUBA8-B6-IC_4.2f	Male	Hom	247.917	230	252.941	221.053	135.417	125.833	99.2647	65.7895	116.667	125	123.529	136.184	364.583	355	376.471	357.237	48.5183	50.676	51.5088	50.6753	11.2165	24.5163	147.429	137.608	2.74286	2.8169	2.65625	2.79926	82.35	34.46
TUBA8-B6-IC_4.3g	Male	Hom	199.219	213	247.222	203.947	134.375	102.5	140.972	43.4211	101.562	87.5	88.1944	88.8158	300.781	300.5	335.417	292.763	41.4819	40.9456	42.7406	40.7253	13.7715	22.3072	141.204	134.317	3.32468	3.32779	2.98137	3.41573	78.14	34.15
TUBA8-B6-IC_6.1d	Male	Hom	218.75	201.875	229.464	213.235	132.639	100	97.3214	88.2353	90.9722	91.875	100	105.882	309.722	293.75	329.464	319.118	45.8556	46.568	43.6093	44.6359	12.5026	19.9225	144.777	136.387	3.2287	3.40426	3.03523	3.13364	76.5	33.53
TUBA8-B6-IC_1.4i	Male	WT	237.5	218.382	227.083	196.429	148.214	130.147	108.333	41.0714	116.071	111.765	95.1389	145.536	353.571	330.147	322.222	341.964	49.445	47.0076	43.6628	48.1886	15.0291	24.157	136.151	138.208	2.82828	3.02895	3.10345	2.92428	83.51	34.62
TUBA8-B6-IC_1.4o	Male	WT	218.056	236.765	222.917	210.714	118.056	107.353	91.6667	70.5357	111.806	105.882	126.389	150	329.861	342.647	349.306	360.714	51.4976	51.3882	56.1372	57.3193	11.5326	23.9026	136.695	136.18	3.03158	2.91845	2.86282	2.77228	83.22	33.55
TUBA8-B6-IC_3.4g	Male	WT	198.077	212.5	232.031	218.382	96.1538	120.312	117.969	70.5882	113.462	98.4375	119.531	98.5294	311.538	310.938	351.562	316.912	46.8746	52.7006	51.4375	49.3276	14.4097	23.9535	140.126	137.692	3.20988	3.21608	2.84444	3.15545	78.98	33.49
TUBA8-B6-IC_3.5e	Male	WT	206.818	221.053	205.357	209.211	109.091	109.868	98.2143	63.1579	88.6364	97.3684	98.8095	88.8158	295.455	318.421	304.167	298.026	40.2859	45.2763	45.7014	43.5932	14.5047	23.5407	133.902	133.61	3.38462	3.1405	3.28767	3.35541	78.21	34.26
TUBA8-B6-IC_3.5i	Male	WT	243.75	245.536	236.413	223.026	131.25	148.214	100	82.2368	97.2222	82.1429	101.087	109.211	340.972	327.679	337.5	332.237	45.3844	42.29	44.9048	41.9232	15.0465	23.8824	131.601	127.526	2.93279	3.05177	2.96296	3.0099	82.3	33.91
TUBA8-B6-IC_1.3e	Male	WT	275	267.857	187.5	206.25	107.812	125	67.1875	58.3333	103.125	112.5	170.312	164.583	378.125	380.357	357.812	370.833	45.4625	48.4029	56.9988	50.5767	9.86919	23.4884	132.149	118.325	2.64463	2.62911	2.79476	2.69663	84.54	34.43
TUBA8-B6-IC_2.3e	Male	WT	186.932	176.471	224.306	194.118	132.386	90.4412	97.2222	58.8235	90.3409	82.3529	93.0556	80.8824	277.273	258.824	317.361	275	41.9609	44.5062	45.5872	37.2635	13.098	21.2791	131.597	134.498	3.60656	3.86364	3.15098	3.63636	77.26	33.58
TUBA8-B6-IC_2.3f	Male	WT	226.389	202.778	214.474	179.464	124.306	84.7222	90.7895	56.25	99.3056	102.778	119.737	107.143	325.694	305.556	334.211	286.607	47.9544	51.4756	55.7995	43.9293	14.2289	23.824	144.909	142.813	3.07036	3.27273	2.99213	3.4891	80.38	34.95
TUBA8-B6-IC_4.3i	Male	WT	214.706	221.094	219.853	195.833	125	114.844	105.147	60.4167	97.0588	101.562	84.5588	104.167	311.765	322.656	304.412	300	48.2506	44.08	45.8294	44.3517	13.6689	21.8182	141.257	139.095	3.20755	3.09927	3.28502	3.33333	76.56	34.36

## Sheet: Startle 1
Animal Number	Sex	Genotype	BN	P1	P2	P3	ST120	PP1	PP2	PP3
TUBA8-B6-IC/1.4n	Male	Het	93	46	172	576	1422	1211	584	263
TUBA8-B6-IC/1.4n	Male	Het	276	33	228	710	1238	503	450	230
TUBA8-B6-IC/1.4n	Male	Het	44	35	211	1107	2047	1091	437	350
TUBA8-B6-IC/1.4n	Male	Het	27	49	85	392	1375	741	326	654
TUBA8-B6-IC/1.4n	Male	Het	192	51	515	96	1186	800	182	359
TUBA8-B6-IC/1.4n	Male	Het	92	151	71	724	655	907	489	263
TUBA8-B6-IC/1.4n	Male	Het	162	122	119	526	473	1063	338	306
TUBA8-B6-IC/1.4n	Male	Het	104	44	64	89	576	899	496	211
TUBA8-B6-IC/1.4n	Male	Het	41	143	54	331	557	513	215	166
TUBA8-B6-IC/1.4n	Male	Het	94	34	36	129	613	679	172	393
TUBA8-B6-IC/1.4o	Male	WT	206	59	306	154	2047	2047	1412	1267
TUBA8-B6-IC/1.4o	Male	WT	54	62	305	106	2047	2047	886	693
TUBA8-B6-IC/1.4o	Male	WT	51	73	180	188	1919	2047	1616	970
TUBA8-B6-IC/1.4o	Male	WT	129	46	212	169	2047	2047	1992	1197
TUBA8-B6-IC/1.4o	Male	WT	48	157	238	240	591	679	1267	599
TUBA8-B6-IC/1.4o	Male	WT	92	50	228	229	2047	2047	479	577
TUBA8-B6-IC/1.4o	Male	WT	50	44	83	156	2047	2047	1618	821
TUBA8-B6-IC/1.4o	Male	WT	57	93	110	370	2047	2047	750	431
TUBA8-B6-IC/1.4o	Male	WT	32	225	172	50	2047	2047	523	695
TUBA8-B6-IC/1.4o	Male	WT	32	53	162	215	2047	2047	1374	1320
TUBA8-B6-IC/2.6e	Male	Hom	39	161	97	221	2000	2047	2047	1244
TUBA8-B6-IC/2.6e	Male	Hom	155	32	93	205	2047	2047	1658	909
TUBA8-B6-IC/2.6e	Male	Hom	166	37	199	299	2047	2047	478	1332
TUBA8-B6-IC/2.6e	Male	Hom	30	195	398	168	2047	2047	2017	2047
TUBA8-B6-IC/2.6e	Male	Hom	159	237	127	142	2047	2047	804	861
TUBA8-B6-IC/2.6e	Male	Hom	165	52	76	160	2047	2047	1504	794
TUBA8-B6-IC/2.6e	Male	Hom	234	33	104	210	1882	2047	2003	1098
TUBA8-B6-IC/2.6e	Male	Hom	29	248	71	77	2047	2047	735	758
TUBA8-B6-IC/2.6e	Male	Hom	155	243	62	96	1918	2047	1315	200
TUBA8-B6-IC/2.6e	Male	Hom	355	62	145	83	2047	1630	925	213
TUBA8-B6-IC/3.5e	Male	WT	78	78	274	1055	2047	2047	241	632
TUBA8-B6-IC/3.5e	Male	WT	47	73	61	341	1395	2047	604	1508
TUBA8-B6-IC/3.5e	Male	WT	64	80	323	191	2047	2047	704	1474
TUBA8-B6-IC/3.5e	Male	WT	156	146	198	591	2047	2047	2047	355
TUBA8-B6-IC/3.5e	Male	WT	56	56	205	257	994	2047	660	935
TUBA8-B6-IC/3.5e	Male	WT	133	43	123	494	1664	2047	669	1298
TUBA8-B6-IC/3.5e	Male	WT	53	128	97	1570	1555	2047	2047	1689
TUBA8-B6-IC/3.5e	Male	WT	70	117	207	76	2047	2047	2047	1524
TUBA8-B6-IC/3.5e	Male	WT	115	140	102	265	2047	2047	2047	2043
TUBA8-B6-IC/3.5e	Male	WT	34	31	173	154	2047	850	2047	2047
TUBA8-B6-IC/4.4i	Male	Het	29	31	101	175	1928	2047	682	724
TUBA8-B6-IC/4.4i	Male	Het	22	34	60	120	1355	1048	598	629
TUBA8-B6-IC/4.4i	Male	Het	24	20	134	173	2047	1825	583	843
TUBA8-B6-IC/4.4i	Male	Het	33	21	193	156	1355	1582	907	583
TUBA8-B6-IC/4.4i	Male	Het	22	24	170	100	2047	1365	812	528
TUBA8-B6-IC/4.4i	Male	Het	26	35	113	461	1752	2047	803	560
TUBA8-B6-IC/4.4i	Male	Het	17	25	44	158	1835	727	395	184
TUBA8-B6-IC/4.4i	Male	Het	259	34	198	267	1564	822	439	484
TUBA8-B6-IC/4.4i	Male	Het	19	59	314	152	1927	755	636	893
TUBA8-B6-IC/4.4i	Male	Het	31	26	41	272	1565	1050	533	687
TUBA8-B6-IC/1.4i	Male	WT	38	56	391	96	2047	1912	416	485
TUBA8-B6-IC/1.4i	Male	WT	61	49	313	358	1267	2047	668	424
TUBA8-B6-IC/1.4i	Male	WT	63	65	249	54	2047	1770	399	182
TUBA8-B6-IC/1.4i	Male	WT	581	171	134	459	1493	2047	351	308
TUBA8-B6-IC/1.4i	Male	WT	71	365	378	123	409	2047	459	594
TUBA8-B6-IC/1.4i	Male	WT	86	154	208	163	474	1854	1292	447
TUBA8-B6-IC/1.4i	Male	WT	44	192	98	146	1577	816	375	432
TUBA8-B6-IC/1.4i	Male	WT	244	49	95	283	512	991	600	223
TUBA8-B6-IC/1.4i	Male	WT	39	223	249	280	951	567	683	412
TUBA8-B6-IC/1.4i	Male	WT	38	70	161	187	1097	2017	332	760
TUBA8-B6-IC/2.5h	Male	Het	40	50	77	55	970	1975	516	321
TUBA8-B6-IC/2.5h	Male	Het	34	55	392	101	1889	842	368	826
TUBA8-B6-IC/2.5h	Male	Het	46	34	112	263	1487	1240	697	558
TUBA8-B6-IC/2.5h	Male	Het	49	32	361	50	1941	2047	313	396
TUBA8-B6-IC/2.5h	Male	Het	133	46	70	172	2047	1857	663	1357
TUBA8-B6-IC/2.5h	Male	Het	34	112	147	86	2047	2047	1336	396
TUBA8-B6-IC/2.5h	Male	Het	133	94	191	129	1398	1411	527	312
TUBA8-B6-IC/2.5h	Male	Het	68	104	60	117	1452	1124	384	692
TUBA8-B6-IC/2.5h	Male	Het	37	41	300	495	1046	437	411	606
TUBA8-B6-IC/2.5h	Male	Het	146	269	71	64	1344	478	1244	553
TUBA8-B6-IC/3.4f	Male	Hom	120	90	118	52	2047	2047	2047	691
TUBA8-B6-IC/3.4f	Male	Hom	70	50	521	119	2047	2047	922	691
TUBA8-B6-IC/3.4f	Male	Hom	128	35	60	93	2047	2047	2047	1305
TUBA8-B6-IC/3.4f	Male	Hom	34	47	35	253	2047	2047	917	1058
TUBA8-B6-IC/3.4f	Male	Hom	64	92	129	543	2047	2047	1848	569
TUBA8-B6-IC/3.4f	Male	Hom	64	49	186	220	1023	2047	1307	874
TUBA8-B6-IC/3.4f	Male	Hom	72	39	322	74	1288	1314	510	977
TUBA8-B6-IC/3.4f	Male	Hom	64	31	47	98	2047	2047	773	1238
TUBA8-B6-IC/3.4f	Male	Hom	59	43	105	182	1522	2047	1657	2047
TUBA8-B6-IC/3.4f	Male	Hom	44	122	107	245	2047	1809	1526	2047
TUBA8-B6-IC/3.4g	Male	WT	38	68	105	118	1231	1976	402	276
TUBA8-B6-IC/3.4g	Male	WT	34	46	167	369	807	2047	236	347
TUBA8-B6-IC/3.4g	Male	WT	114	39	76	330	896	1596	442	423
TUBA8-B6-IC/3.4g	Male	WT	184	33	189	73	1681	1796	388	172
TUBA8-B6-IC/3.4g	Male	WT	68	91	62	174	695	2047	706	311
TUBA8-B6-IC/3.4g	Male	WT	71	111	82	116	1818	2047	439	264
TUBA8-B6-IC/3.4g	Male	WT	40	155	112	317	2047	2047	975	428
TUBA8-B6-IC/3.4g	Male	WT	50	129	130	394	2047	1886	458	533
TUBA8-B6-IC/3.4g	Male	WT	52	44	223	584	1380	2047	605	650
TUBA8-B6-IC/3.4g	Male	WT	55	55	75	465	728	2047	552	224
TUBA8-B6-IC/3.4h	Male	Hom	42	45	66	336	2047	2047	772	1251
TUBA8-B6-IC/3.4h	Male	Hom	41	40	225	1233	2047	2047	1789	1160
TUBA8-B6-IC/3.4h	Male	Hom	42	39	74	429	2047	1429	1645	542
TUBA8-B6-IC/3.4h	Male	Hom	32	41	130	103	2045	2047	2047	690
TUBA8-B6-IC/3.4h	Male	Hom	111	62	172	102	2047	2047	1204	1416
TUBA8-B6-IC/3.4h	Male	Hom	25	38	85	195	2047	2047	1657	1461
TUBA8-B6-IC/3.4h	Male	Hom	38	35	171	157	2047	2047	944	687
TUBA8-B6-IC/3.4h	Male	Hom	27	131	111	223	2047	1877	1390	1968
TUBA8-B6-IC/3.4h	Male	Hom	32	25	326	316	2047	2047	977	1708
TUBA8-B6-IC/3.4h	Male	Hom	39	155	137	189	2047	2047	1590	1061
TUBA8-B6-IC/3.5j	Male	Hom	43	86	204	204	2047	387	550	1042
TUBA8-B6-IC/3.5j	Male	Hom	121	349	66	189	1088	2047	1551	594
TUBA8-B6-IC/3.5j	Male	Hom	370	129	97	171	2047	1660	1893	716
TUBA8-B6-IC/3.5j	Male	Hom	225	268	69	103	1742	1685	1485	502
TUBA8-B6-IC/3.5j	Male	Hom	332	81	216	160	2047	1059	1130	307
TUBA8-B6-IC/3.5j	Male	Hom	148	402	267	87	2047	644	524	356
TUBA8-B6-IC/3.5j	Male	Hom	165	146	119	61	1421	2047	292	541
TUBA8-B6-IC/3.5j	Male	Hom	331	113	84	331	2047	2047	391	348
TUBA8-B6-IC/3.5j	Male	Hom	66	161	296	139	654	1916	755	479
TUBA8-B6-IC/3.5j	Male	Hom	169	167	130	277	1830	936	521	454
TUBA8-B6-IC/1.4m	Male	Hom	59	106	144	126	423	925	456	241
TUBA8-B6-IC/1.4m	Male	Hom	53	0	104	60	607	556	190	441
TUBA8-B6-IC/1.4m	Male	Hom	98	0	191	208	506	387	542	602
TUBA8-B6-IC/1.4m	Male	Hom	110	0	81	123	659	943	289	169
TUBA8-B6-IC/1.4m	Male	Hom	50	51	93	70	478	600	280	359
TUBA8-B6-IC/1.4m	Male	Hom	312	53	60	60	830	1155	252	393
TUBA8-B6-IC/1.4m	Male	Hom	152	254	121	135	425	470	213	388
TUBA8-B6-IC/1.4m	Male	Hom	0	51	76	60	981	1013	745	377
TUBA8-B6-IC/1.4m	Male	Hom	71	52	181	235	860	239	353	309
TUBA8-B6-IC/1.4m	Male	Hom	58	0	81	125	278	126	376	179
TUBA8-B6-IC/2.6g	Male	Het	66	68	165	214	550	1029	1166	620
TUBA8-B6-IC/2.6g	Male	Het	92	57	58	134	1197	449	432	274
TUBA8-B6-IC/2.6g	Male	Het	62	85	64	167	569	882	873	308
TUBA8-B6-IC/2.6g	Male	Het	130	133	120	160	860	535	304	214
TUBA8-B6-IC/2.6g	Male	Het	67	56	110	138	228	1158	1074	137
TUBA8-B6-IC/2.6g	Male	Het	107	0	109	102	390	300	389	383
TUBA8-B6-IC/2.6g	Male	Het	94	58	94	74	540	238	350	594
TUBA8-B6-IC/2.6g	Male	Het	72	50	99	78	463	367	129	448
TUBA8-B6-IC/2.6g	Male	Het	79	51	118	220	246	438	289	446
TUBA8-B6-IC/2.6g	Male	Het	0	87	58	163	252	246	410	289
TUBA8-B6-IC/3.5h	Male	Het	50	0	111	148	745	959	590	471
TUBA8-B6-IC/3.5h	Male	Het	0	0	200	132	511	1016	645	465
TUBA8-B6-IC/3.5h	Male	Het	0	0	327	265	511	2047	495	349
TUBA8-B6-IC/3.5h	Male	Het	0	0	80	160	911	291	703	336
TUBA8-B6-IC/3.5h	Male	Het	55	54	58	158	478	299	471	609
TUBA8-B6-IC/3.5h	Male	Het	326	0	205	110	652	121	676	1086
TUBA8-B6-IC/3.5h	Male	Het	50	0	61	167	372	2047	158	71
TUBA8-B6-IC/3.5h	Male	Het	0	0	134	93	378	1079	449	606
TUBA8-B6-IC/3.5h	Male	Het	113	209	109	215	157	612	413	785
TUBA8-B6-IC/3.5h	Male	Het	0	59	0	197	244	1613	687	1271
TUBA8-B6-IC/3.5i	Male	WT	0	0	53	62	824	749	186	232
TUBA8-B6-IC/3.5i	Male	WT	0	0	51	0	95	467	391	281
TUBA8-B6-IC/3.5i	Male	WT	0	0	107	100	775	187	393	645
TUBA8-B6-IC/3.5i	Male	WT	0	0	97	0	924	483	416	557
TUBA8-B6-IC/3.5i	Male	WT	107	0	77	91	1128	583	332	194
TUBA8-B6-IC/3.5i	Male	WT	0	0	0	62	1146	874	234	311
TUBA8-B6-IC/3.5i	Male	WT	119	0	0	52	243	738	384	173
TUBA8-B6-IC/3.5i	Male	WT	51	0	76	97	259	123	265	65
TUBA8-B6-IC/3.5i	Male	WT	138	0	51	67	458	105	54	228
TUBA8-B6-IC/3.5i	Male	WT	0	62	106	56	249	824	492	207
TUBA8-B6-IC/1.3d	Male	Het	0	55	116	114	969	169	679	765
TUBA8-B6-IC/1.3d	Male	Het	51	57	213	120	349	534	544	673
TUBA8-B6-IC/1.3d	Male	Het	206	50	105	252	1700	1394	676	512
TUBA8-B6-IC/1.3d	Male	Het	74	0	154	63	563	2047	752	480
TUBA8-B6-IC/1.3d	Male	Het	75	67	0	75	1175	154	424	166
TUBA8-B6-IC/1.3d	Male	Het	0	0	69	126	747	265	722	125
TUBA8-B6-IC/1.3d	Male	Het	55	51	76	129	497	829	142	271
TUBA8-B6-IC/1.3d	Male	Het	77	51	75	227	106	175	630	590
TUBA8-B6-IC/1.3d	Male	Het	0	59	66	94	322	1913	409	762
TUBA8-B6-IC/1.3d	Male	Het	0	71	61	177	595	723	102	481
TUBA8-B6-IC/1.3f	Male	Het	61	70	62	86	124	321	385	489
TUBA8-B6-IC/1.3f	Male	Het	58	91	0	194	408	390	317	233
TUBA8-B6-IC/1.3f	Male	Het	109	68	72	151	113	393	77	163
TUBA8-B6-IC/1.3f	Male	Het	68	60	79	63	509	861	628	83
TUBA8-B6-IC/1.3f	Male	Het	59	71	56	133	477	940	528	176
TUBA8-B6-IC/1.3f	Male	Het	0	54	82	89	427	95	586	99
TUBA8-B6-IC/1.3f	Male	Het	53	104	0	146	261	491	274	420
TUBA8-B6-IC/1.3f	Male	Het	0	0	105	213	576	509	491	239
TUBA8-B6-IC/1.3f	Male	Het	0	69	76	66	716	104	160	234
TUBA8-B6-IC/1.3f	Male	Het	60	0	65	104	930	963	463	145
TUBA8-B6-IC/4.2e	Male	WT	90	0	160	103	129	66	507	668
TUBA8-B6-IC/4.2e	Male	WT	54	61	70	255	84	164	507	380
TUBA8-B6-IC/4.2e	Male	WT	0	0	61	85	598	264	114	236
TUBA8-B6-IC/4.2e	Male	WT	77	0	102	92	250	65	591	76
TUBA8-B6-IC/4.2e	Male	WT	115	151	54	0	282	303	281	117
TUBA8-B6-IC/4.2e	Male	WT	0	0	0	127	461	210	673	197
TUBA8-B6-IC/4.2e	Male	WT	0	0	53	78	374	449	92	254
TUBA8-B6-IC/4.2e	Male	WT	73	108	62	190	495	152	653	234
TUBA8-B6-IC/4.2e	Male	WT	0	57	220	0	328	176	274	311
TUBA8-B6-IC/4.2e	Male	WT	64	0	0	73	123	987	62	441
TUBA8-B6-IC/4.3d	Male	WT	72	89	84	67	1161	1264	480	849
TUBA8-B6-IC/4.3d	Male	WT	80	359	189	133	1744	775	407	364
TUBA8-B6-IC/4.3d	Male	WT	828	98	57	161	199	524	165	172
TUBA8-B6-IC/4.3d	Male	WT	224	77	57	208	851	663	296	66
TUBA8-B6-IC/4.3d	Male	WT	93	73	64	144	832	613	182	150
TUBA8-B6-IC/4.3d	Male	WT	51	78	68	74	131	294	287	171
TUBA8-B6-IC/4.3d	Male	WT	111	72	60	145	184	351	151	473
TUBA8-B6-IC/4.3d	Male	WT	150	104	52	184	289	709	648	351
TUBA8-B6-IC/4.3d	Male	WT	143	66	72	90	240	438	481	225
TUBA8-B6-IC/4.3d	Male	WT	120	64	64	52	1035	788	118	157
TUBA8-B6-IC/4.3h	Male	Het	0	0	0	90	72	1772	347	262
TUBA8-B6-IC/4.3h	Male	Het	270	75	50	56	682	603	329	518
TUBA8-B6-IC/4.3h	Male	Het	108	0	109	69	558	208	172	282
TUBA8-B6-IC/4.3h	Male	Het	138	0	64	0	216	1118	523	59
TUBA8-B6-IC/4.3h	Male	Het	83	56	61	76	727	507	286	359
TUBA8-B6-IC/4.3h	Male	Het	0	0	0	116	696	572	613	252
TUBA8-B6-IC/4.3h	Male	Het	87	80	77	108	474	636	241	64
TUBA8-B6-IC/4.3h	Male	Het	51	57	68	184	1034	306	365	298
TUBA8-B6-IC/4.3h	Male	Het	138	77	128	57	78	359	254	227
TUBA8-B6-IC/4.3h	Male	Het	0	63	0	56	669	622	447	398
TUBA8-B6-IC/6.1d	Male	Hom	0	0	76	202	565	1831	62	232
TUBA8-B6-IC/6.1d	Male	Hom	53	127	97	196	727	322	342	351
TUBA8-B6-IC/6.1d	Male	Hom	114	0	86	73	616	792	296	919
TUBA8-B6-IC/6.1d	Male	Hom	0	52	183	120	189	545	283	272
TUBA8-B6-IC/6.1d	Male	Hom	0	53	119	608	1032	451	54	214
TUBA8-B6-IC/6.1d	Male	Hom	0	0	51	214	228	364	522	308
TUBA8-B6-IC/6.1d	Male	Hom	156	93	235	158	322	210	539	536
TUBA8-B6-IC/6.1d	Male	Hom	0	0	529	66	199	426	338	222
TUBA8-B6-IC/6.1d	Male	Hom	108	0	307	153	73	609	273	1063
TUBA8-B6-IC/6.1d	Male	Hom	52	81	140	758	430	521	287	127
TUBA8-B6-IC/4.3i	Male	WT	0	0	79	110	687	81	217	65
TUBA8-B6-IC/4.3i	Male	WT	0	0	118	148	810	447	59	323
TUBA8-B6-IC/4.3i	Male	WT	0	0	106	99	718	220	235	280
TUBA8-B6-IC/4.3i	Male	WT	0	0	170	93	169	105	181	363
TUBA8-B6-IC/4.3i	Male	WT	0	0	221	82	399	114	281	197
TUBA8-B6-IC/4.3i	Male	WT	0	0	76	152	308	269	366	54
TUBA8-B6-IC/4.3i	Male	WT	0	0	101	118	591	444	205	361
TUBA8-B6-IC/4.3i	Male	WT	0	0	62	115	437	235	236	395
TUBA8-B6-IC/4.3i	Male	WT	0	0	64	111	200	393	257	61
TUBA8-B6-IC/4.3i	Male	WT	0	0	0	50	212	72	327	185
TUBA8-B6-IC/1.3b	Female	Het	82	0	105	103	243	218	549	183
TUBA8-B6-IC/1.3b	Female	Het	0	50	87	175	247	364	65	579
TUBA8-B6-IC/1.3b	Female	Het	130	0	103	95	379	467	67	245
TUBA8-B6-IC/1.3b	Female	Het	0	0	69	0	523	797	524	316
TUBA8-B6-IC/1.3b	Female	Het	66	0	69	65	182	170	392	84
TUBA8-B6-IC/1.3b	Female	Het	78	0	68	201	220	630	156	60
TUBA8-B6-IC/1.3b	Female	Het	66	0	0	0	439	328	499	149
TUBA8-B6-IC/1.3b	Female	Het	67	58	0	59	651	109	280	801
TUBA8-B6-IC/1.3b	Female	Het	159	78	94	114	234	238	610	781
TUBA8-B6-IC/1.3b	Female	Het	82	0	0	111	437	609	309	377
TUBA8-B6-IC/2.3a	Female	Hom	52	55	200	102	97	480	249	332
TUBA8-B6-IC/2.3a	Female	Hom	55	50	76	111	69	465	93	171
TUBA8-B6-IC/2.3a	Female	Hom	51	115	59	129	369	491	387	362
TUBA8-B6-IC/2.3a	Female	Hom	57	50	57	76	399	245	219	104
TUBA8-B6-IC/2.3a	Female	Hom	143	50	0	61	551	80	466	188
TUBA8-B6-IC/2.3a	Female	Hom	60	0	0	114	89	251	374	398
TUBA8-B6-IC/2.3a	Female	Hom	0	0	129	223	458	55	73	156
TUBA8-B6-IC/2.3a	Female	Hom	0	229	75	65	321	280	246	430
TUBA8-B6-IC/2.3a	Female	Hom	96	98	70	69	647	280	302	97
TUBA8-B6-IC/2.3a	Female	Hom	93	51	53	50	465	117	805	103
TUBA8-B6-IC/2.3c	Female	Het	0	66	157	104	1202	1460	961	613
TUBA8-B6-IC/2.3c	Female	Het	0	0	105	158	1197	1063	406	774
TUBA8-B6-IC/2.3c	Female	Het	95	54	66	95	283	835	617	645
TUBA8-B6-IC/2.3c	Female	Het	55	92	63	137	163	1018	469	418
TUBA8-B6-IC/2.3c	Female	Het	166	132	208	143	971	1092	952	928
TUBA8-B6-IC/2.3c	Female	Het	67	95	55	107	764	1107	310	1119
TUBA8-B6-IC/2.3c	Female	Het	91	55	80	68	424	532	353	1035
TUBA8-B6-IC/2.3c	Female	Het	62	215	253	55	609	1214	201	299
TUBA8-B6-IC/2.3c	Female	Het	78	0	74	81	243	1372	237	353
TUBA8-B6-IC/2.3c	Female	Het	93	76	66	67	688	278	492	204
TUBA8-B6-IC/2.4c	Female	Hom	0	0	54	57	459	565	175	95
TUBA8-B6-IC/2.4c	Female	Hom	0	0	58	79	649	943	403	565
TUBA8-B6-IC/2.4c	Female	Hom	88	0	0	103	664	887	477	184
TUBA8-B6-IC/2.4c	Female	Hom	76	0	0	56	1063	594	408	191
TUBA8-B6-IC/2.4c	Female	Hom	0	0	0	115	877	296	647	530
TUBA8-B6-IC/2.4c	Female	Hom	0	137	0	53	517	667	816	150
TUBA8-B6-IC/2.4c	Female	Hom	0	252	0	65	526	434	102	510
TUBA8-B6-IC/2.4c	Female	Hom	74	0	50	53	187	129	425	597
TUBA8-B6-IC/2.4c	Female	Hom	0	0	84	75	78	176	387	303
TUBA8-B6-IC/2.4c	Female	Hom	0	0	75	0	722	643	527	71
TUBA8-B6-IC/2.4d	Female	Hom	0	0	100	116	436	424	200	210
TUBA8-B6-IC/2.4d	Female	Hom	0	0	66	105	177	421	415	77
TUBA8-B6-IC/2.4d	Female	Hom	0	63	93	96	709	569	147	364
TUBA8-B6-IC/2.4d	Female	Hom	0	0	59	98	97	214	455	385
TUBA8-B6-IC/2.4d	Female	Hom	51	0	62	137	190	303	247	62
TUBA8-B6-IC/2.4d	Female	Hom	51	105	102	146	270	243	69	213
TUBA8-B6-IC/2.4d	Female	Hom	0	0	150	152	273	376	327	226
TUBA8-B6-IC/2.4d	Female	Hom	0	0	84	109	699	551	365	236
TUBA8-B6-IC/2.4d	Female	Hom	0	52	106	294	228	168	53	392
TUBA8-B6-IC/2.4d	Female	Hom	0	70	70	159	208	537	403	117
TUBA8-B6-IC/4.2d	Female	Het	78	71	61	313	77	424	179	166
TUBA8-B6-IC/4.2d	Female	Het	0	77	57	131	67	249	238	232
TUBA8-B6-IC/4.2d	Female	Het	69	146	52	50	121	157	279	218
TUBA8-B6-IC/4.2d	Female	Het	0	0	57	53	418	463	156	121
TUBA8-B6-IC/4.2d	Female	Het	79	0	136	92	211	177	203	121
TUBA8-B6-IC/4.2d	Female	Het	112	86	50	0	515	415	115	128
TUBA8-B6-IC/4.2d	Female	Het	101	0	69	51	142	268	186	117
TUBA8-B6-IC/4.2d	Female	Het	70	87	51	100	283	467	94	298
TUBA8-B6-IC/4.2d	Female	Het	52	96	132	67	288	213	186	131
TUBA8-B6-IC/4.2d	Female	Het	111	56	0	58	201	164	569	186
TUBA8-B6-IC/1.3e	Male	WT	52	56	65	160	1948	2047	285	326
TUBA8-B6-IC/1.3e	Male	WT	30	43	82	101	1532	1907	315	304
TUBA8-B6-IC/1.3e	Male	WT	25	37	200	249	1501	1381	315	205
TUBA8-B6-IC/1.3e	Male	WT	44	29	206	119	2047	2032	284	282
TUBA8-B6-IC/1.3e	Male	WT	92	32	82	194	1422	2047	413	280
TUBA8-B6-IC/1.3e	Male	WT	46	39	179	72	1672	1139	324	195
TUBA8-B6-IC/1.3e	Male	WT	48	27	161	222	1016	1506	329	391
TUBA8-B6-IC/1.3e	Male	WT	232	30	135	150	1281	1871	586	583
TUBA8-B6-IC/1.3e	Male	WT	27	40	303	119	391	1684	762	458
TUBA8-B6-IC/1.3e	Male	WT	32	329	182	240	1884	2047	793	451
TUBA8-B6-IC/2.3d	Male	WT	146	29	75	96	2047	2047	1748	707
TUBA8-B6-IC/2.3d	Male	WT	32	31	185	211	2047	366	408	527
TUBA8-B6-IC/2.3d	Male	WT	31	38	167	94	2047	2047	554	693
TUBA8-B6-IC/2.3d	Male	WT	46	112	50	225	2047	2047	1275	557
TUBA8-B6-IC/2.3d	Male	WT	807	71	82	261	1503	458	552	867
TUBA8-B6-IC/2.3d	Male	WT	24	87	59	259	2047	2047	1846	196
TUBA8-B6-IC/2.3d	Male	WT	130	139	260	68	2047	2047	1139	448
TUBA8-B6-IC/2.3d	Male	WT	41	23	88	70	276	631	490	1018
TUBA8-B6-IC/2.3d	Male	WT	182	26	56	112	2047	704	382	1233
TUBA8-B6-IC/2.3d	Male	WT	26	39	53	309	2047	2047	1499	152
TUBA8-B6-IC/2.3e	Male	WT	57	43	61	183	2047	2047	570	612
TUBA8-B6-IC/2.3e	Male	WT	49	50	77	165	2047	2047	724	686
TUBA8-B6-IC/2.3e	Male	WT	53	59	165	319	2047	2047	1142	629
TUBA8-B6-IC/2.3e	Male	WT	236	40	52	285	2047	2047	1577	746
TUBA8-B6-IC/2.3e	Male	WT	47	56	116	338	2047	2047	1564	1383
TUBA8-B6-IC/2.3e	Male	WT	87	132	55	61	1611	2047	727	928
TUBA8-B6-IC/2.3e	Male	WT	34	68	118	333	2047	2047	1477	998
TUBA8-B6-IC/2.3e	Male	WT	273	38	97	172	2047	1283	375	1318
TUBA8-B6-IC/2.3e	Male	WT	48	46	121	488	2047	2047	1431	431
TUBA8-B6-IC/2.3e	Male	WT	210	67	146	68	2047	2047	1661	673
TUBA8-B6-IC/2.3f	Male	WT	43	154	93	281	2015	2047	1732	659
TUBA8-B6-IC/2.3f	Male	WT	60	66	114	138	2047	843	1424	950
TUBA8-B6-IC/2.3f	Male	WT	134	60	185	158	737	2047	1797	1316
TUBA8-B6-IC/2.3f	Male	WT	54	302	217	72	2047	2047	1105	1932
TUBA8-B6-IC/2.3f	Male	WT	119	634	134	394	2047	2047	1433	1702
TUBA8-B6-IC/2.3f	Male	WT	182	196	1542	182	1815	2047	2047	388
TUBA8-B6-IC/2.3f	Male	WT	144	91	249	263	2047	2047	1658	864
TUBA8-B6-IC/2.3f	Male	WT	159	45	102	106	2047	2047	2047	1068
TUBA8-B6-IC/2.3f	Male	WT	53	110	487	353	2047	2047	747	744
TUBA8-B6-IC/2.3f	Male	WT	295	29	225	58	572	2047	1230	1171
TUBA8-B6-IC/4.2f	Male	Hom	52	32	118	216	2047	2047	631	307
TUBA8-B6-IC/4.2f	Male	Hom	39	30	212	178	1984	2047	553	947
TUBA8-B6-IC/4.2f	Male	Hom	88	35	162	136	1515	1163	273	406
TUBA8-B6-IC/4.2f	Male	Hom	125	60	169	149	2047	2047	607	587
TUBA8-B6-IC/4.2f	Male	Hom	28	36	193	158	956	1378	570	688
TUBA8-B6-IC/4.2f	Male	Hom	351	123	70	121	2047	1953	929	454
TUBA8-B6-IC/4.2f	Male	Hom	53	32	48	101	2047	802	656	282
TUBA8-B6-IC/4.2f	Male	Hom	27	22	49	47	352	772	975	670
TUBA8-B6-IC/4.2f	Male	Hom	228	305	137	151	1791	762	1390	202
TUBA8-B6-IC/4.2f	Male	Hom	23	134	295	132	1592	517	611	500
TUBA8-B6-IC/4.3g	Male	Hom	64	59	128	174	2047	2047	1489	1443
TUBA8-B6-IC/4.3g	Male	Hom	71	50	106	390	2047	2047	1698	1704
TUBA8-B6-IC/4.3g	Male	Hom	51	40	82	298	2047	363	1114	1445
TUBA8-B6-IC/4.3g	Male	Hom	65	49	285	62	1434	758	1511	303
TUBA8-B6-IC/4.3g	Male	Hom	76	434	124	137	2047	2047	440	1169
TUBA8-B6-IC/4.3g	Male	Hom	166	120	99	100	2047	2047	463	791
TUBA8-B6-IC/4.3g	Male	Hom	47	90	133	98	608	2029	2047	1287
TUBA8-B6-IC/4.3g	Male	Hom	456	212	251	83	2047	2047	2044	1440
TUBA8-B6-IC/4.3g	Male	Hom	203	398	96	526	2047	2047	1896	1588
TUBA8-B6-IC/4.3g	Male	Hom	55	36	173	301	2000	2047	1156	1372
TUBA8-B6-IC/1.3a	Female	Het	40	58	96	243	1072	1009	435	314
TUBA8-B6-IC/1.3a	Female	Het	31	48	108	155	697	903	569	506
TUBA8-B6-IC/1.3a	Female	Het	38	38	157	321	758	734	497	520
TUBA8-B6-IC/1.3a	Female	Het	32	35	139	123	745	895	548	678
TUBA8-B6-IC/1.3a	Female	Het	38	38	215	413	875	1012	877	924
TUBA8-B6-IC/1.3a	Female	Het	29	164	251	347	911	815	991	684
TUBA8-B6-IC/1.3a	Female	Het	64	33	86	381	1049	946	850	475
TUBA8-B6-IC/1.3a	Female	Het	27	34	74	204	844	924	406	506
TUBA8-B6-IC/1.3a	Female	Het	106	66	179	218	419	581	880	375
TUBA8-B6-IC/1.3a	Female	Het	38	185	151	185	553	834	220	247
TUBA8-B6-IC/2.3b	Female	WT	37	37	98	164	2047	1937	1509	1065
TUBA8-B6-IC/2.3b	Female	WT	28	37	174	279	1650	2047	1420	1048
TUBA8-B6-IC/2.3b	Female	WT	37	34	86	477	1897	2047	1084	1064
TUBA8-B6-IC/2.3b	Female	WT	189	32	138	67	296	786	1443	2047
TUBA8-B6-IC/2.3b	Female	WT	109	36	191	270	2047	2014	678	1444
TUBA8-B6-IC/2.3b	Female	WT	23	181	225	196	1887	2047	1112	1078
TUBA8-B6-IC/2.3b	Female	WT	73	126	92	132	2047	840	390	412
TUBA8-B6-IC/2.3b	Female	WT	153	28	120	188	539	2047	1807	1059
TUBA8-B6-IC/2.3b	Female	WT	22	85	104	367	1793	422	743	1359
TUBA8-B6-IC/2.3b	Female	WT	29	31	99	252	1386	1891	1329	369
TUBA8-B6-IC/4.2b	Female	WT	104	104	92	118	2040	2047	1082	670
TUBA8-B6-IC/4.2b	Female	WT	48	74	109	139	2047	1725	1109	1386
TUBA8-B6-IC/4.2b	Female	WT	38	112	57	245	1918	1821	1790	1577
TUBA8-B6-IC/4.2b	Female	WT	98	36	127	114	1937	867	1859	1406
TUBA8-B6-IC/4.2b	Female	WT	117	37	166	86	1569	1735	367	284
TUBA8-B6-IC/4.2b	Female	WT	37	87	92	117	1592	939	735	419
TUBA8-B6-IC/4.2b	Female	WT	49	66	80	96	1477	718	1115	411
TUBA8-B6-IC/4.2b	Female	WT	70	46	99	228	984	628	384	792
TUBA8-B6-IC/4.2b	Female	WT	47	87	78	128	1415	1159	975	262
TUBA8-B6-IC/4.2b	Female	WT	35	154	151	298	1600	2047	690	1241
TUBA8-B6-IC/4.2c	Female	WT	49	44	320	196	2047	2047	1211	1296
TUBA8-B6-IC/4.2c	Female	WT	74	58	56	191	2047	2023	840	925
TUBA8-B6-IC/4.2c	Female	WT	46	45	226	175	2047	995	974	979
TUBA8-B6-IC/4.2c	Female	WT	29	190	55	223	2047	947	805	207
TUBA8-B6-IC/4.2c	Female	WT	44	239	74	216	2047	1917	1252	398
TUBA8-B6-IC/4.2c	Female	WT	232	117	161	93	379	1537	476	304
TUBA8-B6-IC/4.2c	Female	WT	52	29	29	244	1898	364	572	232
TUBA8-B6-IC/4.2c	Female	WT	79	32	31	165	1961	2047	339	381
TUBA8-B6-IC/4.2c	Female	WT	161	229	57	188	1717	2047	364	330
TUBA8-B6-IC/4.2c	Female	WT	166	82	200	64	1132	980	297	314
TUBA8-B6-IC/6.1a	Female	Hom	28	30	131	178	2047	1971	602	725
TUBA8-B6-IC/6.1a	Female	Hom	24	31	143	212	1452	1273	937	516
TUBA8-B6-IC/6.1a	Female	Hom	29	27	224	172	1615	1405	507	555
TUBA8-B6-IC/6.1a	Female	Hom	34	25	214	226	1922	1895	783	402
TUBA8-B6-IC/6.1a	Female	Hom	32	26	41	120	2047	1921	1120	1142
TUBA8-B6-IC/6.1a	Female	Hom	28	33	234	108	1973	2047	591	646
TUBA8-B6-IC/6.1a	Female	Hom	107	41	142	220	2047	1404	1591	463
TUBA8-B6-IC/6.1a	Female	Hom	34	34	128	194	2047	2047	516	434
TUBA8-B6-IC/6.1a	Female	Hom	27	204	200	142	1412	833	785	429
TUBA8-B6-IC/6.1a	Female	Hom	114	28	154	214	1918	1664	560	841
TUBA8-B6-IC/6.1b	Female	WT	48	39	141	164	2047	1813	814	1002
TUBA8-B6-IC/6.1b	Female	WT	51	57	151	229	1886	1863	1055	845
TUBA8-B6-IC/6.1b	Female	WT	239	35	57	223	566	2047	1445	832
TUBA8-B6-IC/6.1b	Female	WT	246	38	42	997	1501	2047	1046	912
TUBA8-B6-IC/6.1b	Female	WT	73	245	164	122	1468	1968	241	486
TUBA8-B6-IC/6.1b	Female	WT	90	99	111	74	996	312	370	380
TUBA8-B6-IC/6.1b	Female	WT	86	152	94	584	167	2010	297	254
TUBA8-B6-IC/6.1b	Female	WT	82	179	136	449	1001	789	605	441
TUBA8-B6-IC/6.1b	Female	WT	119	53	85	233	611	1344	286	652
TUBA8-B6-IC/6.1b	Female	WT	188	43	100	137	2047	1102	871	323
TUBA8-B6-IC/2.4e	Male	Hom	63	150	62	44	2047	2047	1502	1436
TUBA8-B6-IC/2.4e	Male	Hom	200	200	185	298	1862	2047	733	1514
TUBA8-B6-IC/2.4e	Male	Hom	222	290	211	828	2047	2047	2047	2047
TUBA8-B6-IC/2.4e	Male	Hom	70	398	60	254	1360	896	1213	1483
TUBA8-B6-IC/2.4e	Male	Hom	164	868	141	582	2047	2047	684	802
TUBA8-B6-IC/2.4e	Male	Hom	299	160	188	218	1895	2047	2047	791
TUBA8-B6-IC/2.4e	Male	Hom	203	151	142	176	1963	2047	1028	812
TUBA8-B6-IC/2.4e	Male	Hom	154	531	190	249	2047	2047	939	1122
TUBA8-B6-IC/2.4e	Male	Hom	179	127	326	130	1513	2047	665	1048
TUBA8-B6-IC/2.4e	Male	Hom	599	1177	58	106	2047	2047	1498	1614
TUBA8-B6-IC/2.4f	Male	Het	42	47	639	234	2047	2047	1338	2047
TUBA8-B6-IC/2.4f	Male	Het	25	28	72	211	1292	2047	1018	1049
TUBA8-B6-IC/2.4f	Male	Het	20	21	192	276	2047	2047	1554	1181
TUBA8-B6-IC/2.4f	Male	Het	39	28	74	105	2047	2047	1443	1521
TUBA8-B6-IC/2.4f	Male	Het	35	22	225	177	1603	2047	2047	1174
TUBA8-B6-IC/2.4f	Male	Het	50	39	382	191	2047	2047	2024	1461
TUBA8-B6-IC/2.4f	Male	Het	35	107	198	172	2047	2047	1667	838
TUBA8-B6-IC/2.4f	Male	Het	17	26	130	92	2047	2047	1292	1474
TUBA8-B6-IC/2.4f	Male	Het	124	27	169	41	2047	1265	2047	865
TUBA8-B6-IC/2.4f	Male	Het	88	109	175	317	2047	2047	1637	605
TUBA8-B6-IC/4.3b	Female	Het	32	30	105	68	2047	2047	420	293
TUBA8-B6-IC/4.3b	Female	Het	136	98	71	301	2047	2047	1371	547
TUBA8-B6-IC/4.3b	Female	Het	79	210	77	101	2047	2047	942	156
TUBA8-B6-IC/4.3b	Female	Het	32	30	121	186	1653	2047	671	579
TUBA8-B6-IC/4.3b	Female	Het	92	41	37	88	2047	781	990	517
TUBA8-B6-IC/4.3b	Female	Het	34	52	124	80	489	1064	426	373
TUBA8-B6-IC/4.3b	Female	Het	84	50	66	130	1502	900	537	442
TUBA8-B6-IC/4.3b	Female	Het	178	135	96	79	694	2047	499	258
TUBA8-B6-IC/4.3b	Female	Het	154	58	85	112	467	809	403	178
TUBA8-B6-IC/4.3b	Female	Het	48	116	98	66	1779	571	394	434
TUBA8-B6-IC/4.3c	Female	WT	49	47	101	118	2047	2047	2047	911
TUBA8-B6-IC/4.3c	Female	WT	44	63	80	290	1491	2047	1793	1962
TUBA8-B6-IC/4.3c	Female	WT	32	104	138	139	2047	2047	1171	1293
TUBA8-B6-IC/4.3c	Female	WT	49	38	72	179	2033	877	1842	1298
TUBA8-B6-IC/4.3c	Female	WT	36	36	148	214	1773	2047	957	1521
TUBA8-B6-IC/4.3c	Female	WT	28	36	75	127	2047	2047	1537	1047
TUBA8-B6-IC/4.3c	Female	WT	52	119	87	423	2047	2047	1800	1226
TUBA8-B6-IC/4.3c	Female	WT	31	36	128	92	2047	2047	1553	795
TUBA8-B6-IC/4.3c	Female	WT	40	33	167	51	2047	2047	744	1388
TUBA8-B6-IC/4.3c	Female	WT	39	42	64	310	1377	1579	877	520
TUBA8-B6-IC/4.3f	Male	Het	44	48	69	283	2047	1933	348	205
TUBA8-B6-IC/4.3f	Male	Het	53	40	116	155	1712	2047	361	643
TUBA8-B6-IC/4.3f	Male	Het	36	62	527	148	1815	2047	431	205
TUBA8-B6-IC/4.3f	Male	Het	80	48	160	93	2018	2047	341	855
TUBA8-B6-IC/4.3f	Male	Het	51	48	117	133	2047	2047	2013	679
TUBA8-B6-IC/4.3f	Male	Het	51	38	211	82	1991	427	520	1072
TUBA8-B6-IC/4.3f	Male	Het	43	68	91	552	1644	2047	1529	907
TUBA8-B6-IC/4.3f	Male	Het	262	81	181	89	2047	2047	336	493
TUBA8-B6-IC/4.3f	Male	Het	84	43	73	149	1542	2047	256	273
TUBA8-B6-IC/4.3f	Male	Het	50	72	101	183	700	1799	191	457
TUBA8-B6-IC/6.1f	Male	Hom	69	47	100	92	2047	2047	800	1026
TUBA8-B6-IC/6.1f	Male	Hom	44	60	94	434	2047	2047	319	401
TUBA8-B6-IC/6.1f	Male	Hom	370	34	65	123	577	2047	1736	1170
TUBA8-B6-IC/6.1f	Male	Hom	145	32	152	145	2047	1815	455	387
TUBA8-B6-IC/6.1f	Male	Hom	44	44	164	248	690	2047	1474	1029
TUBA8-B6-IC/6.1f	Male	Hom	23	179	396	287	2047	2047	496	481
TUBA8-B6-IC/6.1f	Male	Hom	240	432	68	380	2047	971	1139	177
TUBA8-B6-IC/6.1f	Male	Hom	56	35	209	94	989	2047	467	550
TUBA8-B6-IC/6.1f	Male	Hom	270	44	243	136	2047	1492	444	721
TUBA8-B6-IC/6.1f	Male	Hom	38	133	110	171	2047	2047	1381	991

## Sheet: Startle 1 Summary
Sex	Genotype	Animal Number	Average of BN	Average of P1	Average of P2	Average of P3	Average of ST120	Average of PP1	Average of PP2	Average of PP3		Sex	Genotype	Animal Number	Average of BN	Average of P1	Average of P2	Average of P3	Average of ST120	Average of PP1	Average of PP2	Average of PP3		Adjusted ST120	Adjusted PP1	Adjusted PP2	Adjusted PP3		% PP1	% PP2	% PP3
Female	Het	TUBA8-B6-IC/1.3a	44.3	69.9	145.6	259	792.3	865.3	627.3	522.9		Female	Het	TUBA8-B6-IC/1.3a	44.3	69.9	145.6	259	792.3	865.3	627.3	522.9		748	795.4	481.7	263.9		-6.3369	35.6016	64.7193		0.8	1.8	2.8						-5.63236	-15.5146	-80.0819		0.8	1.8	2.8
		TUBA8-B6-IC/1.3b	73	18.6	59.5	92.3	355.5	393	345.1	357.5				TUBA8-B6-IC/1.3b	73	18.6	59.5	92.3	355.5	393	345.1	357.5		282.5	374.4	285.6	265.2		-32.531	-1.09735	6.12389		0.8	1.8	2.8						51.8121	68.3512	105.105		0.8	1.8	2.8
		TUBA8-B6-IC/2.3c	70.7	78.5	112.7	101.5	654.4	997.1	499.8	638.8				TUBA8-B6-IC/2.3c	70.7	78.5	112.7	101.5	654.4	997.1	499.8	638.8		583.7	918.6	387.1	537.3		-57.3754	33.6817	7.94929		0.8	1.8	2.8						-34.2555	6.18712	38.1791		0.8	1.8	2.8
		TUBA8-B6-IC/4.2d	67.2	61.9	66.5	91.5	232.3	299.7	220.5	171.8				TUBA8-B6-IC/4.2d	67.2	61.9	66.5	91.5	232.3	299.7	220.5	171.8		165.1	237.8	154	80.3		-44.0339	6.7232	51.3628		0.8	1.8	2.8						26.8008	45.996	56.5795		0.8	1.8	2.8
		TUBA8-B6-IC/4.3b	86.9	82	88	121.1	1477.2	1436	665.3	377.7				TUBA8-B6-IC/4.3b	86.9	82	88	121.1	1477.2	1436	665.3	377.7		1390.3	1354	577.3	256.6		2.61095	58.4766	81.5436		0.8	1.8	2.8						8.78113	33.4207	63.4993		0.8	1.8	2.8
	Hom	TUBA8-B6-IC/2.3a	60.7	69.8	71.9	100	346.5	274.4	321.4	234.1			Hom	TUBA8-B6-IC/2.3a	60.7	69.8	71.9	100	346.5	274.4	321.4	234.1		285.8	204.6	249.5	134.1		28.4115	12.7012	53.0791		1	2	3						2.83934	35.6648	50.0346		0.8	1.8	2.8
		TUBA8-B6-IC/2.4c	23.8	38.9	32.1	65.6	574.2	533.4	436.7	319.6				TUBA8-B6-IC/2.4c	23.8	38.9	32.1	65.6	574.2	533.4	436.7	319.6		550.4	494.5	404.6	254		10.1563	26.4898	53.8517		1	2	3						-71.4996	25.6835	55.7581		1	2	3
		TUBA8-B6-IC/2.4d	10.2	29	89.2	141.2	328.7	380.6	268.1	228.2				TUBA8-B6-IC/2.4d	10.2	29	89.2	141.2	328.7	380.6	268.1	228.2		318.5	351.6	178.9	87		-10.3925	43.8305	72.6845		1	2	3						16.2455	-32.852	-31.7174		1	2	3
		TUBA8-B6-IC/6.1a	45.7	47.9	161.1	178.6	1848	1646	799.2	615.3				TUBA8-B6-IC/6.1a	45.7	47.9	161.1	178.6	1848	1646	799.2	615.3		1802.3	1598.1	638.1	436.7		11.33	64.5952	75.7698		1	2	3						-71.262	-20.9191	55.6927		1	2	3
	WT	TUBA8-B6-IC/2.3b	70	62.7	132.7	239.2	1558.9	1607.8	1151.5	1094.5			WT	TUBA8-B6-IC/2.3b	70	62.7	132.7	239.2	1558.9	1607.8	1151.5	1094.5		1488.9	1545.1	1018.8	855.3		-3.7746	31.5736	42.5549		1.2	2.2	3.2						-19.8309	60.1845	113.374		1	2	3
		TUBA8-B6-IC/4.2b	64.3	80.3	105.1	156.9	1657.9	1368.6	1010.6	844.8				TUBA8-B6-IC/4.2b	64.3	80.3	105.1	156.9	1657.9	1368.6	1010.6	844.8		1593.6	1288.3	905.5	687.9		19.1579	43.179	56.8336		1.2	2.2	3.2						24.828	49.8953	72.5396		1	2	3
		TUBA8-B6-IC/4.2c	93.2	106.5	120.9	175.5	1732.2	1490.4	713	536.6				TUBA8-B6-IC/4.2c	93.2	106.5	120.9	175.5	1732.2	1490.4	713	536.6		1639	1383.9	592.1	361.1		15.5644	63.8743	77.9683		1.2	2.2	3.2						-120.115	-0.689655	110		1	2	3
		TUBA8-B6-IC/4.3c	40	55.4	106	194.3	1895.6	1883.2	1432.1	1196.1				TUBA8-B6-IC/4.3c	40	55.4	106	194.3	1895.6	1883.2	1432.1	1196.1		1855.6	1827.8	1326.1	1001.8		1.49817	28.5352	46.0121		1.2	2.2	3.2						23.6881	48.8544	43.2373		1.2	2.2	3.2
		TUBA8-B6-IC/6.1b	122.2	94	108.1	321.2	1229	1529.5	703	612.7				TUBA8-B6-IC/6.1b	122.2	94	108.1	321.2	1229	1529.5	703	612.7		1106.8	1435.5	594.9	291.5		-29.6982	46.2505	73.6628		1.2	2.2	3.2						50.0305	44.0513	76.7541		1.2	2.2	3.2
Male	Het	TUBA8-B6-IC/1.3d	53.8	46.1	93.5	137.7	702.3	820.3	508	482.5		Male	Het	TUBA8-B6-IC/1.3d	53.8	46.1	93.5	137.7	702.3	820.3	508	482.5		648.5	774.2	414.5	344.8		-19.3832	36.0833	46.8311		0.8	1.8	2.8						-47.3724	32.4324	116.066		1.2	2.2	3.2
		TUBA8-B6-IC/1.3f	46.8	58.7	59.7	124.5	454.1	506.7	390.9	228.1				TUBA8-B6-IC/1.3f	46.8	58.7	59.7	124.5	454.1	506.7	390.9	228.1		407.3	448	331.2	103.6		-9.99263	18.684	74.5642		0.8	1.8	2.8						-54.5229	7.00124	109.975		1.2	2.2	3.2
		TUBA8-B6-IC/1.4n	112.5	70.8	155.5	468	1014.2	840.7	368.9	319.5				TUBA8-B6-IC/1.4n	112.5	70.8	155.5	468	1014.2	840.7	368.9	319.5		901.7	769.9	213.4	-148.5		14.6168	76.3336	116.469		0.8	1.8	2.8						-9.53045	64.1097	77.6848		1.2	2.2	3.2
		TUBA8-B6-IC/2.4f	47.5	45.4	225.6	181.6	1927.1	1968.8	1606.7	1221.5				TUBA8-B6-IC/2.4f	47.5	45.4	225.6	181.6	1927.1	1968.8	1606.7	1221.5		1879.6	1923.4	1381.1	1039.9		-2.33028	26.5216	44.6744		0.8	1.8	2.8						-28.3469	67.6677	78.3609		1.2	2.2	3.2
		TUBA8-B6-IC/2.5h	72	83.7	178.1	153.2	1562.1	1345.8	645.9	601.7				TUBA8-B6-IC/2.5h	72	83.7	178.1	153.2	1562.1	1345.8	645.9	601.7		1490.1	1262.1	467.8	448.5		15.301	68.6061	69.9013		0.8	1.8	2.8
		TUBA8-B6-IC/2.6g	76.9	64.5	99.5	145	529.5	564.2	541.6	371.3				TUBA8-B6-IC/2.6g	76.9	64.5	99.5	145	529.5	564.2	541.6	371.3		452.6	499.7	442.1	226.3		-10.4065	2.31993	50		0.8	1.8	2.8
		TUBA8-B6-IC/3.5h	59.4	32.2	128.5	164.5	495.9	1008.4	528.7	604.9				TUBA8-B6-IC/3.5h	59.4	32.2	128.5	164.5	495.9	1008.4	528.7	604.9		436.5	976.2	400.2	440.4		-123.643	8.31615	-0.893471		0.8	1.8	2.8
		TUBA8-B6-IC/4.3f	75.4	54.8	164.6	186.7	1756.3	1848.8	632.6	578.9				TUBA8-B6-IC/4.3f	75.4	54.8	164.6	186.7	1756.3	1848.8	632.6	578.9		1680.9	1794	468	392.2		-6.72854	72.1578	76.6673		0.8	1.8	2.8
		TUBA8-B6-IC/4.3h	87.5	40.8	55.7	81.2	520.6	670.3	357.7	271.9				TUBA8-B6-IC/4.3h	87.5	40.8	55.7	81.2	520.6	670.3	357.7	271.9		433.1	629.5	302	190.7		-45.3475	30.2701	55.9686		0.8	1.8	2.8
		TUBA8-B6-IC/4.4i	48.2	30.9	136.8	203.4	1737.5	1326.8	638.8	611.5				TUBA8-B6-IC/4.4i	48.2	30.9	136.8	203.4	1737.5	1326.8	638.8	611.5		1689.3	1295.9	502	408.1		23.2878	70.2835	75.8421		0.8	1.8	2.8
	Hom	TUBA8-B6-IC/1.4m	96.3	56.7	113.2	120.2	604.7	641.4	369.6	345.8			Hom	TUBA8-B6-IC/1.4m	96.3	56.7	113.2	120.2	604.7	641.4	369.6	345.8		508.4	584.7	256.4	225.6		-15.0079	49.5673	55.6255		1	2	3
		TUBA8-B6-IC/2.4e	215.3	405.2	156.3	288.5	1882.8	1931.9	1235.6	1266.9				TUBA8-B6-IC/2.4e	215.3	405.2	156.3	288.5	1882.8	1931.9	1235.6	1266.9		1667.5	1526.7	1079.3	978.4		8.44378	35.2744	41.3253		1	2	3
		TUBA8-B6-IC/2.6e	148.7	130	137.2	166.1	2012.9	2005.3	1348.6	945.6				TUBA8-B6-IC/2.6e	148.7	130	137.2	166.1	2012.9	2005.3	1348.6	945.6		1864.2	1875.3	1211.4	779.5		-0.59543	35.0177	58.1858		1	2	3
		TUBA8-B6-IC/3.4f	71.9	59.8	163	187.9	1816.2	1949.9	1355.4	1149.7				TUBA8-B6-IC/3.4f	71.9	59.8	163	187.9	1816.2	1949.9	1355.4	1149.7		1744.3	1890.1	1192.4	961.8		-8.35865	31.6402	44.8604		1	2	3
		TUBA8-B6-IC/3.4h	42.9	61.1	149.7	328.3	2046.8	1968.2	1401.5	1194.4				TUBA8-B6-IC/3.4h	42.9	61.1	149.7	328.3	2046.8	1968.2	1401.5	1194.4		2003.9	1907.1	1251.8	866.1		4.83058	37.5318	56.7793		1	2	3
		TUBA8-B6-IC/3.5j	197	190.2	154.8	172.2	1697	1442.8	909.2	533.9				TUBA8-B6-IC/3.5j	197	190.2	154.8	172.2	1697	1442.8	909.2	533.9		1500	1252.6	754.4	361.7		16.4933	49.7067	75.8867		1	2	3
		TUBA8-B6-IC/4.2f	101.4	80.9	145.3	138.9	1637.8	1348.8	719.5	504.3				TUBA8-B6-IC/4.2f	101.4	80.9	145.3	138.9	1637.8	1348.8	719.5	504.3		1536.4	1267.9	574.2	365.4		17.4759	62.6269	76.2171		1	2	3
		TUBA8-B6-IC/4.3g	125.4	148.8	147.7	216.9	1837.1	1747.9	1385.8	1254.2				TUBA8-B6-IC/4.3g	125.4	148.8	147.7	216.9	1837.1	1747.9	1385.8	1254.2		1711.7	1599.1	1238.1	1037.3		6.57826	27.6684	39.3994		1	2	3
		TUBA8-B6-IC/6.1d	48.3	40.6	182.3	254.8	438.1	607.1	299.6	424.4				TUBA8-B6-IC/6.1d	48.3	40.6	182.3	254.8	438.1	607.1	299.6	424.4		389.8	566.5	117.3	169.6		-45.3309	69.9076	56.4905		1	2	3
		TUBA8-B6-IC/6.1f	129.9	104	160.1	211	1658.5	1860.7	871.1	693.3				TUBA8-B6-IC/6.1f	129.9	104	160.1	211	1658.5	1860.7	871.1	693.3		1528.6	1756.7	711	482.3		-14.9222	53.4869	68.4483		1	2	3
	WT	TUBA8-B6-IC/1.3e	62.8	66.2	159.5	162.6	1469.4	1766.1	440.6	347.5			WT	TUBA8-B6-IC/1.3e	62.8	66.2	159.5	162.6	1469.4	1766.1	440.6	347.5		1406.6	1699.9	281.1	184.9		-20.8517	80.0156	86.8548		1.2	2.2	3.2
		TUBA8-B6-IC/1.4i	126.5	139.4	227.6	214.9	1187.4	1606.8	557.5	426.7				TUBA8-B6-IC/1.4i	126.5	139.4	227.6	214.9	1187.4	1606.8	557.5	426.7		1060.9	1467.4	329.9	211.8		-38.3165	68.9038	80.0358		1.2	2.2	3.2
		TUBA8-B6-IC/1.4o	75.1	86.2	199.6	187.7	1888.6	1910.2	1191.7	857				TUBA8-B6-IC/1.4o	75.1	86.2	199.6	187.7	1888.6	1910.2	1191.7	857		1813.5	1824	992.1	669.3		-0.578991	45.2936	63.0935		1.2	2.2	3.2
		TUBA8-B6-IC/2.3d	146.5	59.5	107.5	170.5	1815.5	1444.1	989.3	639.8				TUBA8-B6-IC/2.3d	146.5	59.5	107.5	170.5	1815.5	1444.1	989.3	639.8		1669	1384.6	881.8	469.3		17.0401	47.166	71.8814		1.2	2.2	3.2
		TUBA8-B6-IC/2.3e	109.4	59.9	100.8	241.2	2003.4	1970.6	1124.8	840.4				TUBA8-B6-IC/2.3e	109.4	59.9	100.8	241.2	2003.4	1970.6	1124.8	840.4		1894	1910.7	1024	599.2		-0.881732	45.9345	68.3633		1.2	2.2	3.2
		TUBA8-B6-IC/2.3f	124.3	168.7	334.8	200.5	1742.1	1926.6	1522	1079.4				TUBA8-B6-IC/2.3f	124.3	168.7	334.8	200.5	1742.1	1926.6	1522	1079.4		1617.8	1757.9	1187.2	878.9		-8.65991	26.6164	45.6731		1.2	2.2	3.2
		TUBA8-B6-IC/3.4g	70.6	77.1	122.1	294	1333	1953.6	520.3	362.8				TUBA8-B6-IC/3.4g	70.6	77.1	122.1	294	1333	1953.6	520.3	362.8		1262.4	1876.5	398.2	68.8		-48.6454	68.4569	94.5501		1.2	2.2	3.2
		TUBA8-B6-IC/3.5e	80.6	89.2	176.3	499.4	1789	1927.3	1311.3	1350.5				TUBA8-B6-IC/3.5e	80.6	89.2	176.3	499.4	1789	1927.3	1311.3	1350.5		1708.4	1838.1	1135	851.1		-7.5919	33.5636	50.1815		1.2	2.2	3.2
		TUBA8-B6-IC/3.5i	41.5	6.2	61.8	58.7	610.1	513.3	314.7	289.3				TUBA8-B6-IC/3.5i	41.5	6.2	61.8	58.7	610.1	513.3	314.7	289.3		568.6	507.1	252.9	230.6		10.816	55.5223	59.4442		1.2	2.2	3.2
		TUBA8-B6-IC/4.2e	47.3	37.7	78.2	100.3	312.4	283.6	375.4	291.4				TUBA8-B6-IC/4.2e	47.3	37.7	78.2	100.3	312.4	283.6	375.4	291.4		265.1	245.9	297.2	191.1		7.24255	-12.1086	27.914		1.2	2.2	3.2
		TUBA8-B6-IC/4.3d	187.2	108	76.7	125.8	666.6	641.9	321.5	297.8				TUBA8-B6-IC/4.3d	187.2	108	76.7	125.8	666.6	641.9	321.5	297.8		479.4	533.9	244.8	172		-11.3684	48.9362	64.1218		1.2	2.2	3.2
		TUBA8-B6-IC/4.3i	0	0	99.7	107.8	453.1	238	236.4	228.4				TUBA8-B6-IC/4.3i	0	0	99.7	107.8	453.1	238	236.4	228.4		453.1	238	136.7	120.6		47.473	69.8301	73.3834		1.2	2.2	3.2
																													PP1	PP2	PP3
																													-16.4626	40.9576	61.0024
																													-3.03932	45.2428	57.3218
																													-4.52691	48.1775	65.4581
																													13.4406	8.97539	9.57437
																													5.95911	4.44025	4.16664
																													7.28213	7.12714	5.29945

## Sheet: Startle 2
Animal Number	Sex	Genotype	BN	P1	P2	P3	P4	ST110	PP1	PP2	PP3	PP4
TUBA8-B6-IC/1.1A	Female	Het	52	73	0	51	74	365	200	233	414	175
TUBA8-B6-IC/1.1A	Female	Het	67	75	95	61	81	215	202	342	564	252
TUBA8-B6-IC/1.1A	Female	Het	70	0	88	89	143	163	162	260	381	258
TUBA8-B6-IC/1.1A	Female	Het	56	0	75	113	92	177	250	83	436	168
TUBA8-B6-IC/1.1A	Female	Het	193	0	106	115	71	341	220	558	488	359
TUBA8-B6-IC/1.1A	Female	Het		0	84	55	56	414	285	181	636	499
TUBA8-B6-IC/1.1A	Female	Het		66	0	113	0	211	106	580	142	451
TUBA8-B6-IC/1.1A	Female	Het		0	0	52	60	350	290	147	479	497
TUBA8-B6-IC/1.1A	Female	Het		0	55	54	0	459	221	330	346	235
TUBA8-B6-IC/1.1A	Female	Het		0	51	0	0	134	341	96	334	192
TUBA8-B6-IC/1.2C	Female	WT	66	57	60	0	0	457	261	285	184	216
TUBA8-B6-IC/1.2C	Female	WT	58	123	0	131	70	161	275	149	161	244
TUBA8-B6-IC/1.2C	Female	WT	90	0	50	0	85	348	330	125	110	174
TUBA8-B6-IC/1.2C	Female	WT	134	0	0	0	135	410	175	80	79	381
TUBA8-B6-IC/1.2C	Female	WT	55	0	0	69	66	361	189	227	420	103
TUBA8-B6-IC/1.2C	Female	WT		0	56	104	102	494	107	245	289	56
TUBA8-B6-IC/1.2C	Female	WT		89	83	0	0	412	323	93	296	98
TUBA8-B6-IC/1.2C	Female	WT		0	0	77	54	183	367	235	155	146
TUBA8-B6-IC/1.2C	Female	WT		81	0	0	68	365	164	114	140	170
TUBA8-B6-IC/1.2C	Female	WT		93	92	70	63	321	317	172	153	297
TUBA8-B6-IC/3.1B	Female	Hom	0	0	0	55	59	165	201	109	299	192
TUBA8-B6-IC/3.1B	Female	Hom	76	50	92	68	138	215	320	88	122	237
TUBA8-B6-IC/3.1B	Female	Hom	0	0	0	56	164	155	165	287	110	100
TUBA8-B6-IC/3.1B	Female	Hom	118	0	52	160	107	165	219	162	71	90
TUBA8-B6-IC/3.1B	Female	Hom	0	0	92	74	52	50	168	102	73	212
TUBA8-B6-IC/3.1B	Female	Hom		0	82	118	0	275	310	109	145	110
TUBA8-B6-IC/3.1B	Female	Hom		205	76	111	69	109	399	90	64	86
TUBA8-B6-IC/3.1B	Female	Hom		0	54	0	0	54	182	111	229	0
TUBA8-B6-IC/3.1B	Female	Hom		0	0	90	0	238	90	187	64	127
TUBA8-B6-IC/3.1B	Female	Hom		0	65	0	53	169	271	165	89	118
TUBA8-B6-IC/3.2C	Female	Hom	54	52	51	64	72	446	346	373	127	68
TUBA8-B6-IC/3.2C	Female	Hom	0	71	145	79	191	533	544	548	52	86
TUBA8-B6-IC/3.2C	Female	Hom	73	0	0	147	63	398	391	119	336	303
TUBA8-B6-IC/3.2C	Female	Hom	89	0	0	0	165	447	252	125	207	143
TUBA8-B6-IC/3.2C	Female	Hom	61	0	63	116	101	457	194	131	159	185
TUBA8-B6-IC/3.2C	Female	Hom		79	126	0	55	381	335	55	157	137
TUBA8-B6-IC/3.2C	Female	Hom		54	79	58	103	329	356	108	179	52
TUBA8-B6-IC/3.2C	Female	Hom		0	0	0	52	90	94	270	150	0
TUBA8-B6-IC/3.2C	Female	Hom		55	67	84	90	395	190	190	91	137
TUBA8-B6-IC/3.2C	Female	Hom		0	0	88	54	421	122	287	96	51
TUBA8-B6-IC/4.1C	Female	WT	59	0	61	58	51	636	154	202	66	88
TUBA8-B6-IC/4.1C	Female	WT	90	0	0	124	145	156	336	155	105	71
TUBA8-B6-IC/4.1C	Female	WT	0	0	73	50	90	198	107	115	125	77
TUBA8-B6-IC/4.1C	Female	WT	58	0	135	60	160	263	444	53	236	141
TUBA8-B6-IC/4.1C	Female	WT	0	0	133	0	79	472	322	255	90	255
TUBA8-B6-IC/4.1C	Female	WT		0	93	188	113	78	272	119	161	181
TUBA8-B6-IC/4.1C	Female	WT		0	74	66	70	222	183	156	74	71
TUBA8-B6-IC/4.1C	Female	WT		0	86	77	136	122	305	120	154	85
TUBA8-B6-IC/4.1C	Female	WT		55	127	59	55	235	182	192	82	123
TUBA8-B6-IC/4.1C	Female	WT		0	85	104	89	183	106	272	173	125
TUBA8-B6-IC/4.1D	Female	WT	96	51	55	0	63	273	624	116	144	65
TUBA8-B6-IC/4.1D	Female	WT	63	0	0	0	83	131	551	130	152	51
TUBA8-B6-IC/4.1D	Female	WT	60	0	0	67	55	552	261	190	190	82
TUBA8-B6-IC/4.1D	Female	WT	63	0	0	91	99	495	376	154	123	101
TUBA8-B6-IC/4.1D	Female	WT	0	0	51	194	0	462	386	84	76	226
TUBA8-B6-IC/4.1D	Female	WT		0	0	50	0	495	389	218	71	251
TUBA8-B6-IC/4.1D	Female	WT		118	53	0	95	260	332	128	314	219
TUBA8-B6-IC/4.1D	Female	WT		0	61	53	0	392	706	172	50	67
TUBA8-B6-IC/4.1D	Female	WT		0	0	0	0	585	733	124	53	64
TUBA8-B6-IC/4.1D	Female	WT		85	0	0	76	482	469	56	53	75
TUBA8-B6-IC/1.2D	Female	WT	63	51	73	50	77	406	328	176	131	188
TUBA8-B6-IC/1.2D	Female	WT	65	0	103	116	84	300	91	174	182	134
TUBA8-B6-IC/1.2D	Female	WT	62	0	97	59	173	199	89	122	138	179
TUBA8-B6-IC/1.2D	Female	WT	79	0	0	67	102	250	130	70	123	108
TUBA8-B6-IC/1.2D	Female	WT	54	0	130	119	58	186	211	100	68	81
TUBA8-B6-IC/1.2D	Female	WT		0	50	100	134	250	114	131	144	87
TUBA8-B6-IC/1.2D	Female	WT		77	0	0	168	83	152	238	106	0
TUBA8-B6-IC/1.2D	Female	WT		355	0	73	141	315	92	180	64	83
TUBA8-B6-IC/1.2D	Female	WT		120	72	113	71	178	54	131	69	116
TUBA8-B6-IC/1.2D	Female	WT		0	0	0	102	118	161	120	53	127
TUBA8-B6-IC/2.1B	Female	WT	106	0	113	432	85	222	174	159	84	96
TUBA8-B6-IC/2.1B	Female	WT	80	0	78	50	60	113	171	81	93	121
TUBA8-B6-IC/2.1B	Female	WT	60	0	71	56	0	119	172	109	56	178
TUBA8-B6-IC/2.1B	Female	WT	52	0	0	77	0	155	398	72	127	163
TUBA8-B6-IC/2.1B	Female	WT	69	0	0	83	51	409	161	159	73	122
TUBA8-B6-IC/2.1B	Female	WT		118	0	0	51	226	199	122	53	111
TUBA8-B6-IC/2.1B	Female	WT		0	65	0	0	180	269	136	69	66
TUBA8-B6-IC/2.1B	Female	WT		52	0	165	0	139	320	52	114	63
TUBA8-B6-IC/2.1B	Female	WT		0	0	73	62	204	53	218	0	60
TUBA8-B6-IC/2.1B	Female	WT		0	0	0	57	299	216	119	53	0
TUBA8-B6-IC/2.1D	Female	Het	72	0	140	286	155	139	392	65	216	253
TUBA8-B6-IC/2.1D	Female	Het	51	0	114	142	245	354	396	277	220	329
TUBA8-B6-IC/2.1D	Female	Het	130	0	79	81	111	114	171	206	170	73
TUBA8-B6-IC/2.1D	Female	Het	0	0	102	227	237	74	289	446	386	209
TUBA8-B6-IC/2.1D	Female	Het	0	0	0	184	182	370	251	411	233	206
TUBA8-B6-IC/2.1D	Female	Het		0	55	126	92	267	348	170	327	63
TUBA8-B6-IC/2.1D	Female	Het		0	106	52	54	224	56	301	347	131
TUBA8-B6-IC/2.1D	Female	Het		0	0	94	0	334	236	77	254	95
TUBA8-B6-IC/2.1D	Female	Het		0	69	86	152	377	158	294	296	205
TUBA8-B6-IC/2.1D	Female	Het		0	0	117	159	241	372	283	175	213
TUBA8-B6-IC/3.1A	Female	WT	0	0	70	164	58	273	476	218	66	250
TUBA8-B6-IC/3.1A	Female	WT	233	0	52	333	216	458	188	255	124	142
TUBA8-B6-IC/3.1A	Female	WT	61	68	89	107	105	140	226	140	249	93
TUBA8-B6-IC/3.1A	Female	WT	73	0	0	72	110	103	123	392	63	358
TUBA8-B6-IC/3.1A	Female	WT	0	56	67	54	76	326	466	82	64	127
TUBA8-B6-IC/3.1A	Female	WT		0	58	0	231	183	307	252	201	112
TUBA8-B6-IC/3.1A	Female	WT		86	0	97	243	205	159	323	165	132
TUBA8-B6-IC/3.1A	Female	WT		94	0	188	143	255	194	154	64	96
TUBA8-B6-IC/3.1A	Female	WT		0	66	119	164	196	232	57	95	133
TUBA8-B6-IC/3.1A	Female	WT		0	85	171	186	209	427	115	53	132
TUBA8-B6-IC/4.1B	Female	Het	206	0	89	91	100	298	229	97	313	83
TUBA8-B6-IC/4.1B	Female	Het	0	0	94	0	194	140	340	353	315	444
TUBA8-B6-IC/4.1B	Female	Het	86	0	107	80	0	680	254	302	183	357
TUBA8-B6-IC/4.1B	Female	Het	105	0	67	90	127	141	241	180	366	329
TUBA8-B6-IC/4.1B	Female	Het	59	0	58	81	125	495	314	198	329	465
TUBA8-B6-IC/4.1B	Female	Het		0	159	102	141	412	288	422	136	112
TUBA8-B6-IC/4.1B	Female	Het		0	52	61	188	377	233	158	124	403
TUBA8-B6-IC/4.1B	Female	Het		0	80	72	126	537	558	332	232	176
TUBA8-B6-IC/4.1B	Female	Het		0	60	134	84	416	252	269	203	171
TUBA8-B6-IC/4.1B	Female	Het		0	122	135	110	304	97	435	88	376
TUBA8-B6-IC/1.2B	Female	Het	53	0	0	103	136	239	121	223	132	52
TUBA8-B6-IC/1.2B	Female	Het	0	0	50	114	82	96	135	55	256	116
TUBA8-B6-IC/1.2B	Female	Het	61	0	75	201	229	129	201	201	66	163
TUBA8-B6-IC/1.2B	Female	Het	54	0	66	268	68	424	123	120	159	136
TUBA8-B6-IC/1.2B	Female	Het	76	0	0	55	83	398	72	196	104	78
TUBA8-B6-IC/1.2B	Female	Het		0	143	59	73	318	119	98	63	82
TUBA8-B6-IC/1.2B	Female	Het		264	141	75	0	110	55	77	0	114
TUBA8-B6-IC/1.2B	Female	Het		0	71	97	100	339	122	82	59	50
TUBA8-B6-IC/1.2B	Female	Het		52	0	59	96	252	139	50	57	0
TUBA8-B6-IC/1.2B	Female	Het		90	0	50	156	142	263	64	85	0
TUBA8-B6-IC/3.1D	Female	Het	60	64	86	194	89	292	243	445	368	307
TUBA8-B6-IC/3.1D	Female	Het	57	106	65	106	190	268	418	458	121	186
TUBA8-B6-IC/3.1D	Female	Het	56	0	282	217	71	702	289	78	267	319
TUBA8-B6-IC/3.1D	Female	Het	99	0	54	55	257	181	127	131	306	286
TUBA8-B6-IC/3.1D	Female	Het	140	0	301	51	78	413	310	110	116	96
TUBA8-B6-IC/3.1D	Female	Het		0	225	63	140	343	207	111	0	145
TUBA8-B6-IC/3.1D	Female	Het		0	0	94	252	270	59	320	140	169
TUBA8-B6-IC/3.1D	Female	Het		0	152	56	74	111	100	258	376	157
TUBA8-B6-IC/3.1D	Female	Het		63	77	54	0	227	150	242	247	52
TUBA8-B6-IC/3.1D	Female	Het		0	51	111	50	502	149	482	139	131
TUBA8-B6-IC/3.2A	Female	Hom	50	0	87	104	111	330	252	257	319	220
TUBA8-B6-IC/3.2A	Female	Hom	77	0	72	0	76	225	179	335	332	225
TUBA8-B6-IC/3.2A	Female	Hom	131	0	69	117	103	273	222	377	118	473
TUBA8-B6-IC/3.2A	Female	Hom	58	0	225	354	215	94	446	214	248	102
TUBA8-B6-IC/3.2A	Female	Hom	64	70	93	125	53	155	221	101	216	173
TUBA8-B6-IC/3.2A	Female	Hom		0	164	263	72	117	175	688	231	602
TUBA8-B6-IC/3.2A	Female	Hom		0	127	222	152	265	426	117	118	324
TUBA8-B6-IC/3.2A	Female	Hom		55	108	97	154	174	339	115	199	203
TUBA8-B6-IC/3.2A	Female	Hom		51	124	136	119	146	372	243	191	164
TUBA8-B6-IC/3.2A	Female	Hom		64	50	127	101	439	105	435	219	247
TUBA8-B6-IC/3.2B	Female	Hom	0	0	73	60	0	206	161	58	54	78
TUBA8-B6-IC/3.2B	Female	Hom	0	0	93	99	114	184	240	87	60	0
TUBA8-B6-IC/3.2B	Female	Hom	55	68	84	134	124	213	139	107	134	56
TUBA8-B6-IC/3.2B	Female	Hom	62	65	51	118	56	127	178	51	58	87
TUBA8-B6-IC/3.2B	Female	Hom	279	0	0	52	81	215	105	345	69	94
TUBA8-B6-IC/3.2B	Female	Hom		0	0	124	0	346	91	51	80	69
TUBA8-B6-IC/3.2B	Female	Hom		66	222	54	162	68	323	125	105	56
TUBA8-B6-IC/3.2B	Female	Hom		0	0	131	166	132	195	90	73	53
TUBA8-B6-IC/3.2B	Female	Hom		78	56	0	149	483	281	56	50	83
TUBA8-B6-IC/3.2B	Female	Hom		0	103	156	74	119	123	230	71	0
TUBA8-B6-IC/4.1E	Female	Hom	50	0	230	95	142	85	309	396	102	66
TUBA8-B6-IC/4.1E	Female	Hom	88	0	131	109	207	275	154	108	69	146
TUBA8-B6-IC/4.1E	Female	Hom	53	0	299	97	235	91	239	88	205	275
TUBA8-B6-IC/4.1E	Female	Hom	77	0	76	323	51	116	152	277	52	59
TUBA8-B6-IC/4.1E	Female	Hom	54	0	0	236	0	166	311	107	128	116
TUBA8-B6-IC/4.1E	Female	Hom		0	0	218	110	184	188	160	210	69
TUBA8-B6-IC/4.1E	Female	Hom		0	122	95	154	257	126	236	239	210
TUBA8-B6-IC/4.1E	Female	Hom		101	168	110	156	61	85	238	236	249
TUBA8-B6-IC/4.1E	Female	Hom		52	154	96	89	140	268	153	127	240
TUBA8-B6-IC/4.1E	Female	Hom		0	65	140	0	139	236	358	64	426
TUBA8-B6-IC/3.1C	Female	Hom	97	0	0	0	0	418	148	336	291	263
TUBA8-B6-IC/3.1C	Female	Hom	178	0	0	0	87	200	109	211	237	273
TUBA8-B6-IC/3.1C	Female	Hom	0	0	56	0	0	182	93	253	324	265
TUBA8-B6-IC/3.1C	Female	Hom	72	0	0	104	82	497	63	406	327	308
TUBA8-B6-IC/3.1C	Female	Hom	56	0	0	0	74	101	188	343	274	262
TUBA8-B6-IC/3.1C	Female	Hom		0	89	0	56	231	199	170	145	98
TUBA8-B6-IC/3.1C	Female	Hom		0	0	74	101	246	353	201	125	50
TUBA8-B6-IC/3.1C	Female	Hom		0	78	0	0	265	104	82	265	62
TUBA8-B6-IC/3.1C	Female	Hom		0	0	0	62	365	108	387	251	121
TUBA8-B6-IC/3.1C	Female	Hom		83	0	126	56	240	342	410	619	397
TUBA8-B6-IC/4.1A	Female	Het	0	63	0	0	60	417	74	174	113	261
TUBA8-B6-IC/4.1A	Female	Het	116	0	88	107	0	188	115	278	103	192
TUBA8-B6-IC/4.1A	Female	Het	65	0	56	84	0	177	270	220	76	153
TUBA8-B6-IC/4.1A	Female	Het	120	0	0	118	0	216	194	61	297	160
TUBA8-B6-IC/4.1A	Female	Het	247	0	64	68	110	301	75	65	169	74
TUBA8-B6-IC/4.1A	Female	Het		63	52	0	241	127	202	85	67	159
TUBA8-B6-IC/4.1A	Female	Het		73	101	52	56	169	225	133	100	182
TUBA8-B6-IC/4.1A	Female	Het		0	0	59	0	378	53	179	94	67
TUBA8-B6-IC/4.1A	Female	Het		0	0	96	108	176	392	132	91	131
TUBA8-B6-IC/4.1A	Female	Het		72	63	59	66	473	63	113	90	62

[truncated: 6 more sheets: Startle Summary 2, FC Conditioning, FC Context, FC Cue, FC Summary, Weights]
