# Supplementary material for: A tubulin alpha 8 mouse knockout model indicates a likely role in spermatogenesis but not in brain development
Source: PLoS One. 2017 Apr 7;12(4):e0174264. doi: 10.1371/journal.pone.0174264 (PMC5384676; doi:10.1371/journal.pone.0174264)
Supplement: S2 Data — (XLSX) [file pone.0174264.s012.xlsx]

## Sheet: Rotations
			Night Summary																						1st Hour of Night
Animal ID	Gender	Genotype	1	2	3	4	5	6	7	8	9	10	11	12	13	14	15	16	17	18	19	20	21		1	2	3	4	5	6	7	8	9	10	11	12	13	14	15	16	17	18	19	20	21
TUBA8-B6-IC/4.1c	WT	Female	127.583	102.417	110.25	146.667	113.75	142.833	93.5	124.833	131.417	163.75	162.833	121.5	120.5	126	123.583	163.167	151.417	178.167	197	167.083	155.917		75	92	112	165	177	101	162	183	220	210	190	211	210	293	69	157	177	194	217	173	227		172.143
TUBA8-B6-IC/4.1d	WT	Female	110.917	44.0833	44.1667	52	68.8333	65.3333	81.75	130.333	169.917	121.333	128.083	130.5	192.333	104.583	0.0833333	65.9167	114.667	149.583	99.1667	200.667	184.667		36	88	54	48	66	50	133	145	181	133	218	240	223	226	0	34	122	114	162	192	185
TUBA8-B6-IC/1.2c	WT	Female	104.167	130.917	135.833	151.25	163.083	187	125.75	138	139.667	112.25	116.25	90.1667	108.583	114.083	79.8333	140.5	105.583	111.75	108.75	135.417	134.167		71	91	70	136	148	154	152	147	189	166	157	138	136	180	0	136	125	153	178	160	167
TUBA8-B6-IC/2.1b	WT	Female	112.75	88.25	76.1667	119.25	105	101.417	113.583	133.5	140.25	154.417	167.333	154.75	200.583	164.25	109.5	137.5	125	122.417	132.167	229.833	223.167		74	72	95	116	146	121	160	140	195	166	207	0	229	276	88	120	145	178	190	237	210
TUBA8-B6-IC/1.2d	WT	Female	107.25	82.5833	71.5	85.4167	78.9167	116.667	78.5833	81.75	80.6667	128.917	80.1667	96	92.0833	129.167	93.1667	0	110	147.583	137.083	158.25	160.917		69	92	75	93	124	149	135	122	147	141	172	173	158	157	62	0	146	151	151	182	216
TUBA8-B6-IC/3.1a	WT	Female	109.917	98.6667	101.583	116.25	107.083	112.5	138.75	87.75	110.833	108.75	125.917	67.9167	79.1667	85.9167	98.3333	88.75	93.5	100.25	136.5	115.167	154.417		76	95	63	113	96	96	125	86	126	128	113	125	114	137	47	129	151	175	155	111	157
TUBA8-B6-IC/6.1b	WT	Female	124.636	48.1667	0	145.167	112	42.5	14.9167	56	0	107.333	71.9167	45.5	0	152.833	127	93	119.75	109.583	126.083	93.75	100.417		124	145	0	227	32	222	179	177	0	216	178	218	0	238	84	154	182	201	169	148	196
TUBA8-B6-IC/2.3b	WT	Female	120.273	106.5	105.5	94.3333	119.917	136.833	129.5	117.333	126.583	130.667	94.1667	129.417	139	141.167	63.8333	55.3333	93.3333	130.75	84.0833	98.3333	105		84	66	128	134	203	194	163	200	247	196	147	225	224	209	100	132	149	119	112	145	134
TUBA8-B6-IC/4.2b	WT	Female	114	111.25	87.75	106.417	124.917	135.167	138.417	99.25	7.08333	0	0	0	0	0	112	131.667	168.75	147.583	145.917	166.333	182.833		31	96	109	133	145	123	174	163	85	0	0	0	0	0	76	117	179	166	217	234	188
TUBA8-B6-IC/4.2c	WT	Female	87.3636	125.583	160.417	130.583	162.75	150.25	190.583	110.25	133.25	133.917	142.25	100.25	131.083	117.167	98.25	110.833	83.5	102.5	88.9167	90.0833	101.083		118	119	144	189	201	184	220	194	202	231	194	179	210	176	66	120	135	163	148	110	117
TUBA8-B6-IC/3.2b	Hom	Female	83.75	60.4167	74.6667	76.1667	95.25	59.9167	50.8333	72.75	100.583	70.5	69.0833	78.75	82.4167	60.75	2.75	82.6667	131.583	84.6667	101.583	174.25	168.333		65	69	122	130	128	103	113	122	125	92	142	151	116	146	33	114	147	126	164	199	186
TUBA8-B6-IC/4.1e	Hom	Female	104.833	80.9167	71.5833	63.9167	87.3333	89.1667	106.083	77.5833	52.0833	77.25	66.5	0	0	0	57.75	37.6667	49.5	70.25	89.5833	58.0833	80.9167		67	72	89	10	97	165	148	174	122	210	160	0	0	0	121	105	162	153	149	140	185
TUBA8-B6-IC/3.2a	Hom	Female	0	0.0833333	0	0	2.66667	0	2.91667	15.6667	13.9167	0.25	15.6667	1.08333	0	0.0833333	129.333	141	130	164.167	153.833	171.917	146.667		0	0	0	0	0	0	0	0	0	0	22	0	0	0	115	137	155	176	179	204	212
TUBA8-B6-IC/3.2c	Hom	Female	128.667	113.417	134.333	152.75	132.25	149.417	140	138.917	173.25	153.667	183.5	191	218.083	183.917	106.5	207.583	193.75	179.75	169.333	210.167	213.75		90	130	141	186	183	188	250	242	266	265	275	259	246	278	3	182	209	149	223	259	239
TUBA8-B6-IC/3.1b	Hom	Female	85.9167	64.9167	71.1667	92.6667	138.083	99.6667	136.833	164.167	168.583	138.417	133.833	121.167	169.667	79.0833	97	149.333	150.583	91	116	165.667	177.333		83	51	107	131	151	170	193	245	244	229	249	227	258	239	111	178	151	158	171	189	207
TUBA8-B6-IC/3.1c	Hom	Female	78.8333	77.4167	85	111.167	118.667	180.5	137.167	147.167	125.583	170.917	108.333	129.25	136.083	174	95.5833	109.167	122.833	166.75	156.167	188.667	166.5		102	59	87	149	152	205	188	200	231	222	184	214	198	222	67	169	186	187	195	240	251
TUBA8-B6-IC/6.1a	Hom	Female	0	0.0833333	0.0833333	1	93	68.25	88.8333	51.25	63.25	61.4167	70.5	61.1667	58.6667	75.5	66.0833	73.0833	76.6667	79.5	93.75	74.0833	78.3333		0	0	0	1	55	117	111	119	125	114	124	108	160	156	0	112	164	141	129	162	177
TUBA8-B6-IC/2.3a	Hom	Female	112.909	94.9167	97.6667	127.083	156.417	136.417	83.75	127.75	115.083	127.75	67	120.333	113.083	125.417	0	0	97	124.667	113.917	136.333	177.917		108	65	86	127	135	128	92	154	164	139	152	164	191	174	0	0	0	146	127	181	210
TUBA8-B6-IC/2.4c	Hom	Female	93.3636	92.5833	88.0833	86.0833	103	108.333	116.333	125.167	114.667	130.833	139.917	118.167	111.333	100.667	91.25	114.417	110.917	100.5	119.833	153	93.1667		91	101	130	143	162	155	151	163	154	183	209	209	227	205	85	104	167	187	195	168	179
TUBA8-B6-IC/3.1d	Het	Female	75.8333	60.6667	43	54.3333	48.5	53.1667	57.5	71.9167	47.3333	74.0833	83.9167	94.25	73.1667	76.3333	0.666667	81.0833	50.3333	45.5833	47.25	60.6667	41.5833		80	70	56	71	96	111	114	104	129	143	146	133	125	186	2	3	82	99	104	99	97
TUBA8-B6-IC/1.2b	Het	Female	79.1667	79.0833	95.9167	114.667	110.583	67.9167	94.5833	124.333	178.167	127.25	147.75	140.25	169.167	109.667	61.6667	86.6667	104.5	91.3333	81.3333	116	123		61	89	104	107	135	105	121	115	173	121	157	212	192	211	53	128	120	159	153	119	176
TUBA8-B6-IC/1.1a	Het	Female	82.4167	52.9167	47.4167	84	86	114.667	73.3333	92.5	116.833	151.75	131.333	132.75	137.417	175.667	0	0	0	63.5833	100.75	134.25	115.083		45	73	80	89	115	130	106	136	165	188	198	252	272	281	0	0	0	0	163	185	201
TUBA8-B6-IC/4.1b	Het	Female	121.917	92.9167	116.917	166.333	163.417	157.917	163.833	193.25	189.167	197.833	153.25	131.667	139.5	139.667	127.25	147.25	148	170.25	159.75	156.083	118.167		68	106	175	190	207	206	229	232	222	253	235	202	203	211	89	151	181	197	204	193	205
TUBA8-B6-IC/2.1d	Het	Female	123.167	101.583	110.583	119.5	150.167	183.833	179.667	161.75	199.333	200.25	141.5	161	142.667	154.583	0.166667	0	0.0833333	108.75	163.75	193.25	115.167		97	115	131	152	180	184	235	233	222	257	183	236	197	205	1	0	0	3	123	175	172
TUBA8-B6-IC/4.1a	Het	Female	79.9167	57	74.0833	110.25	148.083	169.5	121.083	133.75	139.667	180.833	109.167	120	143.583	162.833	80	116.167	108.833	122.583	104.167	121.833	130.583		103	44	49	137	189	192	163	214	193	204	206	163	196	246	80	131	188	171	179	199	180
TUBA8-B6-IC/1.3a	Het	Female	97.7273	46.6667	30.4167	85.5833	89.3333	0	123.667	104.417	88.9167	110.5	114.25	88.1667	90.8333	109.167	0	0	117.583	135.667	154.25	111.667	120.833		67	56	34	46	111	0	122	134	129	149	183	185	169	188	0	0	74	162	196	178	191
TUBA8-B6-IC/1.3b	Het	Female	59.3636	82	99.5833	145.583	124.25	134.833	120.417	136.917	114.167	144.833	128.583	152.917	131.25	106.083	91.4167	108.083	94.6667	106	115	158.417	120.417		106	73	156	157	198	214	217	199	184	240	241	240	256	235	0	152	163	153	198	152	172
TUBA8-B6-IC/2.3c	Het	Female	0	0.25	41.5	97.1667	94.3333	87.0833	83.9167	110.917	114.75	176.417	87	114	113.417	153	70.75	135.583	130.25	152.667	121	129.5	142.667		0	1	0	95	87	89	130	123	160	176	151	169	195	189	47	114	160	162	177	171	171
TUBA8-B6-IC/4.2e	WT	Male	7.09091	14.0833	24.6667	40.3333	53	60.25	94.6667	94.9167	120.667	65.1667	95.75	94.4167	74.5	75.25	37.6667	84.1667	81.4167	74.4167	90.0833	79.5833	88.0833		13	12	41	47	88	103	121	122	181	162	189	246	184	172	62	116	161	135	161	157	178
TUBA8-B6-IC/4.3d	WT	Male	10.5455	38.5833	38.6667	64.5833	77.9167	118.583	94.4167	98.1667	85.5833	97.0833	99.3333	106.583	117.167	98.0833	54.1667	84.5833	89.4167	95.9167	84.0833	93.8333	82.5833		19	46	31	52	96	158	172	158	204	162	199	204	208	185	74	122	168	132	184	175	160
TUBA8-B6-IC/1.3e	WT	Male	7.54545	10.75	29.75	27.0833	52.5833	49	77.5	57.5	59.6667	52.0833	41.8333	46.1667	49.25	16.5833	18.5	47.25	50.0833	49.5833	52.1667	54.1667	52.1667		15	39	30	52	92	81	87	84	113	137	112	80	105	103	26	62	73	85	107	119	121
TUBA8-B6-IC/2.3f	WT	Male	47.3636	99.5	64.6667	64.4167	44.0833	49.6667	54.25	50.8333	53.6667	69.0833	69.25	72.1667	71.1667	86.25	47.0833	69	66.3333	58.3333	62.3333	59	62.75		72	95	113	158	121	126	122	105	145	144	158	179	165	170	85	135	135	126	128	113	128
TUBA8-B6-IC/4.3i	WT	Male	0	34.75	48.3333	85.0833	126.667	146.167	169.167	151.833	162.417	162.5	96.6667	120.417	108.667	120.833	85	83	73.9167	70	82.1667	78.75	90.1667		0	62	80	121	183	218	234	238	227	199	154	204	198	177	130	132	142	155	137	144	149
TUBA8-B6-IC/3.4g	WT	Male	54.0909	84.5833	77.8333	103.417	128.917	141.167	178.333	188.75	170.167	112.167					101.583	96.5833	89.4167	78.0833	87.75	104.917	95.5833		31	83	95	133	173	175	200	180	228	226					143	155	124	155	153	192	202
TUBA8-B6-IC/1.4i	WT	Male	80.5455	60.75	39.6667	77.5833	87.3333	55	0	2	25.75	0					62.5833	65.6667	68.75	90.4167	90.8333	96.5833	117.583		70	121	0	126	141	148	0	24	43	0					118	121	136	151	126	166	173
TUBA8-B6-IC/3.5i	WT	Male	22.0909	42.25	47.25	47.1667	53.9167	39.1667	48.5833	50.9167	49.6667	55.25	51.1667	51.5	65.6667	62.25	12.4167	41	64.3333	63.0833	65.4167	74.75	68.3333		33	51	75	46	75	73	76	91	62	108	85	103	124	82	16	70	127	91	137	144	121
TUBA8-B6-IC/1.4o	WT	Male	57.8182	63	72.5	52.6667	13.9167	0	1.16667	60.5833	60.6667	6.58333					45.75	41.5	49.9167	61.5	55.5	54	61.6667		55	74	92	98	26	0	14	87	137	79					100	90	111	116	127	122	126
TUBA8-B6-IC/3.5e	WT	Male	60.8182	48	62.4167	68.75	57.3333	0	59	80.75	15.5	0					68.5833	79.75	72.6667	78.25	77.25	100.583	113.167		66	57	75	97	120	0	165	149	145	0					131	145	145	160	136	197	196
TUBA8-B6-IC/6.1d	Hom	Male	23.2727	42.6667	64.3333	68.25	76.0833	88.25	103.167	110.083	104.417	107.25	119	135.833	145.667	31.6667	0	85.6667	92	96.8333	98.8333	131.083	133		21	29	70	108	119	142	134	140	173	182	157	211	189	185	0	0	143	148	157	166	171
TUBA8-B6-IC/4.2f	Hom	Male	44.9091	29.75	29.25	0	0	0	119.667	91.5	84.75	79.9167				126.667	76.3333	94.25	100.75	102.333	109.25	118.917	139		53	50	88	0	0	0	177	145	162	164				196	106	108	138	144	155	180	191
TUBA8-B6-IC/4.3g	Hom	Male	36.2727	43.5833	45.0833	60.6667	74.75	72.1667	75.1667	80.5833	85.75	84.9167	93.8333	100.833	85.4167	87.75	60.3333	81.3333	69.8333	89.1667	94.5833	83.4167	95.8333		35	63	94	102	124	129	126	145	145	152	161	167	144	148	102	138	141	166	128	121	108
TUBA8-B6-IC/3.4f	Hom	Male	49.5455	41.0833	41.4167	60.75	109.833	104.583	85.5	92.5833	93.9167	88.5833	104.5	107.083	108.083	103.917	100.5	114.167	123.5	119.583	139.417	125.917	118.167		142	75	0	71	121	163	163	168	198	199	195	188	185	179	133	163	171	181	190	209	179
TUBA8-B6-IC/3.4h	Hom	Male	38.1818	46.0833	53.0833	66.3333	71.5	70.25	57.25	65.1667	79.4167	76.5	73.4167	82.9167	68.9167	86.8333	51.1667	72.1667	52.6667	55.3333	57.5	57.9167	67.5		91	56	80	100	145	139	112	124	138	149	158	145	159	156	115	146	139	159	115	141	145
TUBA8-B6-IC/3.5j	Hom	Male	3.63636	0	91.5833	82.9167	68.9167	80.3333	87.25	106.5	136.417	113.5					97.6667	102.25	112.667	106.833	104.083	106.333	105.833		14	0	109	79	114	139	140	185	242	226					140	166	165	186	185	197	186
TUBA8-B6-IC/1.4m	Hom	Male	42.9091	50.4167	28.1667	56.0833	62.8333	77.3333	82.5833	91.4167	102.167	104.167	72				65.6667	76.9167	74.6667	79.8333	73.4167	73.1667	76.5		73	41	72	97	102	141	149	159	200	178	204				109	129	136	164	157	160	145
TUBA8-B6-IC/2.6e	Hom	Male	51.0909	32.9167	61.4167	74.3333	65.0833	68.0833	85.3333	94.1667	122.083	113.583	120.667	108.583	96.5833	118.833	77.5	66.0833	62.9167	58.8333	52	45.8333	49.9167		31	56	75	133	150	175	180	165	187	191	214	234	190	216	142	184	180	160	136	134	144
TUBA8-B6-IC/4.3h	Het	Male	8.36364	24.4167	17.75	28	37.0833	20	0	46.9167	0.166667	0					34.0833	35.25	31.75	33.8333	33.75	40.9167	45.8333		7	22	34	56	67	75	0	101	2	0					38	69	84	74	91	95	111
TUBA8-B6-IC/2.5h	Het	Male	58.5455	50.0833	60.75	90.4167	113.667	155.083	144.167	142.5	143	14.5833					135.083	98.25	95.6667	95.8333	90.5	100.333	113.667		76	47	79	103	104	150	167	208	226	175					138	165	167	199	165	163	171
TUBA8-B6-IC/2.6g	Het	Male	43.4545	53.1667	69.3333	68.4167	81.9167	101.083	86.6667	93.8333	98.6667	98.9167	97.25	95.5	101	89.4167	79.8333	78.4167	80.9167	83.0833	71.75	81.9167	76.4167		53	74	77	118	138	147	165	167	211	212	227	217	226	197	121	175	155	143	144	164	159
TUBA8-B6-IC/3.5h	Het	Male	39.5455	62.1667	65.9167	67.6667	83.5	85.5	94.5833	81.75	77.5833	74.9167	80.9167	82.6667	81.5	78	43.8333	92.8333	114.417	121.917	113	108.083	102.333		50	57	85	78	123	115	150	147	132	151	180	172	182	173	62	116	168	129	143	153	181
TUBA8-B6-IC/1.4n	Het	Male	12.4545	30.1667	1.08333	0	0	0	47.25	34.6667	37.5	72.1667					51.3333	61.0833	58.0833	72.25	65.6667	62.4167	56.25		18	33	13	0	0	0	56	64	134	162	0	0	0	0	89	129	122	151	108	141	146
TUBA8-B6-IC/4.4i	Het	Male	9.45455	13.5833	30.6667	34.75	37.75	42.6667	45.75	50.1667	48.9167	59.25	83.9167	95.3333	95.9167	54.75	71.4167	71.75	68.0833	75.75	78.1667	86.5	82.5		21	21	42	33	59	65	81	103	96	125	144	163	157	179	83	109	118	152	127	150	160
Average	Female	WT	111.886	93.8417	89.3167	114.733	115.625	119.05	110.533	107.9	103.967	116.133	108.892	93.6	106.333	113.517	90.5583	98.6667	116.55	130.017	125.567	145.492	150.258		75.8	95.6	85	135.4	133.8	139.4	160.3	155.7	159.2	158.7	157.6	150.9	150.4	189.2	59.2	109.9	151.1	161.4	169.9	169.2	179.7
		Hom	76.4747	64.9722	69.1759	78.9815	102.963	99.0741	95.8611	102.269	103	103.444	94.9259	91.213	98.8148	88.8241	71.8056	101.657	118.093	117.917	123.778	148.019	144.769		67.3333	60.7778	84.6667	97.4444	118.111	136.778	138.444	157.667	159	161.556	168.556	148	155.111	157.778	59.4444	122.333	149	158.111	170.222	193.556	205.111
		Het	89.9384	71.6042	77.2396	110.031	115.042	110.229	116.76	127.354	134.198	148.417	126.219	127.625	128.448	129.25	45.1458	67.4062	78	105.469	115.781	131.521	110.604		78.375	78.25	98.125	118.625	153.875	142.75	163.375	170.875	177.125	194.375	193.625	202.875	201.25	220.375	28.125	70.625	101	118	165	162.5	174.25
	Male	WT	34.7909	49.625	50.575	63.1083	69.5667	65.9	77.7083	83.625	80.375	61.9917	75.6667	81.875	81.0694	76.5417	53.3333	69.25	70.625	71.9583	74.7583	79.6167	83.2083		37.4	64	63.2	93	111.5	108.2	119.1	123.8	148.5	121.7	149.5	169.333	164	148.167	88.5	114.8	132.2	130.6	139.6	152.9	155.4
		Hom	36.2273	35.8125	51.7917	58.6667	66.125	70.125	86.9896	91.5	101.115	96.0521	97.2361	107.05	100.933	92.6111	66.1458	86.6042	86.125	88.5938	91.1354	92.8229	98.2188		57.5	46.25	73.5	86.25	109.375	128.5	147.625	153.875	180.625	180.125	181.5	189	173.4	180	105.875	129.25	151.625	163.5	152.875	163.5	158.625
		Het	28.6364	38.9306	40.9167	48.2083	58.9861	67.3889	69.7361	74.9722	67.6389	53.3056	87.3611	91.1667	92.8056	74.0556	69.2639	72.9306	74.8194	80.4444	75.4722	80.0278	79.5		37.5	42.3333	55	64.6667	81.8333	92	103.167	131.667	133.5	137.5	137.75	138	141.25	137.25	88.5	127.167	135.667	141.333	129.667	144.333	154.667
Sem	Female	WT	3.60829	9.22695	14.3676	9.90711	9.61323	13.2653	14.8564	8.36936	18.2112	14.1754	15.7821	14.5137	21.5301	14.5397	11.7277	15.4457	8.40073	8.00775	10.4651	14.9865	12.8812		9.33071	7.09178	13.2204	15.7982	17.6797	16.3491	8.7	11.1116	23.0901	21.0138	20.0073	27.729	28.0477	26.3003	10.9034	16.2586	6.87903	9.02983	10.2094	13.9466	11.3196
		Hom	15.3593	13.3629	14.5603	17.3138	14.7467	17.8895	15.2384	16.6447	17.5367	18.191	16.9548	20.8757	24.2681	21.9222	15.0215	20.7051	13.9659	14.0801	9.69285	16.9973	16.2883		13.5647	13.9978	17.2739	24.1748	19.4111	20.3537	23.8194	24.8512	27.0981	27.7434	24.7746	31.6912	32.663	32.829	17.1579	18.5704	19.6963	7.04045	10.6377	12.5134	8.79622
		Het	12.2386	10.1014	11.1391	11.2236	12.4072	20.2426	13.4893	12.2027	16.6091	14.0986	8.3751	8.20701	9.83998	10.9657	16.2576	19.9749	18.1601	13.4025	12.9008	12.3026	9.52298		11.0755	11.3847	19.5653	15.3975	15.6863	23.1977	17.6934	17.6597	11.4161	16.6483	11.5343	13.3255	14.4464	10.5823	12.4296	23.9294	24.3699	24.473	11.5036	11.3433	10.5178
	Male	WT	9.0067	8.93616	5.71968	7.09661	11.4853	16.6612	19.0621	17.0203	17.0327	16.6035	10.3127	12.3088	10.7324	14.5155	8.74275	6.29733	4.40962	4.56571	4.63442	6.07643	6.97001		8.35491	9.74451	11.3076	13.092	14.8108	22.6862	24.2173	18.9548	20.1793	24.1445	17.9532	26.3029	16.9056	17.9358	13.9795	9.85089	8.4601	8.41586	6.81208	9.43098	9.8231
		Hom	5.59357	5.64041	7.3847	8.90517	10.7779	10.8545	6.51668	4.98435	6.97498	5.38753	8.73924	8.52026	12.9169	13.8401	11.2123	5.69304	8.86864	8.03865	10.2425	11.436	11.2463		15.2104	8.21095	11.458	13.9741	16.5831	19.0975	8.58765	6.76239	11.9343	9.07004	10.5159	15.7003	9.28763	10.2924	16.1039	20.2667	6.17581	5.12696	9.24553	10.9103	9.9228
		Het	8.70616	7.73931	11.6251	13.518	16.859	23.4889	20.3208	16.3183	20.4551	15.5771	5.01971	4.25027	5.84014	10.1999	14.8934	9.36103	11.8605	11.868	10.7892	10.1402	10.6164		10.7417	8.5544	12.0194	18.029	20.6388	23.3809	27.9588	21.3318	33.2984	29.8895	48.9598	47.4921	49.1958	46.0333	15.0438	15.8754	13.6251	16.5543	10.9595	10.4679	9.98221

## Sheet: Time (min)
			Night Summary																						1st Hour of Night
Animal ID	Gender	Genotype	1	2	3	4	5	6	7	8	9	10	11	12	13	14	15	16	17	18	19	20	21		1	2	3	4	5	6	7	8	9	10	11	12	13	14	15	16	17	18	19	20	21
TUBA8-B6-IC/4.1c	WT	Female	2.00417	1.57833	1.67083	2.17917	1.68083	2.11167	1.36833	1.775	1.86833	2.26917	2.24167	1.675	1.66583	1.76583	2.0675	2.6925	2.42417	2.74917	3.02583	2.48083	2.305		1.09	1.38	1.7	2.44	2.53	1.58	2.29	2.63	2.97	2.94	2.47	2.68	2.88	3.8	1.01	2.61	2.89	2.94	3.27	2.58	3.25
TUBA8-B6-IC/4.1d	WT	Female	1.66417	0.636667	0.574167	0.745833	1.03083	1.01083	1.22833	1.88333	2.4025	1.65833	1.69167	1.69833	2.4275	1.34	0	1.02583	1.76417	2.35417	1.56333	3.10917	2.81		0.54	1.31	0.67	0.65	0.96	0.75	2.02	2.12	2.54	1.91	2.87	3.06	2.85	2.9	0	0.3	1.84	1.71	2.45	2.78	2.86
TUBA8-B6-IC/1.2c	WT	Female	1.68083	2.05417	2.0075	2.32	2.41333	2.7175	1.82	2.01167	1.98583	1.7275	1.87167	1.41333	1.685	1.8225	1.25583	2.1625	1.57917	1.7	1.63583	2.10083	2.07833		1.2	1.47	1.03	2.07	2.36	2.34	2.25	2.26	2.74	2.6	2.55	2.23	2.16	3.05	0	2.13	1.85	2.36	2.74	2.43	2.57
TUBA8-B6-IC/2.1b	WT	Female	1.79833	1.2875	1.04917	1.6475	1.47667	1.39667	1.51917	1.76917	1.94417	2.13917	2.2625	2.0225	2.5375	1.98167	1.66667	1.97917	1.9975	1.92417	1.96583	3.33333	3.20917		1.21	1.05	1.27	1.64	2.07	1.69	2.15	1.89	2.65	2.21	2.81	0	2.99	3.39	1.38	1.8	2.14	2.83	2.98	3.47	3.18
TUBA8-B6-IC/1.2d	WT	Female	1.66	1.195	1.08833	1.32083	1.18333	1.75583	1.20917	1.27167	1.29417	1.9825	1.1825	1.415	1.37333	2.025	1.5625	0	1.77083	2.34417	2.1575	2.4125	2.3925		1.05	1.3	1.07	1.4	1.93	2.16	2.11	1.87	2.25	2.23	2.53	2.43	2.27	2.39	0.69	0	2.39	2.34	2.37	2.78	3.22
TUBA8-B6-IC/3.1a	WT	Female	1.83667	1.565	1.63083	1.92	1.68833	1.6925	2.03417	1.31917	1.63333	1.5425	1.79583	0.994167	1.16083	1.26833	1.55	1.28083	1.38167	1.45083	2.11	1.85583	2.34417		1.16	1.48	0.91	1.74	1.52	1.45	1.85	1.28	1.92	1.89	1.61	1.78	1.66	1.97	0.38	1.88	2.2	2.59	2.28	1.69	2.46
TUBA8-B6-IC/6.1b	WT	Female	1.86545	0.708333	0	2.00083	1.55583	0.5325	0.193333	0.788333	0	1.50167	1.025	0.664167	0	2.10917	1.88917	1.42583	1.81167	1.665	2.07167	1.44333	1.515		1.86	2.18	0	3.12	0.43	2.81	2.32	2.54	0	3.12	2.47	3.16	0	3.36	1.15	2.36	2.72	2.91	2.62	2.19	2.89
TUBA8-B6-IC/2.3b	WT	Female	1.85545	1.63333	1.54583	1.435	1.75667	1.94667	1.82833	1.57167	1.66833	1.82583	1.4125	1.76417	1.93583	2.04667	1.0575	0.8475	1.3675	1.935	1.2625	1.3825	1.50333		1.41	1.03	1.91	1.87	2.82	2.66	2.34	2.62	3.1	2.59	2.23	2.99	3.12	2.96	1.69	2	2.26	1.75	1.73	1.99	1.84
TUBA8-B6-IC/4.2b	WT	Female	1.78636	1.72083	1.34333	1.58667	1.88333	2.02583	2.105	1.43917	0.0991667	0	0	0	0	0	1.78333	2.1075	2.57167	2.25917	2.20667	2.5	2.7625		0.39	1.39	1.66	1.95	2.1	1.86	2.61	2.37	1.19	0	0	0	0	0	1.13	1.79	2.76	2.56	3.18	3.4	2.85
TUBA8-B6-IC/4.2c	WT	Female	1.30636	1.86167	2.23333	1.74	2.015	1.92833	2.415	1.40167	1.66917	1.7	1.85083	1.33333	1.72667	1.6025	1.4725	1.6075	1.21	1.51083	1.3025	1.35083	1.49583		1.74	1.76	2.03	2.46	2.5	2.46	2.81	2.57	2.52	2.91	2.44	2.51	2.84	2.42	0.9	1.67	1.94	2.34	2.2	1.62	1.72
TUBA8-B6-IC/3.2b	Hom	Female	1.3625	0.963333	1.1625	1.1475	1.44917	0.925833	0.7475	1.10833	1.56833	1.0325	1.04417	1.20583	1.29083	0.905	0.0308333	1.3475	2.2375	1.40917	1.69333	2.9375	2.92917		1.08	1.07	1.91	2.04	1.97	1.61	1.75	1.93	1.91	1.41	2.16	2.32	1.77	2.21	0.37	1.84	2.33	2.18	2.82	3.17	2.95
TUBA8-B6-IC/4.1e	Hom	Female	1.64917	1.19417	1.0975	0.955	1.31417	1.33167	1.55333	1.1225	0.768333	1.08833	0.944167	0	0	0	0.864167	0.55	0.818333	1.1625	1.4175	0.955833	1.30167		1.07	1.08	1.37	0.14	1.51	2.3	2.17	2.5	1.82	2.78	2.35	0	0	0	1.83	1.53	2.57	2.43	2.32	2.17	2.95
TUBA8-B6-IC/3.2a	Hom	Female	0	0	0	0	0.0333333	0	0.0491667	0.269167	0.220833	0.00416667	0.233333	0.0183333	0	0.00166667	2.25167	2.38667	2.06917	2.43083	2.24083	2.48333	2.19167		0	0	0	0	0	0	0	0	0	0	0.32	0	0	0	1.69	2.29	2.4	2.67	2.64	2.94	3.12
TUBA8-B6-IC/3.2c	Hom	Female	2.00917	1.67417	1.99417	2.26083	1.99333	2.175	2.08417	2.04583	2.54583	2.0775	2.37417	2.35333	2.80583	2.41083	1.61417	2.96583	2.69917	2.4875	2.41333	2.89583	3.00417		1.42	1.96	2.15	2.75	2.76	2.78	3.51	3.43	3.77	3.63	3.45	3.07	3.25	3.74	0	2.7	3.01	2.1	3.01	3.4	3.29
TUBA8-B6-IC/3.1b	Hom	Female	1.18917	0.893333	0.980833	1.28583	1.8725	1.30917	1.69583	1.9825	2.24417	1.77	1.65917	1.505	2.2525	1.02667	1.42583	2.20917	2.32167	1.39167	1.78667	2.62167	2.8225		1.15	0.67	1.48	1.82	2.03	2.17	2.46	2.9	3.12	3.01	3.3	2.97	3.31	3.28	1.54	2.63	2.26	2.42	2.67	2.94	3.13
TUBA8-B6-IC/3.1c	Hom	Female	1.27917	1.22917	1.335	1.705	1.78917	2.56583	1.95	2.0325	1.71083	2.42667	1.57083	1.80333	1.91667	2.375	1.43083	1.625	1.89667	2.58083	2.285	2.58667	2.245		1.53	0.84	1.43	2.24	2.36	2.93	2.71	2.8	2.9	2.98	2.62	2.81	2.55	2.93	0.81	2.53	2.82	2.71	2.93	3.38	3.45
TUBA8-B6-IC/6.1a	Hom	Female	0	0	0	0	1.37667	0.969167	1.245	0.725	0.896667	0.89	1.04667	0.878333	0.830833	1.07667	0.995833	1.135	1.19917	1.2	1.41	1.11833	1.17167		0	0	0	0	0.66	1.75	1.57	1.65	1.73	1.63	1.87	1.59	2.21	2.15	0	1.74	2.65	2.25	2.06	2.47	2.64
TUBA8-B6-IC/2.3a	Hom	Female	1.69273	1.32583	1.38667	1.76333	2.12417	1.93083	1.20417	1.93	1.73667	2.00167	1.03083	1.7975	1.68917	1.90417	0	0	1.49833	1.82667	1.665	2.04	2.64417		1.69	0.9	1.2	1.83	2.02	1.83	1.35	2.31	2.48	2.08	2.36	2.47	2.91	2.51	0	0	0	2.12	1.91	2.63	3.14
TUBA8-B6-IC/2.4c	Hom	Female	1.35364	1.43917	1.325	1.28333	1.56083	1.64	1.78	1.97583	1.84083	2.045	2.13667	1.73833	1.74167	1.61667	1.47333	1.7825	1.65167	1.5025	1.775	2.29	1.41083		1.22	1.52	2.03	2.12	2.47	2.34	2.19	2.65	2.52	2.95	3.26	3.13	3.61	3.41	1.27	1.61	2.5	2.74	2.93	2.48	2.66
TUBA8-B6-IC/3.1d	Het	Female	1.16	0.800833	0.599167	0.800833	0.693333	0.739167	0.810833	1.0275	0.656667	1.03583	1.13333	1.27417	1.0225	1.06	0	1.23083	0.7	0.64	0.648333	0.8075	0.588333		1.27	0.98	0.69	1.02	1.4	1.56	1.64	1.53	1.77	2.09	1.99	1.74	1.72	2.47	0	0	1.08	1.36	1.48	1.34	1.41
TUBA8-B6-IC/1.2b	Het	Female	1.15667	1.10917	1.28333	1.605	1.59667	0.961667	1.3375	1.79833	2.64	1.90833	2.23417	2.0875	2.50167	1.59167	0.908333	1.19	1.50417	1.3575	1.19333	1.77083	1.81833		0.89	1.31	1.42	1.62	1.92	1.45	1.74	1.7	2.51	1.78	2.4	3.24	2.99	3.12	0.68	1.76	1.69	2.44	2.33	1.79	2.74
TUBA8-B6-IC/1.1a	Het	Female	1.18833	0.766667	0.695833	1.27667	1.27167	1.69167	1.01417	1.26833	1.605	2.12417	1.78167	1.77667	1.81667	2.3075	0	0	0	1.0125	1.58667	1.965	1.71333		0.46	1.01	1.2	1.33	1.69	1.9	1.48	1.89	2.26	2.59	2.6	3.25	3.44	3.5	0	0	0	0	2.62	2.71	2.99
TUBA8-B6-IC/4.1b	Het	Female	2.0525	1.48583	1.73083	2.28667	2.28	2.14917	2.21667	2.64583	2.63333	2.75083	2.1925	1.9875	2.11333	2.13417	1.84917	2.34583	2.42583	2.75583	2.6175	2.61	1.92583		1.02	1.71	2.58	2.72	2.9	2.79	3.06	3.04	3.05	3.35	3.29	3.05	3.11	3.15	1.09	2.38	3.15	3.34	3.51	3.25	3.43
TUBA8-B6-IC/2.1d	Het	Female	2.01833	1.60833	1.7425	1.80917	2.24917	2.62	2.4625	2.2175	2.74	2.90417	2.13583	2.40583	2.265	2.44333	0.00166667	0	0	1.84	2.52	2.87667	1.78167		1.61	1.95	2.07	2.2	2.62	2.57	3.23	3.1	3.07	3.7	2.83	3.53	3.21	3.44	0.01	0	0	0.01	2.01	2.66	2.7
TUBA8-B6-IC/4.1a	Het	Female	1.09917	0.775	1.06083	1.58417	2.08833	2.22667	1.60833	1.79167	1.93333	2.46917	1.50833	1.68667	2.06917	2.36083	1.26167	1.8125	1.65833	1.75667	1.50917	1.77667	1.90167		1.47	0.54	0.58	1.9	2.69	2.74	2.3	2.84	2.64	2.76	2.73	2.39	2.81	3.49	1.37	2.08	3.05	2.41	2.65	2.87	2.68
TUBA8-B6-IC/1.3a	Het	Female	1.51182	0.614167	0.364167	1.2475	1.28417	0	1.89333	1.57417	1.3425	1.66583	1.80833	1.3125	1.3475	1.55167	0	0	1.86	2.08417	2.40333	1.75	1.83583		1.13	0.76	0.41	0.59	1.55	0	1.77	2.08	1.92	2.28	2.73	2.75	2.51	2.79	0	0	0.95	2.46	3.02	2.83	2.84
TUBA8-B6-IC/1.3b	Het	Female	0.787273	1.17583	1.46833	2.025	1.68583	1.79167	1.6	1.84	1.49917	1.90667	1.72167	2.07417	1.80917	1.45917	1.49667	1.5475	1.49417	1.61583	1.73583	2.4025	1.88		1.55	1.03	2.35	2.27	2.63	2.8	2.78	2.64	2.41	2.99	3.16	3.1	3.33	3.05	0	2.25	2.38	2.24	2.97	2.27	2.78
TUBA8-B6-IC/2.3c	Het	Female	0	0.000833333	0.675833	1.48917	1.37917	1.34333	1.28833	1.58167	1.68917	2.57167	1.3175	1.6925	1.71	2.27083	1.1375	2.17833	2.09167	2.35583	1.99333	2.1325	2.23833		0	0.01	0	1.45	1.27	1.39	2.04	1.94	2.38	2.61	2.31	2.53	2.94	2.77	0.53	1.83	2.86	2.68	2.91	2.79	2.8
TUBA8-B6-IC/4.2e	WT	Male	0.0572727	0.171667	0.360833	0.568333	0.733333	0.866667	1.3125	1.29	1.6125	0.930833	1.3225	1.295	1.08583	1.05833	0.571667	1.22167	1.15583	1.02917	1.2075	1.07	1.21667		0.06	0.08	0.59	0.71	1.16	1.53	1.81	1.69	2.45	2.2	2.54	3.15	2.6	2.41	0.81	1.63	2.23	1.89	2.16	2.06	2.48
TUBA8-B6-IC/4.3d	WT	Male	0.141818	0.529167	0.503333	0.876667	1.06833	1.535	1.23167	1.27667	1.13833	1.32417	1.3425	1.37917	1.49667	1.2825	0.748333	1.12	1.23833	1.28333	1.13917	1.28	1.14333		0.25	0.59	0.35	0.62	1.3	2.03	2.19	1.96	2.56	2.18	2.52	2.51	2.54	2.41	1.06	1.55	2.32	1.8	2.49	2.38	2.26
TUBA8-B6-IC/1.3e	WT	Male	0.0754545	0.110833	0.379167	0.3425	0.793333	0.726667	1.07583	0.766667	0.805833	0.733333	0.5875	0.631667	0.6875	0.241667	0.211667	0.649167	0.685833	0.704167	0.730833	0.759167	0.715		0.16	0.37	0.34	0.65	1.34	1.24	1.3	1.15	1.58	1.93	1.57	1.07	1.48	1.47	0.22	0.74	1.03	1.2	1.53	1.71	1.72
TUBA8-B6-IC/2.3f	WT	Male	0.738182	1.3775	0.868333	0.859167	0.641667	0.721667	0.781667	0.72	0.765	0.983333	0.959167	0.9925	0.995833	1.16333	0.709167	0.971667	0.901667	0.79	0.824167	0.789167	0.845		1.16	1.36	1.54	2.11	1.7	1.78	1.67	1.45	1.96	2	2.13	2.33	2.26	2.24	1.3	1.89	1.85	1.68	1.68	1.51	1.69
TUBA8-B6-IC/4.3i	WT	Male	0	0.599167	0.778333	1.195	1.70167	1.92167	2.16583	1.96	2.18083	2.19833	1.4525	1.7225	1.6	1.72667	1.495	1.3425	1.21917	1.1175	1.32917	1.34083	1.5425		0	1.03	1.32	1.87	2.51	2.69	2.99	3.05	2.89	2.58	2.29	2.68	2.71	2.46	2.22	2.17	2.27	2.45	2.1	2.38	2.53
TUBA8-B6-IC/3.4g	WT	Male	0.754545	1.27917	1.19667	1.57667	1.93	2.07167	2.49333	2.53917	2.185	1.40917					1.55333	1.47167	1.41	1.2325	1.33667	1.6025	1.50333		0.39	1.18	1.35	1.98	2.54	2.48	2.8	2.49	2.87	2.84					2.19	2.29	1.93	2.37	2.27	2.93	3.03
TUBA8-B6-IC/1.4i	WT	Male	1.20091	0.883333	0.585833	1.09917	1.26417	0.808333	0	0.0275	0.361667	0					0.985	0.965	1.0125	1.35083	1.34	1.415	1.8225		1	1.75	0	1.8	2.06	2.21	0	0.33	0.61	0					1.97	1.84	2.04	2.29	1.94	2.41	2.6
TUBA8-B6-IC/3.5i	WT	Male	0.319091	0.5725	0.625	0.623333	0.723333	0.538333	0.703333	0.750833	0.725	0.7925	0.715	0.715833	0.909167	0.85	0.139167	0.5475	1.01	0.983333	0.985833	1.14	1.0125		0.53	0.63	0.97	0.6	0.98	1	1.14	1.31	0.87	1.58	1.18	1.45	1.7	1.09	0.12	0.94	1.9	1.33	2.09	2.16	1.8
TUBA8-B6-IC/1.4o	WT	Male	0.919091	0.970833	1.09917	0.784167	0.196667	0	0.0175	0.8525	0.8625	0.0916667					0.640833	0.560833	0.7075	0.875	0.794167	0.791667	0.9275		0.83	1.14	1.29	1.52	0.39	0	0.21	1.2	1.93	1.1					1.51	1.22	1.52	1.66	1.8	1.73	1.91
TUBA8-B6-IC/3.5e	WT	Male	0.906364	0.71	0.926667	1.02	0.860833	0	0.875	1.2025	0.230833	0					0.936667	1.16833	1.11833	1.23	1.24833	1.5675	1.73667		1	0.74	1.03	1.42	1.78	0	2.42	2.18	2.16	0					1.83	2.06	2.17	2.49	2.21	2.98	2.93
TUBA8-B6-IC/6.1d	Hom	Male	0.28	0.564167	0.8775	0.993333	1.1675	1.36333	1.57583	1.65	1.53417	1.58	1.7225	1.89083	2.03167	0.4275	0	1.30333	1.43167	1.51417	1.5575	2.06667	2.0575		0.19	0.32	0.88	1.53	1.78	2.11	1.99	2.03	2.47	2.67	2.23	2.69	2.53	2.47	0	0	2.12	2.15	2.44	2.68	2.57
TUBA8-B6-IC/4.2f	Hom	Male	0.735455	0.445833	0.423333	0	0	0	1.58083	1.31667	1.17333	1.11833				1.75167	1.14583	1.3225	1.42083	1.44167	1.62083	1.79083	2.115		0.75	0.64	1.29	0	0	0	2.34	2.02	2.27	2.3				2.64	1.75	1.52	1.98	2.05	2.25	2.69	2.76
TUBA8-B6-IC/4.3g	Hom	Male	0.531818	0.619167	0.665	0.918333	1.1625	1.11917	1.1575	1.245	1.31917	1.25833	1.39583	1.45	1.23583	1.25833	0.979167	1.135	0.984167	1.25917	1.33	1.2025	1.36417		0.47	0.9	1.4	1.58	1.88	2.03	1.92	2.24	2.24	2.25	2.35	2.37	2.13	2.15	1.56	1.88	1.99	2.41	1.8	1.73	1.46
TUBA8-B6-IC/3.4f	Hom	Male	0.784545	0.610833	0.613333	0.884167	1.6275	1.595	1.33667	1.43083	1.40167	1.32	1.56917	1.60333	1.58833	1.565	1.5025	1.61417	1.85583	1.83917	2.16083	1.90417	1.74917		2.29	1.09	0	1	1.69	2.45	2.52	2.66	2.92	2.96	2.94	2.69	2.7	2.73	2.16	2.27	2.48	2.72	2.95	3.2	2.7
TUBA8-B6-IC/3.4h	Hom	Male	0.549091	0.635833	0.763333	0.9925	1.045	0.999167	0.784167	0.869167	1.0525	1.01083	0.979167	1.13833	0.933333	1.17083	0.759167	0.9975	0.723333	0.7525	0.799167	0.790833	0.95		1.4	0.68	1.17	1.47	2.19	1.98	1.55	1.66	1.85	1.94	2.09	1.95	2.15	2.06	1.8	1.98	1.86	2.17	1.57	1.96	2.01
TUBA8-B6-IC/3.5j	Hom	Male	0.06	0	1.4375	1.2075	1.02	1.18583	1.27667	1.48667	1.87417	1.57					1.4025	1.43833	1.55333	1.48	1.51167	1.5525	1.525		0.23	0	1.82	1.09	1.72	2.06	2.04	2.53	3.13	3.01					1.94	2.37	2.32	2.55	2.73	2.96	2.76
TUBA8-B6-IC/1.4m	Hom	Male	0.680909	0.890833	0.5325	1.04833	1.08833	1.24083	1.2775	1.39	1.47333	1.52333	1.015				1.0125	1.165	1.13	1.255	1.195	1.17667	1.245		1.2	0.56	1.41	1.81	1.76	2.23	2.36	2.43	2.72	2.57	2.85				1.76	1.97	2.01	2.43	2.53	2.5	2.32
TUBA8-B6-IC/2.6e	Hom	Male	0.735455	0.45	0.911667	1.1325	1.00583	1.02917	1.24917	1.34833	1.71167	1.56	1.595	1.41667	1.25917	1.5	1.08083	0.881667	0.835	0.775833	0.699167	0.61	0.6625		0.43	0.74	1.12	1.96	2.27	2.61	2.63	2.31	2.63	2.62	2.82	2.89	2.39	2.61	2.2	2.5	2.42	2.18	1.84	1.88	1.97
TUBA8-B6-IC/4.3h	Het	Male	0.0563636	0.335	0.236667	0.38	0.53	0.31	0	0.7125	0.000833333	0				0.0733333	0.499167	0.478333	0.451667	0.4875	0.495	0.615	0.724167		0.03	0.25	0.42	0.76	0.97	1.11	0	1.59	0.01	0					0.53	0.9	1.21	1.06	1.34	1.45	1.75
TUBA8-B6-IC/2.5h	Het	Male	0.834545	0.700833	0.939167	1.3625	1.66583	2.22667	2.045	1.98	1.93167	0.200833				0	2.075	1.46667	1.42583	1.39417	1.31	1.44583	1.66083		1.09	0.6	1.18	1.59	1.52	2.18	2.44	2.82	3.01	2.41					2.24	2.43	2.44	2.93	2.41	2.41	2.43
TUBA8-B6-IC/2.6g	Het	Male	0.737273	0.9425	1.22917	1.1525	1.27167	1.58	1.32833	1.39667	1.39333	1.4025	1.3375	1.33	1.39	1.25083	1.16667	1.10667	1.15	1.18167	1.0275	1.20083	1.12917		0.85	1.23	1.32	1.98	2.14	2.26	2.55	2.48	2.95	2.95	3.13	3	2.98	2.73	1.87	2.45	2.17	2.04	2.02	2.35	2.27
TUBA8-B6-IC/3.5h	Het	Male	0.621818	1.03417	1.07083	0.999167	1.22	1.19083	1.305	1.17083	1.11	1.08417	1.16333	1.14417	1.15333	1.09667	0.664167	1.395	1.71083	1.80667	1.65	1.60833	1.53167		0.69	0.71	1.36	1.18	1.73	1.65	2.08	2.11	1.93	2.16	2.5	2.39	2.49	2.36	0.8	1.73	2.54	2.01	2.06	2.24	2.61
TUBA8-B6-IC/1.4n	Het	Male	0.114545	0.365833	0.00916667	0	0	0	0.730833	0.525833	0.55	1.0425					0.855833	1.0225	0.93	1.05583	0.949167	0.869167	0.810833		0.13	0.32	0.11	0	0	0	0.82	1	2.08	2.34	0	0	0	0	1.56	2.17	1.98	2.25	1.47	1.93	2.01
TUBA8-B6-IC/4.4i	Het	Male	0.0845455	0.1725	0.43	0.505833	0.5725	0.683333	0.6975	0.7375	0.751667	0.905833	1.25167	1.36583	1.39583	0.730833	1.04833	1.005	0.933333	1.03667	1.07917	1.16833	1.15417		0.17	0.24	0.58	0.48	0.83	1.06	1.31	1.49	1.43	1.89	2.17	2.3	2.28	2.41	1.17	1.45	1.6	1.99	1.71	2.03	2.13
Average	Female	WT	1.74578	1.42408	1.31433	1.68958	1.66842	1.71183	1.57208	1.52308	1.4565	1.63467	1.53342	1.298	1.45125	1.59617	1.4305	1.51292	1.78783	1.98925	1.93017	2.19692	2.24158		1.165	1.435	1.225	1.934	1.922	1.976	2.275	2.215	2.188	2.24	2.198	2.084	2.077	2.624	0.833	1.654	2.299	2.433	2.582	2.493	2.684
		Hom	1.17061	0.968796	1.0313	1.15565	1.50148	1.4275	1.36769	1.46574	1.50361	1.48176	1.33778	1.25556	1.39194	1.25741	1.12074	1.55574	1.8213	1.77685	1.85407	2.21435	2.1912		1.01778	0.893333	1.28556	1.43778	1.75333	1.96778	1.96778	2.24111	2.25	2.27444	2.41	2.04	2.17889	2.24778	0.834444	1.87444	2.28222	2.40222	2.58778	2.84222	3.03667
		Het	1.37176	1.04198	1.11812	1.57937	1.64365	1.5225	1.61792	1.77042	1.88125	2.09563	1.81448	1.82563	1.86813	1.86354	0.689688	1.01583	1.20531	1.63281	1.77677	1.9949	1.68063		1.175	1.16125	1.4125	1.70625	2.175	1.97625	2.25	2.3525	2.45375	2.6925	2.71625	2.88125	2.89	3.12625	0.39375	1.05875	1.5375	1.7825	2.57375	2.465	2.69625
	Male	WT	0.511273	0.720417	0.732333	0.8945	0.991333	0.919	1.06567	1.13858	1.08675	0.846333	1.06319	1.12278	1.12917	1.05375	0.799083	1.00183	1.04592	1.05958	1.09358	1.17558	1.2465		0.538	0.887	0.878	1.328	1.576	1.496	1.653	1.681	1.988	1.641	2.03833	2.19833	2.215	2.01333	1.323	1.633	1.926	1.916	2.027	2.225	2.295
		Hom	0.544659	0.527083	0.778021	0.897083	1.01458	1.06656	1.27979	1.34208	1.4425	1.3676	1.37944	1.49983	1.40967	1.27889	0.985313	1.23219	1.24177	1.28969	1.35927	1.38677	1.45854		0.87	0.61625	1.13625	1.305	1.66125	1.93375	2.16875	2.235	2.52875	2.54	2.54667	2.518	2.38	2.44333	1.64625	1.81125	2.1475	2.3325	2.26375	2.45	2.31875
		Het	0.408182	0.591806	0.6525	0.733333	0.876667	0.998472	1.01778	1.08722	0.95625	0.772639	1.25083	1.28	1.31306	0.630333	1.05153	1.07903	1.10028	1.16042	1.08514	1.15125	1.16847		0.493333	0.558333	0.828333	0.998333	1.19833	1.37667	1.53333	1.915	1.90167	1.95833	1.95	1.9225	1.9375	1.875	1.36167	1.855	1.99	2.04667	1.835	2.06833	2.2
Sem	Female	WT	0.0593583	0.147853	0.210909	0.145046	0.125645	0.193095	0.198054	0.113593	0.251529	0.197945	0.213174	0.190079	0.275823	0.199987	0.183964	0.245484	0.140783	0.134339	0.164762	0.221489	0.189259		0.144801	0.106199	0.197317	0.211346	0.237317	0.199884	0.0878161	0.137512	0.299157	0.283145	0.267598	0.370996	0.374044	0.338156	0.178625	0.267059	0.121339	0.137227	0.150597	0.202901	0.171899
		Hom	0.236523	0.198876	0.216769	0.25378	0.206238	0.254835	0.215042	0.224429	0.247329	0.258426	0.220789	0.272491	0.321146	0.300343	0.24612	0.307639	0.19676	0.191869	0.124065	0.241105	0.243008		0.204558	0.212309	0.265357	0.359632	0.298571	0.287275	0.327477	0.330565	0.358411	0.371966	0.319909	0.416597	0.45354	0.460874	0.255925	0.278294	0.296028	0.0854039	0.133622	0.144027	0.0894117
		Het	0.20798	0.162104	0.171126	0.147548	0.175048	0.275601	0.180246	0.160143	0.233525	0.197325	0.129597	0.123494	0.152475	0.165899	0.248585	0.313134	0.292392	0.218403	0.217839	0.200951	0.152418		0.177624	0.195199	0.305346	0.222085	0.211326	0.310548	0.217134	0.200465	0.147659	0.201481	0.135764	0.183808	0.173958	0.119803	0.178873	0.367273	0.415963	0.393237	0.201201	0.199468	0.17945
	Male	WT	0.139027	0.132464	0.0916947	0.111138	0.163789	0.227019	0.254292	0.222677	0.218687	0.221527	0.147779	0.171156	0.143743	0.201508	0.148124	0.102975	0.0733578	0.0696813	0.0759931	0.10077	0.1219		0.136005	0.157523	0.165991	0.196394	0.214984	0.299226	0.319847	0.244611	0.246783	0.312994	0.224461	0.320691	0.208674	0.238979	0.241836	0.165543	0.125284	0.147273	0.0919184	0.156427	0.156952
		Hom	0.0900435	0.0897784	0.110911	0.133524	0.161288	0.166807	0.0889476	0.0801394	0.0953911	0.0791666	0.128252	0.123222	0.186891	0.190721	0.163619	0.0838286	0.13728	0.131365	0.166408	0.186954	0.180543		0.255168	0.119193	0.188688	0.218755	0.249495	0.286898	0.126441	0.11419	0.144907	0.128397	0.149324	0.164633	0.109636	0.112891	0.247191	0.28097	0.0812569	0.0819135	0.172502	0.189878	0.166492
		Het	0.147249	0.144151	0.202157	0.21265	0.250195	0.339308	0.28606	0.221937	0.276033	0.224223	0.0502793	0.0686999	0.0798789	0.25692	0.227612	0.143803	0.178773	0.17812	0.157029	0.148951	0.152904		0.180105	0.155893	0.215444	0.298266	0.310735	0.344816	0.410866	0.276872	0.45317	0.416873	0.679816	0.659424	0.662274	0.63035	0.265398	0.250037	0.208006	0.244931	0.164251	0.144739	0.125087

## Sheet: Number of Runs
			Night Summary																						1st Hour of Night
Animal ID	Gender	Genotype	1	2	3	4	5	6	7	8	9	10	11	12	13	14	15	16	17	18	19	20	21		1	2	3	4	5	6	7	8	9	10	11	12	13	14	15	16	17	18	19	20	21
TUBA8-B6-IC/4.1c	WT	Female	40.9167	23.0833	22.9167	22.5	21.8333	20.25	17	14.0833	15.3333	14.5	10.25	8.91667	9	10.5833	33.75	23.1667	13	15.6667	14.0833	12.6667	11.0833		32	28	37	27	27	19	33	23	19	19	16	13	14	14	27	28	18	19	14	19	16
TUBA8-B6-IC/4.1d	WT	Female	30.4167	12.8333	20	19.25	18.1667	13.25	13	16.0833	15.75	9	8.58333	7.16667	8.66667	5.66667	0	21.1667	30.25	31.5	18.3333	22.5833	20.25		11	25	32	22	22	12	17	18	17	14	12	12	12	10	0	12	37	27	32	35	20
TUBA8-B6-IC/1.2c	WT	Female	25.75	24.6667	22.5	20.25	22.9167	24.0833	20.25	16.5	21.5833	17.3333	17.5	10	10.1667	9.16667	23.1667	30	16.8333	16.8333	18.6667	20.4167	19.8333		19	21	28	27	25	25	20	20	29	19	24	17	15	15	0	34	25	19	24	25	23
TUBA8-B6-IC/2.1b	WT	Female	24.5	16.25	13.8333	15.75	12.3333	11.25	9.08333	10.3333	8.83333	8.16667	8.08333	9.25	8.08333	5.91667	39.6667	50	24.25	17.8333	11.4167	15.5833	12.25		19	16	22	20	23	17	14	20	15	15	13	0	13	14	36	46	45	30	20	22	22
TUBA8-B6-IC/1.2d	WT	Female	26.25	25.25	17.0833	12.6667	10.5	11.5	9.66667	9.41667	8.83333	10.3333	8.41667	8.66667	10	10.5833	26.25	0	21.5	27.8333	24	25.1667	25.25		18	31	20	18	18	19	20	15	16	16	17	13	17	16	26	0	24	36	26	31	27
TUBA8-B6-IC/3.1a	WT	Female	25	24	20.9167	19.3333	18.0833	22.1667	31.6667	21.8333	24.25	21.5833	24.8333	13.25	15.3333	15.9167	36.5833	31	26.5	29.6667	36.6667	25.25	35.25		25	21	23	22	19	20	26	33	24	23	28	22	15	21	20	49	45	44	46	27	25
TUBA8-B6-IC/6.1b	WT	Female	26.6364	7.75	0	17.8333	13.0833	3.66667	1.58333	5.58333	0	11.5	5.91667	2.91667	0	14.1667	44.5833	21.4167	17.8333	17	18	12.4167	11.8333		32	27	0	31	7	23	19	23	0	24	17	16	0	23	40	34	27	25	26	23	21
TUBA8-B6-IC/2.3b	WT	Female	25.2727	21.3333	16.8333	12.3333	13.25	15	12.75	10.25	9.41667	8.83333	7.83333	8	10	9.58333	14	14.1667	25.0833	38.5833	18.0833	22.25	25.6667		20	17	24	17	23	22	18	18	17	16	15	12	15	18	28	33	37	34	25	35	29
TUBA8-B6-IC/4.2b	WT	Female	24.0909	22.0833	18.8333	18.1667	20.8333	23.5833	18.6667	13.75	0.916667	0	0	0	0	0	33.3333	30.25	31.1667	18.6667	17.1667	19.0833	23.5		11	27	25	30	32	27	20	21	11	0	0	0	0	0	26	44	39	28	30	22	23
TUBA8-B6-IC/4.2c	WT	Female	18.0909	14	14	10.0833	9	8.58333	10.25	6.75	8.16667	9.33333	10.9167	9.5	10.3333	14.25	31.25	31.3333	22.6667	23.1667	20.0833	22	24		27	20	19	14	13	14	13	16	12	15	14	21	18	16	31	47	41	43	34	28	31
TUBA8-B6-IC/3.2b	Hom	Female	24.3333	15.0833	16.3333	18.8333	23.5	14.9167	14.0833	16.25	20	14.1667	12.9167	15.1667	13.5833	8.75	1	24.0833	31.0833	18.0833	15.9167	21.5	22.8333		22	24	26	29	33	25	28	25	25	17	19	27	18	14	12	36	40	21	21	31	27
TUBA8-B6-IC/4.1e	Hom	Female	26.75	21.1667	13.9167	12.9167	15	13.5833	12.25	9.08333	6.25	6.66667	4.91667	0	0	0	21.6667	12.8333	12.1667	18.4167	28.75	12.8333	17.0833		19	22	23	4	21	20	25	19	18	17	18	0	0	0	50	38	50	39	42	35	32
TUBA8-B6-IC/3.2a	Hom	Female	0	0	0	0	1.08333	0	0.833333	2.41667	1.16667	0.0833333	1.41667	0.0833333	0	0.0833333	41.75	36.5833	31.0833	34	34.8333	38.6667	33.5		0	0	0	0	0	0	0	0	0	0	1	0	0	0	48	34	44	41	32	45	47
TUBA8-B6-IC/3.2c	Hom	Female	28.9167	24.5833	28.1667	24.25	19.3333	16.9167	13.3333	10.5	11	6.66667	9	10.75	10.3333	10.0833	23.0833	20.5833	17.1667	14.1667	12.5	13.4167	11.8333		23	37	35	36	28	22	17	13	15	11	10	11	18	11	0	23	26	20	19	25	18
TUBA8-B6-IC/3.1b	Hom	Female	30.1667	21	17.1667	15.3333	19.1667	13.5	13	11.8333	15.75	9.41667	10.6667	10.0833	11.0833	6.75	23.5833	33.6667	25.6667	16.3333	21.4167	22.25	17.1667		31	23	26	22	23	22	18	15	21	16	16	17	14	13	43	35	36	30	26	29	31
TUBA8-B6-IC/3.1c	Hom	Female	20.3333	18.1667	11.25	13.1667	15.3333	13.5833	12.75	11.1667	10.4167	14.5	11.25	11.3333	11.5	11.75	34.9167	31.6667	26.5	23.25	15.1667	13.3333	11.75		38	23	15	17	16	19	14	18	12	15	20	18	16	23	30	49	42	48	30	23	20
TUBA8-B6-IC/6.1a	Hom	Female	0	0	0	0	27.3333	9.41667	9.08333	6.08333	6.08333	6.83333	6.41667	6.83333	8.16667	7.66667	17.5833	14.5833	12.3333	12	13.9167	8.75	9.25		0	0	0	0	24	15	15	14	13	11	11	13	12	10	0	23	17	17	12	15	12
TUBA8-B6-IC/2.3a	Hom	Female	30.0909	25.5	21.6667	22.0833	22	19.6667	13.4167	14.8333	16.9167	15.8333	10.5833	17.25	13.9167	14.6667	0	0	32.6667	44.3333	27.75	30.5833	36.5833		34	25	25	27	25	22	16	18	27	21	23	20	20	15	0	0	0	51	33	43	33
TUBA8-B6-IC/2.4c	Hom	Female	35	20.5833	12.0833	14.6667	13.9167	14.5	16	17.5	20.3333	14.8333	13.8333	9.5	12.8333	15.5	35	33.6667	28.0833	23.5833	28.5	37.5833	21.6667		45	35	15	21	25	21	19	20	28	20	20	15	17	21	34	36	41	48	41	41	42
TUBA8-B6-IC/3.1d	Het	Female	19.0833	18.25	17.1667	11.25	7.5	8	8.25	8.91667	5.58333	7.25	7.33333	8.75	6.5	7.75	0	26.3333	17	13.1667	14.0833	21.8333	12.3333		23	21	32	18	14	13	13	13	13	12	12	11	12	10	0	0	35	32	29	31	29
TUBA8-B6-IC/1.2b	Het	Female	19.5	16.1667	17.5	17.3333	14.8333	9.33333	10.75	12	10.8333	11.1667	9.75	9.83333	11.25	7.91667	23.5	31.8333	32.4167	24.8333	22.3333	27.3333	27.1667		19	24	22	28	21	16	12	15	15	20	16	15	15	15	18	56	43	35	35	35	30
TUBA8-B6-IC/1.1a	Het	Female	32.75	18.0833	13.5833	15.5833	10.75	13.5	9.25	10.0833	12	12.25	14	9.66667	8.08333	10	0	0	0	18.1667	21.5833	27.9167	19.75		20	27	19	15	18	15	16	17	19	18	18	16	14	15	0	0	0	0	41	40	33
TUBA8-B6-IC/4.1b	Het	Female	30.3333	14.75	13	17.75	16.5833	12.4167	10.6667	10.5833	10.75	18.25	16	14.3333	12.25	13.1667	53.6667	31.8333	16.6667	14.0833	14	13.6667	9.5		26	23	19	17	18	13	14	15	13	19	14	17	15	17	43	38	21	15	13	21	12
TUBA8-B6-IC/2.1d	Het	Female	29.8333	25.3333	20.5	18.8333	16.5833	18	12.0833	10.25	10.1667	10.5833	12.3333	11.6667	13.1667	16	0	0	0	25.1667	28.8333	27.5	13		24	25	20	31	25	21	20	17	10	12	15	18	17	15	0	0	0	1	30	32	25
TUBA8-B6-IC/4.1a	Het	Female	30.1667	18.6667	14.6667	13	12.5	12.8333	12.6667	15.6667	15.75	19.0833	14.25	12.75	18.9167	19.5	29.3333	36.9167	30.0833	35.0833	24.75	28.6667	28		32	20	12	22	19	25	22	29	25	22	23	18	24	18	24	45	38	45	35	39	29
TUBA8-B6-IC/1.3a	Het	Female	32.6364	24.5833	16.1667	26.1667	23.75	0	23.25	18.0833	16	12.9167	13.5833	12.3333	14.4167	13.8333	0	0	33.8333	36.5	34.9167	20.9167	22.3333		21	27	20	21	39	0	36	25	27	25	24	23	18	18	0	0	33	52	50	38	35
TUBA8-B6-IC/1.3b	Het	Female	32.1818	26	20.4167	22.8333	15.75	13	11.5	13.0833	10.5833	10.75	9	10.1667	10.3333	7.16667	27.0833	38.6667	22.4167	21.5	22.3333	37.9167	22.0833		43	31	23	39	26	23	26	22	21	17	16	14	16	13	0	45	45	42	37	33	36
TUBA8-B6-IC/2.3c	Het	Female	0	0.0833333	11.8333	21.0833	23.0833	16.0833	12.6667	15.6667	15	21.75	17	18.5833	20.1667	20.3333	25.5833	31.6667	24.5833	27.6667	17.3333	18.5833	25.0833		0	1	0	31	30	24	24	17	26	20	29	33	32	25	20	35	27	28	24	28	27
TUBA8-B6-IC/4.2e	WT	Male	2.18182	5.33333	8.83333	12.3333	17.4167	15.6667	16.9167	15	13.4167	14.4167	12.6667	11	10.8333	11.25	14	23.3333	23.0833	22.5	28	22.5833	23.25		3	4	14	14	33	28	23	25	25	33	29	18	20	22	21	40	43	46	52	50	40
TUBA8-B6-IC/4.3d	WT	Male	3.72727	13.1667	15.25	18.6667	18.0833	15.3333	13.3333	15	12.1667	14.1667	12.75	12.0833	11.8333	10.3333	19.25	24.8333	25.8333	33.5	24.5833	30.4167	28.9167		6	19	14	28	31	20	17	18	17	20	16	16	15	16	26	44	42	49	48	52	45
TUBA8-B6-IC/1.3e	WT	Male	2.90909	5.75	14.75	14.9167	16	14.0833	16.4167	14.8333	15.9167	12	12.4167	14.75	14.9167	4.16667	7.75	21.0833	23.5833	22.4167	22.5833	23.6667	22.5833		5	20	18	28	34	24	14	20	23	25	30	33	32	29	10	31	33	40	46	45	44
TUBA8-B6-IC/2.3f	WT	Male	12.6364	21	15	13.9167	13.25	12.5	13	11.25	11.1667	13.0833	14.6667	13.5	13.9167	15.4167	16.1667	24.75	24.75	21.6667	23.75	22.3333	22.6667		17	29	25	27	34	30	22	17	26	27	30	24	29	24	29	44	43	44	44	43	42
TUBA8-B6-IC/4.3i	WT	Male	0	7.41667	9.33333	19.8333	20.8333	16.5	14.75	13.1667	16	17.0833	13.25	13.3333	13.1667	12.0833	17.5833	18	12.5	10	12	10.8333	11.3333		0	14	15	21	28	26	23	20	20	21	19	18	19	22	33	26	22	19	18	21	15
TUBA8-B6-IC/3.4g	WT	Male	21.9091	22.5833	14.5	9.83333	8.75	9.08333	10	9	6.91667	4.08333					21.4167	21.5833	18.3333	14.1667	12.8333	11.75	10.5833		12	28	21	14	11	15	14	14	11	12					35	36	23	24	29	16	19
TUBA8-B6-IC/1.4i	WT	Male	20.5455	20.5833	12.3333	21.4167	22	11.0833	0	0.416667	4	0					19.75	20.25	21.0833	21.5833	23.6667	22.5	20.5833		22	35	0	18	27	30	0	5	8	0					35	34	34	31	29	29	30
TUBA8-B6-IC/3.5i	WT	Male	7.36364	11.9167	13.4167	14.3333	13.1667	10.1667	10.5	9.41667	9.5	9.25	9	8.25	7.91667	7.58333	5.08333	14.9167	11.6667	10.9167	12.1667	11.5833	12.1667		10	22	20	17	20	19	13	15	13	15	14	15	14	8	5	22	30	27	23	22	21
TUBA8-B6-IC/1.4o	WT	Male	17.1818	19.5	20.5833	12.4167	3.66667	0	0.166667	16.5833	19.4167	1.83333					22.8333	20.75	21.8333	25.5	21.8333	20.3333	18.25		15	21	29	21	5	0	2	20	43	22					42	42	49	43	44	44	33
TUBA8-B6-IC/3.5e	WT	Male	21	18.1667	22	19.9167	13.5	0	13.5833	15.5833	2.83333	0					28.5833	25	19.4167	18.8333	16.25	12.5833	13.5		19	27	32	28	28	0	25	25	26	0					47	50	36	28	29	25	21
TUBA8-B6-IC/6.1d	Hom	Male	10	19.6667	27.8333	21.0833	17.5	15.3333	14.0833	15.0833	14	13.25	13.3333	12.5	15.25	3.41667	0	31.5833	26.5	22.1667	21	24	23.9167		9	15	32	35	30	27	23	25	25	25	20	16	20	22	0	0	46	43	33	28	30
TUBA8-B6-IC/4.2f	Hom	Male	14	9	9.66667	0	0	0	22.0833	19.25	19.5	17	0	0	0	17.8333	35.75	32.4167	31.75	34	30	24.3333	22.1667		20	23	30	0	0	0	37	29	24	28				24	41	44	42	43	41	36	31
TUBA8-B6-IC/4.3g	Hom	Male	15.9091	19.1667	16.8333	19.6667	22.25	21.75	18.5	16.8333	17.6667	15.9167	15.3333	14.9167	14.5	16.0833	20	22.0833	18.5	22.8333	24.0833	23.9167	24.5		17	25	32	29	34	33	32	25	25	26	21	21	23	28	38	47	31	36	43	41	36
TUBA8-B6-IC/3.4f	Hom	Male	11.1818	9.16667	6.91667	13.4167	16.3333	13.4167	9.08333	8.83333	8.83333	7.75	9.41667	9.16667	9.08333	9.08333	25	28.5	26.3333	26.3333	25.6667	23.25	22.5		24	15	0	15	17	24	22	16	18	17	19	18	19	15	36	41	39	43	36	34	29
TUBA8-B6-IC/3.4h	Hom	Male	12.6364	16.6667	16	15.5833	15.3333	17.8333	15.4167	19.1667	22.0833	21	16.75	17	13.75	15.6667	15.9167	19	16.3333	17.6667	18.3333	18.8333	20.6667		27	26	24	22	25	33	30	31	35	35	32	28	27	22	35	40	39	44	42	38	39
TUBA8-B6-IC/3.5j	Hom	Male	1	0	15.3333	19.9167	17	16.9167	17.1667	13.3333	11.4167	10.5					26.5833	24	27.0833	24.25	21.9167	22.3333	24.6667		4	0	21	26	25	23	28	24	17	20					49	36	43	43	34	36	34
TUBA8-B6-IC/1.4m	Hom	Male	13.4545	18.0833	8.58333	13.4167	15.5833	16.9167	16	14.5	16.25	15.5	10.0833				21.0833	24.3333	21.1667	18.1667	16	16.9167	14.75		23	18	20	19	22	35	28	26	25	23	27				26	39	39	38	29	32	24
TUBA8-B6-IC/2.6e	Hom	Male	17.6364	13.8333	13.6667	16.1667	11.0833	11.4167	14.0833	12.0833	13.5	12	10.5833	10	10.6667	10.9167	19.8333	15.75	13.75	14	11.3333	10.9167	11.6667		12	24	16	34	25	25	22	18	19	20	19	18	20	18	33	45	35	33	27	27	26
TUBA8-B6-IC/4.3h	Het	Male	2.90909	11	7.83333	11.6667	14.1667	4.66667	0	9.91667	0	0				1	13.1667	15.4167	12.0833	12.1667	10.6667	12.25	11.9167		1	11	16	22	21	20	0	17	0	0				12	13	35	31	21	25	25	27
TUBA8-B6-IC/2.5h	Het	Male	21.4545	15.1667	12.0833	15.3333	18.75	17.0833	10.6667	10.6667	10.3333	0.916667					28.6667	21.5833	21.9167	22.3333	25.5833	26.5833	29.8333		30	20	20	18	21	19	12	13	15	11					33	31	33	27	35	33	31
TUBA8-B6-IC/2.6g	Het	Male	9.90909	10.8333	10.1667	10.75	12.1667	13.5	10.1667	9.33333	10.6667	8.66667	7.83333	10.9167	13.1667	12.75	23	18.8333	22.0833	23.25	22.1667	23.25	21		14	20	16	21	24	24	19	16	14	15	13	12	18	19	41	43	47	38	44	38	41
TUBA8-B6-IC/3.5h	Het	Male	14.3636	21.75	14.1667	15.8333	16.8333	18.4167	18.8333	17.25	19.9167	17.6667	14.5	13.8333	14	12	16.3333	25.3333	24.8333	28.25	24.5	21.75	18.8333		19	30	24	22	25	26	28	28	32	31	24	20	25	22	27	37	38	35	34	32	36
TUBA8-B6-IC/1.4n	Het	Male	5.09091	16	0.416667	0	0	0	14.1667	8	8	13.1667					17.3333	14.9167	13.5	19.0833	21.25	19.6667	16.8333		6	17	5	0	0	0	22	20	17	22	0	0	0	0	25	26	24	31	35	45	41
TUBA8-B6-IC/4.4i	Het	Male	4.09091	5.91667	12.75	13.4167	14.3333	12.4167	14.5	15.1667	12.0833	12.4167	13.6667	12.3333	13.5833	4.33333	26	26.1667	25	25.1667	21.4167	25.25	23.5833		10	10	19	11	24	20	17	28	23	17	15	17	16	16	36	43	46	51	36	42	42
Average	Female	WT	26.6924	19.125	16.6917	16.8167	16	15.3333	14.3917	12.4583	11.3083	11.0583	10.2333	7.76667	8.15833	9.58333	28.2583	25.25	22.9083	23.675	19.65	19.7417	20.8917		21.4	23.3	23	22.8	20.9	19.8	20	20.7	16	16.1	15.6	12.6	11.9	14.7	23.4	32.7	33.8	30.5	27.7	26.7	23.7
		Hom	21.7323	16.2315	13.3981	13.4722	17.4074	12.8981	11.6389	11.0741	11.9907	9.88889	9	9	9.0463	8.36111	22.0648	23.0741	24.0833	22.6852	22.0833	22.1019	20.1852		23.5556	21	18.3333	17.3333	21.6667	18.4444	16.8889	15.7778	17.6667	14.2222	15.3333	13.4444	12.7778	11.8889	24.1111	30.4444	32.8889	35	28.4444	31.8889	29.1111
		Het	28.3106	20.2292	16.625	17.8438	14.7812	10.8854	12.3021	12.3333	11.4583	12.7812	12.0312	11.1875	11.8646	11.9167	16.6979	20.6979	19.0521	23.5625	22.8542	25.7187	19.2708		26	24.75	20.875	23.875	22.5	15.75	19.875	19.125	17.875	18.125	17.25	16.5	16.375	15.125	10.625	23	26.875	27.75	33.75	33.625	28.625
	Male	WT	10.9455	14.5417	14.6	15.7583	14.6667	10.4417	10.8667	12.025	11.1333	8.59167	12.4583	12.1528	12.0972	10.1389	17.2417	21.45	20.2083	20.1083	19.7667	18.8583	18.3833		10.9	21.9	18.8	21.6	25.1	19.2	15.3	17.9	21.2	17.5	23	20.6667	21.5	20.1667	28.3	36.9	35.5	35.1	36.2	34.7	31
		Hom	11.9773	13.1979	14.3542	14.9063	14.3854	14.1979	15.8021	14.8854	15.4063	14.1146	10.7857	10.5972	10.5417	12.1667	20.5208	24.7083	22.6771	22.4271	21.0417	20.5625	20.6042		17	18.25	21.875	22.5	22.25	25	27.75	24.25	23.5	24.25	23	20.2	21.8	21.5	32.25	36.5	39.25	40.375	35.625	34	31.125
		Het	9.63636	13.4444	9.56944	11.1667	12.7083	11.0139	11.3889	11.7222	10.1667	8.80556	12	12.3611	13.5833	7.52083	20.75	20.375	19.9028	21.7083	20.9306	21.4583	20.3333		13.3333	18	16.6667	15.6667	19.1667	18.1667	16.3333	20.3333	16.8333	16	13	12.25	14.75	13.8	29.1667	35.8333	36.5	33.8333	34.8333	35.8333	36.3333
Sem	Female	WT	1.8491	1.89969	2.10837	1.2605	1.57419	2.19339	2.56941	1.56408	2.51784	1.84249	2.12444	1.18626	1.49487	1.51178	4.16682	4.11812	1.83911	2.47576	2.16409	1.49492	2.40113		2.38141	1.585	3.0948	1.81842	2.24821	1.48174	1.83787	1.60589	2.45402	2.08939	2.34379	2.37674	2.05724	2.00582	4.27707	5.05316	3.01773	2.77789	2.73272	1.75784	1.40673
		Hom	4.32553	3.23539	3.0617	2.85615	2.50637	1.85736	1.48032	1.61138	2.23798	1.77098	1.34321	1.97633	1.80631	1.85155	4.82206	4.07795	2.69756	3.46465	2.70067	3.73215	3.1942		5.22577	4.3589	4.00694	4.39697	3.11805	2.4783	2.61642	2.30806	2.96273	2.1133	2.28522	2.95856	2.53737	2.65855	7.09155	4.61613	5.27953	4.43471	3.32963	3.3518	3.75812
		Het	3.6103	2.62616	1.03614	1.56699	1.76231	1.7532	1.45114	1.04657	1.10761	1.5968	1.08946	1.01126	1.51453	1.67491	6.30908	5.59989	4.238	2.76528	2.26514	2.34745	2.26389		3.81679	2.86475	2.89689	2.67187	2.54951	2.60875	2.57121	1.76733	2.1133	1.424	1.85675	2.13437	2.06454	1.38221	5.16935	7.9285	5.64566	6.2445	3.5	2	2.38112
	Male	WT	2.75142	2.11408	1.32793	1.24055	1.74625	1.90269	1.92631	1.53348	1.70517	2.06284	0.765806	0.940207	1.02547	1.58226	2.20442	1.02824	1.53424	2.23023	1.86425	2.12219	1.96784		2.32116	2.75056	2.86279	1.83303	3.17087	3.55215	2.74894	1.84059	3.1686	3.45527	3.05505	2.77689	3.01938	2.97116	4.19802	2.77469	2.8176	3.32148	3.75292	4.24277	3.60863
		Hom	1.78903	2.39729	2.32443	2.37021	2.32364	2.30004	1.33519	1.25534	1.53469	1.46198	2.07871	2.43569	2.31948	2.2161	3.61571	2.07636	2.19326	2.17361	2.06444	1.67422	1.70526		2.84103	3.03403	3.76278	4.04881	3.64373	3.92337	1.87797	1.79035	2.0354	1.99777	2.17562	2.10713	1.46287	1.85742	5.16081	5.3619	1.65562	1.46309	2.12079	1.70084	1.77721
		Het	2.93689	2.22066	2.03891	2.37571	2.7085	2.95173	2.61111	1.48724	2.62723	2.88889	2.09718	0.842084	0.240563	2.88803	2.47646	1.9693	2.31835	2.27636	2.17258	2.09715	2.49397		4.19259	2.97769	2.6289	3.56526	3.89373	3.79839	3.92145	2.59058	4.33141	4.25833	4.94975	4.40407	5.28165	3.82623	4.02009	2.7376	3.65832	4.21439	2.46869	2.98236	2.52543

## Sheet: Average Distance
			Night Summary																						1st Hour of Night
Animal ID	Gender	Genotype	1	2	3	4	5	6	7	8	9	10	11	12	13	14	15	16	17	18	19	20	21		1	2	3	4	5	6	7	8	9	10	11	12	13	14	15	16	17	18	19	20	21
TUBA8-B6-IC/4.1c	WT	Female	4606.83	3695.83	3979.33	5298	4107.92	5160.83	3374.75	4502.33	4748.08	5910.75	5879.5	4392.08	4355.17	4550.33	4468.25	5892.92	5472.17	6438.25	7112.58	6035.33	5630.67		2701	3315	4055	5961	6386	3637	5859	6596	7957	7581	6852	7638	7596	10589	2499	5663	6410	7024	7843	6232	8189
TUBA8-B6-IC/4.1d	WT	Female	4002.75	1590.08	1599	1883.75	2487.75	2362.25	2951	4710.33	6137.5	4379.33	4629.58	4714.25	6944.17	3779.25	4.25	2382.42	4140.5	5402	3583.92	7243.75	6668.67		1292	3170	1957	1743	2378	1794	4805	5230	6524	4811	7891	8683	8039	8165	0	1222	4411	4110	5862	6919	6678
TUBA8-B6-IC/1.2c	WT	Female	3761.58	4726	4908.75	5463.42	5893.5	6756.75	4541.42	4982	5040	4055.58	4196.5	3252.58	3921.17	4118.83	2887.5	5074.5	3812.5	4039.08	3929.67	4887.83	4837.92		2565	3291	2520	4910	5353	5576	5473	5308	6834	6000	5675	4983	4904	6506	0	4901	4510	5531	6437	5765	6015
TUBA8-B6-IC/2.1b	WT	Female	4071.33	3185.83	2749.83	4307	3787.67	3665.92	4104.83	4816.92	5064.67	5576.75	6040.17	5591.83	7244	5935.75	3952.5	4967.33	4516.25	4420.92	4777.17	8300.33	8056.33		2667	2586	3420	4191	5281	4359	5778	5049	7060	5991	7467	0	8261	9968	3194	4338	5236	6446	6855	8556	7587
TUBA8-B6-IC/1.2d	WT	Female	3870.08	2982.17	2583.42	3080.67	2850.17	4211.42	2837.42	2953.25	2917.42	4653.42	2891.33	3459.33	3321.67	4662.17	3366.75	0	3975.17	5330.75	4947.33	5715	5813.25		2481	3336	2704	3351	4474	5377	4886	4408	5326	5094	6202	6235	5714	5654	2225	0	5275	5440	5449	6560	7789
TUBA8-B6-IC/3.1a	WT	Female	3971.17	3564.67	3671.08	4200.17	3862.25	4062.25	5015.83	3168.75	4005.42	3932.33	4548	2447.92	2858.25	3102	3549	3207.92	3374.25	3622.08	4929.83	4157.42	5574.5		2737	3432	2267	4079	3453	3483	4528	3113	4549	4627	4098	4501	4116	4959	1686	4661	5470	6338	5594	4025	5663
TUBA8-B6-IC/6.1b	WT	Female	4504.09	1741.17	0	5240.75	4040	1536.75	539.167	2020.42	0	3878.75	2594.25	1641.83	0	5522.17	4588.08	3361.75	4325.08	3957.75	4555.08	3389	3630.58		4492	5221	0	8207	1165	8033	6470	6383	0	7819	6419	7876	0	8596	3026	5558	6566	7244	6115	5353	7081
TUBA8-B6-IC/2.3b	WT	Female	4342.55	3842.42	3804.92	3406	4329.33	4941.58	4680.92	4238.08	4570	4718.58	3397.42	4677.08	5022.17	5100.25	2307.25	1996.08	3368.5	4724.33	3034.25	3550	3792.33		3050	2366	4609	4823	7319	7021	5871	7220	8915	7081	5293	8141	8096	7551	3604	4760	5371	4311	4049	5227	4841
TUBA8-B6-IC/4.2b	WT	Female	4119	4016.25	3168.75	3840.08	4509.25	4879.33	4997.17	3587.25	255.917	0.5	0	0	0	0	4043.17	4760.83	6096.92	5333.92	5270.67	6009	6604.92		1114	3477	3938	4793	5221	4459	6277	5889	3071	6	0	0	0	0	2743	4230	6455	6006	7837	8436	6798
TUBA8-B6-IC/4.2c	WT	Female	3155.73	4537.67	5796.58	4712.08	5881.75	5430.33	6882.33	3978.75	4817.92	4836.83	5138.92	3616.5	4731.08	4229.5	3545.75	4007.08	3013.17	3704.92	3210.67	3251.58	3650.33		4257	4302	5208	6819	7244	6657	7957	6991	7301	8361	7000	6482	7584	6344	2397	4329	4892	5892	5350	3962	4221
TUBA8-B6-IC/3.2b	Hom	Female	3022.58	2179.58	2695.92	2751.33	3436.08	2168.58	1838.5	2626.17	3632.67	2543.08	2491.25	2847.83	2977.58	2191.33	101.083	2989.67	4754	3062.08	3669.75	6292.5	6083.92		2336	2484	4399	4703	4609	3715	4095	4423	4516	3321	5130	5437	4188	5266	1189	4128	5299	4564	5925	7190	6723
TUBA8-B6-IC/4.1e	Hom	Female	3787.92	2923.17	2589.17	2302.75	3149.83	3217.08	3831.42	2799.92	1884.17	2793.08	2401.58	0	0	0	2086.75	1355.75	1788.33	2531.25	3238.5	2098.42	2920		2418	2616	3212	349	3504	5946	5359	6286	4420	7599	5793	0	0	0	4387	3778	5856	5510	5386	5067	6684
TUBA8-B6-IC/3.2a	Hom	Female	0.5	1.75	0	0.25	94.5833	0	105.917	564.5	500.583	8.75	563.083	38.5833	0	3.75	4673.67	5086.17	4689.75	5925.08	5553.58	6210.83	5296.17		0	0	0	0	0	0	0	0	0	0	783	0	0	0	4143	4938	5585	6350	6467	7379	7650
TUBA8-B6-IC/3.2c	Hom	Female	4646.83	4098.33	4853.25	5519.25	4783.5	5397.5	5059.17	5015.83	6260.25	5549.92	6630.08	6905.42	7870.42	6643.33	3848.33	7503.58	7000.42	6495.17	6118.17	7588.67	7722.75		3243	4709	5103	6708	6608	6807	9044	8740	9598	9556	9935	9345	8891	10041	108	6587	7536	5377	8066	9366	8638
TUBA8-B6-IC/3.1b	Hom	Female	3103.25	2347.42	2566.08	3346.67	4982.92	3595.58	4939.75	5928.08	6085.08	4995.25	4833.83	4381.75	6128	2855.92	3503.33	5395.17	5438	3285.42	4193.58	5980.83	6406		2996	1846	3872	4730	5443	6145	6976	8860	8809	8261	9008	8210	9315	8650	4019	6443	5449	5693	6184	6819	7460
TUBA8-B6-IC/3.1c	Hom	Female	2847.17	2794.67	3071	4013.42	4284.83	6516.17	4954.17	5316	4531.83	6169.33	3909.17	4668	4918.17	6284.25	3456.75	3942.42	4433.83	6024	5644.5	6815.92	6014.08		3670	2135	3146	5392	5507	7388	6774	7235	8328	8014	6645	7719	7168	8005	2418	6088	6711	6762	7054	8680	9065
TUBA8-B6-IC/6.1a	Hom	Female	3	5.75	8.75	36.75	3359.67	2463	3206.08	1850.33	2284.83	2219.08	2547.33	2205.25	2118.17	2723.42	2388.25	2639.33	2771.67	2869.17	3387.25	2669.25	2827.5		6	6	0	39	1990	4224	3992	4299	4528	4131	4480	3887	5768	5645	0	4043	5913	5106	4667	5838	6380
TUBA8-B6-IC/2.3a	Hom	Female	4075.45	3428.42	3521.83	4589.92	5651.33	4928.5	3025.25	4612.92	4156.75	4611.17	2421.33	4348.75	4090.58	4532.75	0	0	3502.58	4498.08	4117.08	4926.33	6424.08		3893	2339	3092	4582	4880	4627	3324	5549	5907	5007	5495	5919	6916	6289	0	0	3	5272	4582	6554	7581
TUBA8-B6-IC/2.4c	Hom	Female	3373.91	3342.33	3176.75	3107.17	3719.42	3912.17	4203	4517.25	4139.83	4722.25	5052.58	4268.58	4024	3633.58	3298.42	4127.67	4004.58	3629.83	4331.58	5523.58	3364.25		3297	3661	4682	5160	5862	5600	5455	5898	5552	6596	7554	7557	8198	7388	3053	3751	6042	6744	7051	6055	6473
TUBA8-B6-IC/3.1d	Het	Female	2736.08	2188.58	1552.83	1961.25	1750.5	1915.25	2071.83	2591.83	1709	2678.17	3028.25	3404.92	2639.08	2758.25	23.75	2930.08	1813.92	1651.83	1698.92	2190.33	1500.42		2890	2544	2035	2565	3462	3992	4104	3739	4658	5169	5266	4790	4507	6705	54	96	2963	3583	3742	3586	3501
TUBA8-B6-IC/1.2b	Het	Female	2858.25	2854.33	3463.08	4137.67	3993	2452.42	3414.33	4493.75	6434.92	4596.33	5339	5065.5	6111.58	3965.17	2231.5	3131.25	3776.58	3301.17	2937.67	4192.17	4443.67		2195	3212	3766	3857	4859	3806	4356	4164	6265	4366	5684	7653	6946	7617	1909	4618	4341	5729	5522	4287	6374
TUBA8-B6-IC/1.1a	Het	Female	2977.58	1905	1714.75	3027.67	3106	4143	2650.92	3338.75	4219.42	5482.25	4742.67	4797	4962.83	6347.25	0	0	0	2294.92	3641.5	4842.42	4155.75		1614	2628	2893	3212	4164	4712	3821	4916	5976	6786	7165	9092	9821	10137	0	0	0	0	5901	6690	7256
TUBA8-B6-IC/4.1b	Het	Female	4404.25	3349.5	4223.58	6006.92	5905.17	5708.17	5918.08	6985.17	6830.92	7149	5533.58	4755	5042.42	5049.5	4596.25	5320.67	5341.92	6148.08	5766.33	5639.08	4266.58		2460	3827	6322	6855	7491	7430	8273	8364	8020	9149	8496	7280	7340	7614	3224	5467	6554	7105	7364	6970	7415
TUBA8-B6-IC/2.1d	Het	Female	4449.75	3670.5	3993.92	4319.92	5426.75	6646.58	6489.58	5835.92	7204.67	7228.5	5108.83	5806.83	5157.5	5582.58	6	0.75	3.5	3924.83	5914.25	6979.83	4156.17		3516	4152	4718	5495	6506	6633	8484	8412	8008	9279	6605	8529	7132	7403	33	3	9	120	4456	6338	6223
TUBA8-B6-IC/4.1a	Het	Female	2890.83	2060.08	2671.5	3979.17	5347.25	6119.33	4376.08	4834.92	5044.42	6535.83	3938.92	4335.5	5187.5	5881	2889.5	4193.42	3929.5	4429.58	3759.25	4406.17	4716.83		3733	1590	1761	4932	6843	6928	5886	7728	6961	7385	7430	5892	7066	8894	2872	4724	6774	6175	6470	7193	6494
TUBA8-B6-IC/1.3a	Het	Female	3530	1681.25	1094.67	3091.33	3227.5	0	4465.33	3765.92	3211.17	3988.75	4128.58	3182.67	3280.75	3938.25	0	0	4248.08	4902.92	5571.83	4028.5	4361.92		2403	2008	1243	1653	4007	0	4393	4823	4652	5377	6599	6687	6097	6792	0	0	2655	5847	7081	6431	6891
TUBA8-B6-IC/1.3b	Het	Female	2143.45	2959.08	3599.08	5260.92	4490.25	4874.83	4351.33	4946.58	4128.42	5227.83	4646.33	5523.67	4740.25	3832.58	3298.25	3906.75	3415.92	3828.83	4155.75	5716.75	4349.58		3839	2646	5639	5687	7144	7713	7831	7199	6651	8686	8692	8668	9240	8502	0	5501	5877	5522	7138	5498	6220
TUBA8-B6-IC/2.3c	Het	Female	0	7	1494.75	3509.33	3405.17	3145.17	3033.83	4003.58	4138.92	6372.33	3141.17	4111.83	4091.42	5532.17	2554.58	4894.83	4703.42	5511.42	4369.33	4675.75	5155.67		0	27	0	3432	3134	3215	4712	4447	5768	6359	5446	6115	7027	6834	1689	4119	5771	5838	6401	6190	6175
TUBA8-B6-IC/4.2e	WT	Male	253.636	513.083	890.583	1453.08	1914.58	2176.17	3421.17	3427.33	4354.08	2351.25	3462.83	3408.33	2692.08	2718.42	1362.42	3038.83	2938.58	2691.33	3253.42	2874.75	3181.83		470	431	1475	1713	3185	3715	4387	4393	6530	5865	6840	8879	6630	6226	2228	4176	5805	4868	5811	5675	6437
TUBA8-B6-IC/4.3d	WT	Male	381	1388.83	1395	2327.75	2813.5	4284.17	3407.5	3546.75	3086.25	3501.25	3589.33	3851	4231.33	3543.58	1955.08	3052.17	3228.58	3463.75	3036.08	3391.08	2987.58		674	1644	1108	1882	3453	5705	6229	5711	7358	5838	7193	7361	7500	6678	2658	4411	6067	4772	6645	6325	5796
TUBA8-B6-IC/1.3e	WT	Male	272.273	379.917	1075.25	983.75	1898.42	1772	2798.33	2074.5	2148.92	1877.17	1511.92	1668.42	1775.67	600.333	667.417	1705.67	1807.33	1796.17	1885.75	1959.17	1878.92		551	1406	1072	1873	3327	2908	3149	3038	4064	4962	4061	2899	3806	3721	933	2237	2622	3077	3878	4299	4359
TUBA8-B6-IC/2.3f	WT	Male	1709.27	3594.75	2334.33	2327.92	1591.58	1791.83	1960.75	1830	1935.58	2497.33	2500.92	2608.33	2568.42	3115.92	1701.83	2492.08	2386.75	2109.75	2245.5	2124.58	2266		2583	3438	4095	5693	4381	4543	4402	3784	5236	5190	5717	6467	5958	6145	3071	4886	4886	4552	4609	4070	4612
TUBA8-B6-IC/4.3i	WT	Male	0	1255.92	1744.75	3067.5	4575	5286	6108.67	5485.33	5863.58	5874.17	3490.83	4345.75	3923.83	4365	3067.17	2996.5	2670.25	2524.75	2966.17	2847.83	3256.75		0	2249	2893	4362	6611	7891	8454	8596	8186	7181	5576	7352	7147	6392	4700	4775	5130	5585	4932	5212	5365
TUBA8-B6-IC/3.4g	WT	Male	1950.82	3056.58	2804.58	3735.75	4653.42	5094.83	6443.17	6818	6145.33	4052.67					3672.08	3487	3234.5	2821.83	3168.25	3786.5	3449.75		1126	3011	3426	4805	6256	6304	7232	6509	8252	8156					5157	5597	4489	5588	5528	6925	7307
TUBA8-B6-IC/1.4i	WT	Male	2912.45	2194.58	1432.58	2803.58	3155.83	1986.75	0	71.75	930.583	0					2256.75	2374.25	2482.42	3261.25	3276.58	3482.25	4250.75		2514	4375	3	4546	5088	5359	0	861	1554	0					4278	4372	4898	5455	4543	5988	6262
TUBA8-B6-IC/3.5i	WT	Male	800.091	1526.92	1713.75	1703.92	1947.17	1410.67	1752.58	1839.33	1796	1995.33	1851.17	1862.5	2367.42	2249.33	448.417	1483.33	2323.83	2275.58	2360.17	2705	2470.83		1195	1852	2695	1674	2704	2643	2737	3279	2255	3902	3071	3730	4471	2957	566	2532	4570	3297	4965	5202	4353
TUBA8-B6-IC/1.4o	WT	Male	2090.09	2272.25	2618.17	1900.5	502.5	0	43.1667	2185.58	2184.33	238.083					1649.83	1500.25	1805.17	2218.08	2004.5	1947.33	2226.33		1990	2655	3321	3523	945	0	518	3158	4935	2857					3595	3233	4004	4173	4594	4417	4549
TUBA8-B6-IC/3.5e	WT	Male	2202.18	1731.17	2250.83	2479.67	2066.58	0	2128.08	2917.08	559.5	0					2474.08	2878.5	2627.83	2825.67	2789.67	3629.42	4086.75		2378	2059	2713	3492	4317	0	5961	5383	5242	0					4718	5227	5251	5765	4904	7123	7084
TUBA8-B6-IC/6.1d	Hom	Male	840.818	1538.67	2320.75	2465	2750.08	3186.58	3726.5	3977.17	3772.67	3873.75	4301.33	4904.67	5257.58	1144.58	0	3091.67	3325.58	3499.08	3568.75	4737.67	4797.75		765	1063	2529	3890	4305	5142	4856	5043	6265	6590	5663	7620	6813	6675	0	0	5157	5341	5666	5988	6181
TUBA8-B6-IC/4.2f	Hom	Male	1621.45	1075.25	1057.5	0	0	0	4317.17	3307.08	3061.58	2887.75				4579	2760.08	3401.58	3642.08	3695.25	3949.42	4292.83	5017.75		1921	1803	3179	0	0	0	6377	5227	5865	5934				7069	3845	3899	4998	5187	5591	6494	6901
TUBA8-B6-IC/4.3g	Hom	Male	1312.18	1573.33	1633.67	2187.42	2699.58	2608.92	2714.33	2909.75	3096	3061.33	3392.58	3643.92	3087.67	3169.67	2179.67	2933.17	2522.42	3217.67	3419.5	3015.08	3462.33		1271	2291	3411	3667	4486	4670	4564	5236	5245	5492	5826	6045	5208	5341	3700	4995	5100	5979	4630	4372	3902
TUBA8-B6-IC/3.4f	Hom	Male	1787.73	1482.5	1494.08	2195.33	3968	3771.5	3087.17	3342.33	3391.75	3198.58	3773.67	3858.75	3906.83	3751.42	3635.5	4125.08	4458.33	4314.33	5031.92	4546.92	4269.17		5124	2698	0	2562	4353	5874	5901	6079	7138	7196	7036	6780	6690	6458	4817	5901	6160	6536	6864	7554	6476
TUBA8-B6-IC/3.4h	Hom	Male	1376.91	1663.17	1918	2398.5	2584.75	2534.17	2066.08	2358.42	2869.67	2764.17	2648.83	2996.17	2491.83	3128.75	1843.75	2608.25	1896	1997.25	2078.67	2086.83	2438		3273	2008	2899	3598	5233	5013	4052	4480	5001	5377	5696	5233	5729	5621	4140	5284	5019	5753	4158	5076	5236
TUBA8-B6-IC/3.5j	Hom	Male	128.636	0	3306	2991.08	2483.92	2906.83	3150.75	3842.92	4925.08	4097.83					3526.83	3694.08	4064.67	3858.42	3758.58	3839.08	3818.08		491	0	3953	2854	4107	5022	5061	6669	8740	8165					5040	5985	5961	6729	6666	7123	6726
TUBA8-B6-IC/1.4m	Hom	Male	1549.55	1824.92	1017	2021.67	2268.08	2791.17	2982.67	3306.5	3686.58	3761.67	2602.33				2371.25	2776.83	2695.58	2881	2648.42	2643.92	2763.25		2637	1475	2595	3498	3688	5100	5368	5747	7238	6437	7373				3923	4673	4898	5907	5687	5796	5254
TUBA8-B6-IC/2.6e	Hom	Male	1842.45	1188.42	2220.5	2682.42	2351.42	2458.92	3080.33	3401.17	4407.25	4102.83	4362.33	3923.58	3495.83	4293.83	2793.33	2381	2270.75	2126.83	1874.08	1657.25	1803.58		1117	2026	2725	4790	5422	6319	6497	5973	6747	6913	7747	8436	6879	7807	5121	6651	6497	5787	4910	4853	5196
TUBA8-B6-IC/4.3h	Het	Male	306	878.25	641.25	1008.08	1341.08	723.667	0	1696.25	4.5	0				173.833	1223.58	1271.08	1141.17	1221.17	1223.33	1480.42	1649.92		238	789	1219	2029	2415	2707	0	3655	54	0				2086	1370	2484	3026	2667	3294	3441	3998
TUBA8-B6-IC/2.5h	Het	Male	2113.82	1808.33	2197.58	3263.08	4102.17	5598.92	5207.42	5149.92	5165.92	527.083					4880.5	3551.17	3455.08	3459.5	3271.75	3622.5	4104.42		2728	1707	2848	3718	3748	5410	6045	7509	8174	6325					4992	5961	6036	7171	5976	5883	6163
TUBA8-B6-IC/2.6g	Het	Male	1569.64	1923.33	2499.92	2471	2954	3651.25	3131.42	3393.25	3559.42	3575.83	3510	3448.58	3646	3229.75	2888.42	2832.08	2920.92	3000.33	2592.42	2955.58	2755.75		1921	2677	2794	4248	4977	5308	5961	6018	7635	7674	8192	7837	8159	7126	4387	6304	5591	5163	5193	5907	5747
TUBA8-B6-IC/3.5h	Het	Male	1430.82	2244.5	2376.5	2443.33	3018.92	3085.5	3418.5	2955.58	2802.25	2710.92	2926.33	2983.58	2946.08	2820.5	1585.08	3353.08	4132.92	4404.92	4083.58	3897.08	3698.92		1818	2071	3053	2827	4456	4170	5404	5311	4757	5458	6506	6226	6569	6262	2243	4200	6061	4652	5160	5522	6545
TUBA8-B6-IC/1.4n	Het	Male	451.091	1093.08	37.6667	0	0	0	1698.83	1253.42	1353.83	2606.92					1854.33	2207	2097.17	2602.75	2371	2254.33	2028.08		662	1207	452	0	0	0	2008	2324	4838	5838					3218	4645	4390	5443	3890	5094	5281
TUBA8-B6-IC/4.4i	Het	Male	340.182	491.333	1108	1254.67	1361.33	1541.42	1653.67	1813.42	1767.25	2139.33	3030.75	3437.92	3464.92	1978.75	2582.5	2592	2457.67	2733.08	2822.75	3128.25	2976		762	747	1514	1201	2129	2336	2932	3709	3456	4504	5202	5895	5687	6479	3014	3920	4257	5476	4603	5431	5787
Average	Female	WT	4040.51	3388.21	3226.17	4143.19	4174.96	4300.74	3992.48	3895.81	3755.69	4194.28	3931.57	3379.34	3839.77	4100.02	3271.25	3565.08	4209.45	4697.4	4535.12	5253.93	5425.95		2735.6	3449.6	3067.8	4887.7	4827.4	5039.6	5790.4	5618.7	5753.7	5737.1	5689.7	5453.9	5431	6833.2	2137.4	3966.2	5459.6	5834.2	6139.1	6103.5	6486.2
		Hom	2762.29	2346.82	2498.08	2851.94	3718.02	3577.62	3462.58	3692.33	3719.56	3734.66	3427.81	3296.02	3569.66	3207.59	2595.18	3671.08	4264.8	4257.79	4472.67	5345.15	5228.75		2428.78	2199.56	3056.22	3518.11	4267	4939.11	5002.11	5698.89	5739.78	5831.67	6091.44	5341.56	5604.89	5698.22	2146.33	4417.33	5377.11	5708.67	6153.56	6994.22	7406
		Het	3248.78	2583.54	2789.18	3973.1	4155.8	3982.45	4217.19	4599.1	4847.86	5360.83	4558.27	4608.89	4640.24	4669.32	1630.66	2435.36	2816.18	3810.27	4180.69	4749.41	3993.86		2831.25	2825.88	3547.12	4282	5559.5	5151.75	5893.5	6168.12	6398.88	7024.62	6992.12	7323.88	7268.62	7958	1011.5	2551.12	3646.62	4260.12	5959.25	5874.12	6296.75
	Male	WT	1257.18	1791.4	1825.98	2278.34	2511.86	2380.24	2806.34	3019.57	2900.42	2238.72	2734.5	2957.39	2926.46	2765.43	1925.51	2500.86	2550.53	2598.82	2698.61	2874.79	3005.55		1348.1	2312	2280.1	3356.3	4026.7	3906.8	4306.9	4471.2	5361.2	4395.1	5409.67	6114.67	5918.67	5353.17	3190.4	4144.6	4772.2	4713.2	5040.9	5523.6	5612.4
		Hom	1307.47	1293.28	1870.94	2117.68	2388.23	2532.26	3140.62	3305.67	3651.32	3468.49	3513.51	3865.42	3647.95	3344.54	2388.8	3126.46	3109.43	3198.73	3291.17	3352.45	3546.24		2074.88	1670.5	2661.38	3107.38	3949.25	4642.5	5334.5	5556.75	6529.88	6513	6556.83	6822.8	6263.8	6495.17	3823.25	4673.5	5473.75	5902.38	5521.5	5907	5734
		Het	1035.26	1406.47	1476.82	1740.03	2129.58	2433.46	2518.31	2710.31	2442.19	1926.68	3155.69	3290.03	3352.33	2050.71	2502.4	2634.4	2700.82	2903.62	2727.47	2889.69	2868.85		1354.83	1533	1980	2337.17	2954.17	3321.83	3725	4754.33	4819	4966.5	6633.33	6652.67	6805	5488.25	3204	4585.67	4893.5	5095.33	4686	5213	5586.83
Sem	Female	WT	130.379	333.155	518.946	357.527	347.6	479.101	536.673	302.084	657.697	511.702	570.076	524.638	777.534	525.335	423.455	558.05	304.002	289.295	377.818	541.196	464.971		338.491	256.469	477.617	570.607	637.188	592.813	314.245	399.669	834.303	759.443	722.115	1003.17	1012.77	950.272	393.986	586.899	247.963	326.674	368.621	502.19	408.709
		Hom	554.455	482.605	525.37	625.424	532.998	645.941	550.279	601.201	633.277	656.604	612.692	754.692	876.231	791.902	542.741	748.253	504.418	508.835	349.989	614.144	588.785		488.771	506.702	623.783	873.306	701.306	734.969	861.084	898.087	976.964	1000.88	896.523	1144.67	1180.36	1185.72	620.201	671.466	710.381	252.944	385.39	453.554	317.851
		Het	442.172	364.921	402.709	405.729	448.511	731.831	487.435	441.549	600.173	509.248	302.763	296.159	356.064	396.278	587.129	721.456	655.783	483.663	466.364	444.292	344.218		401.976	411.982	706.05	556.723	568.402	836.027	639.884	637.707	412.136	602.798	416.547	481.187	522.029	382.159	448.977	865.38	879.413	881.831	415.431	410.216	380.23
	Male	WT	325.687	323.098	206.085	255.992	414.771	602.045	688.537	615.08	615.05	599.969	372.505	443.903	388.048	524.188	315.755	227.037	159.486	164.487	167.285	219.27	252.117		300.148	353.001	409.503	470.652	534.978	820.063	875.031	685.135	728.217	871.424	649.012	946.523	607.62	648.814	505.896	356.249	306.663	302.028	245.545	340.596	357.815
		Hom	202.056	203.76	266.436	321.435	389.385	391.763	235.107	179.486	251.581	194.597	316.3	307.256	465.382	500.252	405.286	206.164	320.549	290.022	370.012	413.133	405.615		548.708	295.697	415.407	502.984	598.874	689.473	307.713	244.739	428.945	328.293	382.375	564.456	336.338	373.282	580.876	732.593	222.005	186.759	332.553	394.435	359.076
		Het	314.193	279.621	419.564	488.114	608.515	847.922	734.361	589.732	738.894	563.135	179.699	153.253	209.744	677.653	538.752	338.583	429.119	429.049	389.534	365.278	384.387		387.274	311.238	435.829	649.259	745.57	844.771	1010.84	768.173	1207.66	1081.01	865.484	599.826	723.295	1148.83	545.277	573.195	493.324	596.437	396.82	375.397	362.109

## Sheet: Average Maximum Speed
			Night Summary																						1st Hour of Night
Animal ID	Gender	Genotype	1	2	3	4	5	6	7	8	9	10	11	12	13	14	15	16	17	18	19	20	21		1	2	3	4	5	6	7	8	9	10	11	12	13	14	15	16	17	18	19	20	21
TUBA8-B6-IC/4.1c	WT	Female	0.413264	0.423516	0.388841	0.432775	0.408029	0.444184	0.420469	0.503423	0.492094	0.522609	0.514003	0.468372	0.526186	0.467958	0.374779	0.424753	0.42916	0.459254	0.4581	0.444453	0.405385		0.375455	0.394167	0.418333	0.458182	0.507273	0.433	0.535	0.555	0.595833	0.586667	0.585	0.61	0.619167	0.648333	0.37	0.422727	0.464545	0.484545	0.501818	0.477273	0.509091
TUBA8-B6-IC/4.1d	WT	Female	0.421797	0.335024	0.359343	0.370058	0.477348	0.453655	0.452853	0.507184	0.545947	0.475293	0.506917	0.510431	0.557562	0.440431	0	0.329638	0.425638	0.465092	0.415355	0.496698	0.498939		0.331111	0.439091	0.395	0.420833	0.468182	0.492222	0.5275	0.503333	0.530833	0.522	0.565	0.611818	0.613333	0.636364	0	0.33625	0.408182	0.43	0.488182	0.503636	0.489167
TUBA8-B6-IC/1.2c	WT	Female	0.383499	0.415841	0.450824	0.43616	0.468025	0.479414	0.447386	0.444535	0.449728	0.464991	0.50129	0.466443	0.482737	0.47997	0.257633	0.42792	0.407803	0.404498	0.411498	0.425082	0.431559		0.366	0.379091	0.374	0.42	0.404167	0.4375	0.480909	0.4675	0.486667	0.494167	0.499167	0.5025	0.511667	0.5175	0	0.394545	0.441818	0.467273	0.478182	0.475455	0.475833
TUBA8-B6-IC/2.1b	WT	Female	0.397128	0.429414	0.400647	0.46745	0.440902	0.458485	0.471595	0.530524	0.543278	0.54229	0.546147	0.485052	0.521868	0.536811	0.350492	0.42873	0.430402	0.428578	0.427339	0.517298	0.51161		0.358182	0.366	0.46	0.482727	0.509091	0.478333	0.568182	0.491818	0.565833	0.544167	0.553636	0	0.55	0.601667	0.350909	0.404	0.447273	0.488333	0.498182	0.518182	0.499167
TUBA8-B6-IC/1.2d	WT	Female	0.414854	0.425885	0.447328	0.500316	0.520391	0.532933	0.482873	0.491662	0.475775	0.509823	0.508415	0.520738	0.460396	0.528787	0.325499	0	0.353447	0.395842	0.434901	0.444932	0.424543		0.37	0.425455	0.484167	0.516	0.574545	0.588333	0.57	0.558333	0.588333	0.545455	0.593333	0.646667	0.5725	0.58	0.355833	0	0.443636	0.425455	0.435833	0.463333	0.471667
TUBA8-B6-IC/3.1a	WT	Female	0.403839	0.390424	0.444818	0.409392	0.411147	0.46136	0.470519	0.41245	0.469928	0.453536	0.472182	0.45685	0.433926	0.49591	0.374906	0.369669	0.396797	0.400507	0.432389	0.388526	0.436648		0.373333	0.416364	0.398182	0.454	0.389	0.424545	0.429091	0.418333	0.490909	0.483636	0.495	0.510909	0.558182	0.571818	0.338182	0.408333	0.443636	0.459167	0.440909	0.43	0.456364
TUBA8-B6-IC/6.1b	WT	Female	0.431652	0.164766	0	0.45492	0.470981	0.155587	0.0478788	0.188403	0	0.356829	0.180104	0.137208	0	0.519032	0.414047	0.414016	0.443196	0.397497	0.45212	0.439002	0.44731		0.421667	0.456667	0	0.54	0.54	0.6025	0.574545	0.550833	0	0.545	0.54625	0.542	0	0.5375	0.365455	0.441667	0.5025	0.523333	0.488333	0.4975	0.51
TUBA8-B6-IC/2.3b	WT	Female	0.43218	0.414181	0.382352	0.424246	0.467986	0.466507	0.464912	0.484268	0.489635	0.475097	0.401588	0.481736	0.472043	0.457768	0.273615	0.339025	0.374125	0.379931	0.36847	0.401547	0.396639		0.406	0.41	0.493636	0.505455	0.556667	0.580833	0.534167	0.584545	0.621667	0.568333	0.5	0.5875	0.550833	0.524167	0.3425	0.408333	0.426667	0.41	0.383636	0.456667	0.464545
TUBA8-B6-IC/4.2b	WT	Female	0.421309	0.418668	0.378874	0.389942	0.430856	0.475627	0.457378	0.462096	0.0458333	0	0	0	0	0	0.376468	0.414703	0.46154	0.43079	0.43649	0.482489	0.479278		0.346667	0.455	0.4025	0.433333	0.45	0.4475	0.518182	0.5125	0.55	0	0	0	0	0	0.335	0.393636	0.445	0.48	0.496667	0.5025	0.4775
TUBA8-B6-IC/4.2c	WT	Female	0.393198	0.454693	0.545903	0.464703	0.575631	0.519622	0.595966	0.466232	0.52263	0.509578	0.560707	0.478912	0.551167	0.527549	0.395663	0.392689	0.406446	0.384596	0.35121	0.387812	0.423845		0.468	0.458333	0.505	0.549167	0.590833	0.578182	0.609091	0.587273	0.601818	0.585	0.5475	0.536667	0.575	0.55	0.349091	0.425	0.437273	0.421667	0.436364	0.431818	0.434167
TUBA8-B6-IC/3.2b	Hom	Female	0.372895	0.307973	0.33223	0.358658	0.395038	0.34727	0.349459	0.428591	0.459186	0.460675	0.440277	0.492954	0.478889	0.457492	0.0252083	0.343925	0.416191	0.349534	0.364262	0.465206	0.467868		0.35	0.3675	0.41	0.413636	0.435	0.45	0.445	0.466364	0.501818	0.496364	0.543333	0.511667	0.503333	0.554167	0.3025	0.3675	0.42	0.43	0.475455	0.490833	0.470833
TUBA8-B6-IC/4.1e	Hom	Female	0.402214	0.371173	0.410792	0.420288	0.42101	0.445133	0.477974	0.353654	0.327035	0.494955	0.329974	0	0	0	0.313643	0.282745	0.23519	0.329492	0.367899	0.320602	0.363307		0.377273	0.410909	0.4425	0.43	0.462727	0.524167	0.516667	0.535455	0.519091	0.600833	0.546667	0	0	0	0.391667	0.381667	0.421667	0.433333	0.416667	0.426667	0.445
TUBA8-B6-IC/3.2a	Hom	Female	0.0191667	0.0208333	0	0.0175	0.133522	0	0.0588426	0.274624	0.25575	0.0279167	0.262708	0.08125	0	0.0325	0.378081	0.403554	0.415785	0.429369	0.466112	0.481736	0.427817		0	0	0	0	0	0	0	0	0	0	0.503333	0	0	0	0.379167	0.4	0.425833	0.465	0.478182	0.4925	0.491667
TUBA8-B6-IC/3.2c	Hom	Female	0.399154	0.393305	0.441921	0.449403	0.428321	0.481135	0.467676	0.431434	0.495841	0.474968	0.535608	0.571447	0.557741	0.541755	0.394362	0.506083	0.49429	0.488425	0.456477	0.522709	0.499949		0.390909	0.454545	0.4325	0.4825	0.474545	0.513636	0.556667	0.575455	0.5775	0.5775	0.612727	0.605	0.6275	0.615833	0.24	0.488	0.482727	0.486667	0.52	0.539167	0.529091
TUBA8-B6-IC/3.1b	Hom	Female	0.387093	0.385935	0.468098	0.422556	0.530399	0.507606	0.470102	0.53233	0.550006	0.550169	0.568285	0.554753	0.588386	0.470585	0.364038	0.457054	0.474518	0.408397	0.464418	0.501097	0.503302		0.397273	0.386	0.494545	0.520833	0.555455	0.56	0.576667	0.614545	0.615	0.627273	0.603333	0.617273	0.62	0.606667	0.421818	0.48	0.457273	0.491818	0.493636	0.52	0.5375
TUBA8-B6-IC/3.1c	Hom	Female	0.362628	0.398006	0.393182	0.431111	0.428345	0.516025	0.522835	0.524448	0.522082	0.491981	0.455664	0.478804	0.451958	0.544847	0.359989	0.391966	0.428007	0.493287	0.5175	0.56326	0.491439		0.4175	0.431	0.452727	0.4875	0.469	0.525833	0.52	0.568333	0.6175	0.5725	0.534167	0.603636	0.6075	0.605	0.335833	0.452727	0.476667	0.494167	0.508333	0.564167	0.605455
TUBA8-B6-IC/6.1a	Hom	Female	0	0	0	0.015	0.422023	0.449527	0.581236	0.494281	0.444032	0.484479	0.517469	0.493053	0.47383	0.493286	0.255667	0.439384	0.413654	0.422139	0.473169	0.429114	0.379433		0	0	0	0	0.316667	0.528333	0.576667	0.58	0.5475	0.578333	0.549167	0.551667	0.61	0.605455	0	0.45	0.501818	0.5	0.491818	0.535	0.537273
TUBA8-B6-IC/2.3a	Hom	Female	0.437514	0.444995	0.490432	0.513301	0.554059	0.493595	0.4314	0.474782	0.517995	0.523237	0.468526	0.517054	0.475554	0.505157	0	0	0.345795	0.408537	0.425626	0.442437	0.457194		0.3925	0.425	0.454545	0.494167	0.523333	0.535833	0.517778	0.536364	0.527273	0.53	0.527273	0.525455	0.540909	0.5325	0	0	0	0.41	0.434	0.468333	0.470833
TUBA8-B6-IC/2.4c	Hom	Female	0.435928	0.403636	0.385499	0.408194	0.47265	0.511883	0.447457	0.424357	0.393827	0.440004	0.497818	0.430306	0.353589	0.357821	0.329907	0.360218	0.371574	0.330802	0.374768	0.45769	0.366041		0.395833	0.445833	0.488182	0.515833	0.54	0.530833	0.541667	0.501818	0.456667	0.493636	0.494167	0.519167	0.5075	0.498333	0.345455	0.38625	0.395833	0.4525	0.472727	0.455833	0.473636
TUBA8-B6-IC/3.1d	Het	Female	0.362896	0.434979	0.349271	0.453395	0.477588	0.494109	0.486608	0.508406	0.488012	0.506052	0.557454	0.598979	0.498949	0.466753	0.0308333	0.358813	0.327548	0.340793	0.348647	0.427628	0.355994		0.39	0.4275	0.395833	0.479091	0.525833	0.585833	0.586667	0.5375	0.605	0.585	0.61	0.617273	0.57	0.626667	0	0.196667	0.382727	0.435	0.433333	0.440909	0.456
TUBA8-B6-IC/1.2b	Het	Female	0.421932	0.418635	0.459712	0.475905	0.553788	0.564556	0.534327	0.544995	0.578586	0.463054	0.518692	0.481673	0.533277	0.497434	0.358419	0.384252	0.430718	0.40265	0.393988	0.436535	0.45861		0.374545	0.447273	0.481818	0.464167	0.515	0.555	0.5675	0.547273	0.579167	0.540833	0.523636	0.543636	0.5375	0.551667	0.3275	0.43	0.4375	0.46	0.476667	0.4275	0.478333
TUBA8-B6-IC/1.1a	Het	Female	0.3935	0.400717	0.448671	0.481724	0.46212	0.49146	0.459295	0.50839	0.513218	0.523317	0.481931	0.445764	0.445215	0.509081	0	0	0	0.221284	0.344649	0.408018	0.365249		0.35	0.420909	0.4775	0.491667	0.522727	0.545833	0.4725	0.538182	0.545833	0.554167	0.554167	0.5875	0.609167	0.608333	0	0	0	0	0.415833	0.478333	0.47
TUBA8-B6-IC/4.1b	Het	Female	0.378674	0.389451	0.423647	0.511568	0.520863	0.493151	0.543296	0.550611	0.536285	0.52797	0.516879	0.497407	0.471427	0.522686	0.40784	0.460578	0.437098	0.458662	0.454594	0.487727	0.42731		0.363333	0.401111	0.473636	0.496667	0.5175	0.510833	0.551667	0.560833	0.524167	0.551667	0.560833	0.525833	0.519167	0.55	0.346364	0.443636	0.476667	0.499167	0.505	0.504167	0.492727
TUBA8-B6-IC/2.1d	Het	Female	0.408131	0.427512	0.40063	0.42136	0.451622	0.510013	0.490439	0.507198	0.531837	0.505472	0.429103	0.497536	0.425731	0.481698	0.0927083	0.0216667	0.06125	0.362842	0.430946	0.483327	0.357723		0.394	0.419091	0.41	0.445	0.46	0.509091	0.535833	0.5525	0.563636	0.535	0.455833	0.498333	0.501818	0.495	0.2625	0	0.25	0.262	0.381	0.449091	0.458182
TUBA8-B6-IC/4.1a	Het	Female	0.406687	0.468026	0.494122	0.529324	0.575338	0.630947	0.540392	0.584808	0.538237	0.588958	0.555087	0.470428	0.483567	0.551559	0.386183	0.412301	0.388503	0.463615	0.434905	0.458796	0.497625		0.425833	0.432	0.503636	0.555	0.588333	0.590833	0.617	0.606667	0.600833	0.599167	0.603333	0.54	0.569167	0.575833	0.326364	0.406364	0.425833	0.471667	0.471667	0.535	0.535455
TUBA8-B6-IC/1.3a	Het	Female	0.396866	0.360464	0.402509	0.415927	0.422201	0	0.494236	0.482578	0.431338	0.467614	0.466662	0.413281	0.50054	0.504826	0	0	0.37894	0.409165	0.460619	0.431098	0.45453		0.350833	0.395	0.385455	0.4175	0.449167	0	0.449167	0.490833	0.494167	0.5125	0.535	0.525833	0.535	0.545	0	0	0.358889	0.438333	0.4675	0.478333	0.503333
TUBA8-B6-IC/1.3b	Het	Female	0.332006	0.432532	0.486904	0.569384	0.528723	0.533948	0.510513	0.606408	0.540538	0.544807	0.486187	0.589597	0.541056	0.486187	0.283432	0.385169	0.360444	0.427839	0.397354	0.449724	0.398411		0.392727	0.4275	0.525	0.515	0.570833	0.585	0.633333	0.61	0.626364	0.618333	0.615	0.62	0.638333	0.636667	0	0.436364	0.465833	0.476667	0.5	0.456667	0.451667
TUBA8-B6-IC/2.3c	Het	Female	0	0.0608333	0.26303	0.397092	0.458039	0.479931	0.503327	0.481312	0.471348	0.525903	0.447653	0.474375	0.508087	0.550625	0.331124	0.409979	0.398752	0.446955	0.427194	0.436249	0.446809		0	0.3	0	0.405455	0.42	0.465833	0.501667	0.5	0.514545	0.525	0.504545	0.516667	0.53	0.555	0.322727	0.38	0.42	0.4325	0.443333	0.4475	0.435455
TUBA8-B6-IC/4.2e	WT	Male	0.214241	0.269562	0.283093	0.345164	0.369763	0.375415	0.486186	0.426976	0.52724	0.426706	0.435521	0.38099	0.386809	0.434204	0.322517	0.354431	0.349465	0.333981	0.377868	0.437454	0.474561		0.284286	0.264286	0.396667	0.39875	0.480909	0.435455	0.462727	0.468182	0.535833	0.52	0.525	0.579167	0.539091	0.522	0.33125	0.415833	0.461818	0.441667	0.474545	0.483333	0.491667
TUBA8-B6-IC/4.3d	WT	Male	0.174195	0.308102	0.315824	0.363428	0.436176	0.434201	0.461329	0.474517	0.457944	0.500473	0.539693	0.481837	0.521814	0.567453	0.311343	0.394744	0.371939	0.382208	0.343823	0.410303	0.376982		0.267143	0.4125	0.387778	0.4175	0.481667	0.568333	0.59	0.630833	0.613333	0.59	0.625	0.64	0.646667	0.625	0.405	0.467273	0.516667	0.46	0.5	0.505833	0.498333
TUBA8-B6-IC/1.3e	WT	Male	0.172418	0.301223	0.319378	0.350758	0.311357	0.375531	0.448942	0.419818	0.444513	0.417188	0.438243	0.348817	0.435306	0.0830833	0.25098	0.321746	0.320513	0.29647	0.277531	0.335541	0.358609		0.296667	0.358182	0.378182	0.436364	0.454167	0.435455	0.49	0.511111	0.523333	0.522727	0.51	0.476364	0.502727	0.501	0.32	0.382	0.407273	0.396364	0.436364	0.4275	0.4425
TUBA8-B6-IC/2.3f	WT	Male	0.308788	0.454539	0.403051	0.381233	0.39758	0.324369	0.366114	0.439706	0.405011	0.467121	0.421926	0.50728	0.465164	0.480415	0.289489	0.387607	0.387901	0.391533	0.435408	0.425781	0.434949		0.40625	0.423636	0.503636	0.521667	0.460833	0.491818	0.515455	0.505	0.525833	0.557	0.545	0.563636	0.565833	0.538333	0.384444	0.440909	0.455	0.459167	0.470909	0.433636	0.466667
TUBA8-B6-IC/4.3i	WT	Male	0	0.250741	0.313526	0.495391	0.525556	0.523182	0.481522	0.468098	0.522612	0.526032	0.480944	0.492256	0.493919	0.493138	0.369776	0.416166	0.378093	0.412521	0.377925	0.346913	0.418484		0	0.42	0.403	0.489091	0.559167	0.605833	0.6025	0.610909	0.592727	0.555455	0.508333	0.578333	0.5625	0.535833	0.375833	0.431667	0.458333	0.465833	0.451667	0.44	0.458182
TUBA8-B6-IC/3.4g	WT	Male	0.348354	0.438283	0.42736	0.403409	0.452778	0.451976	0.509672	0.535888	0.507985	0.290123					0.360317	0.357977	0.390737	0.376705	0.373079	0.419183	0.412678		0.285455	0.424545	0.485455	0.498182	0.51	0.525	0.5125	0.519091	0.585833	0.58					0.427273	0.464167	0.45	0.458182	0.449091	0.49	0.506364
TUBA8-B6-IC/1.4i	WT	Male	0.366905	0.309049	0.194822	0.417964	0.422604	0.212872	0	0.0380556	0.127833	0					0.26922	0.317083	0.351842	0.364488	0.427626	0.377874	0.422788		0.403636	0.489167	0	0.521111	0.523636	0.496667	0	0.456667	0.51	0					0.383333	0.434545	0.440833	0.449167	0.433636	0.458333	0.470833
TUBA8-B6-IC/3.5i	WT	Male	0.232705	0.300114	0.424807	0.449958	0.440566	0.335158	0.430463	0.483577	0.449427	0.496843	0.47371	0.505902	0.570405	0.515932	0.27283	0.344724	0.4569	0.441389	0.418644	0.449548	0.450752		0.332222	0.4	0.505556	0.445556	0.478182	0.525	0.534	0.525	0.499	0.566364	0.545	0.563636	0.592222	0.635714	0.295714	0.455	0.458333	0.453333	0.496667	0.527273	0.507
TUBA8-B6-IC/1.4o	WT	Male	0.346661	0.36714	0.379907	0.226725	0.122431	0	0.03875	0.302326	0.334823	0.0405208					0.336047	0.279924	0.31066	0.331212	0.320185	0.323466	0.308351		0.3575	0.403	0.429091	0.429091	0.515	0	0.465	0.475714	0.481667	0.48625					0.39	0.3775	0.412727	0.423636	0.418182	0.411818	0.395833
TUBA8-B6-IC/3.5e	WT	Male	0.345896	0.352389	0.407688	0.344048	0.209779	0	0.287281	0.485097	0.088875	0					0.318415	0.453519	0.411016	0.401252	0.374604	0.459859	0.479415		0.41125	0.437273	0.443636	0.464545	0.5	0	0.5275	0.518182	0.534	0					0.443636	0.469091	0.493636	0.511667	0.475455	0.545833	0.565833
TUBA8-B6-IC/6.1d	Hom	Male	0.254085	0.32303	0.392229	0.434127	0.442048	0.449856	0.46637	0.471016	0.432277	0.438765	0.493086	0.487909	0.527262	0.131042	0	0.326597	0.337653	0.383497	0.380745	0.43526	0.442755		0.285556	0.388333	0.4175	0.468333	0.479167	0.4925	0.465	0.483333	0.4875	0.5125	0.5075	0.596667	0.5625	0.554167	0	0	0.415	0.45	0.449167	0.4525	0.466667
TUBA8-B6-IC/4.2f	Hom	Male	0.248488	0.301867	0.180939	0	0	0	0.408102	0.380716	0.341402	0.310461				0.493792	0.324379	0.374995	0.381153	0.38033	0.381628	0.428969	0.434874		0.365	0.374545	0.421818	0	0	0	0.5	0.493636	0.512	0.5225				0.556364	0.379091	0.431111	0.455455	0.466364	0.473636	0.488182	0.505455
TUBA8-B6-IC/4.3g	Hom	Male	0.296842	0.365009	0.3642	0.331626	0.334789	0.330458	0.377902	0.376516	0.385177	0.397685	0.447451	0.422441	0.49087	0.445345	0.292903	0.415588	0.379803	0.361487	0.396365	0.332804	0.407107		0.335556	0.397273	0.444545	0.473333	0.464167	0.446364	0.461818	0.473333	0.464545	0.470833	0.505	0.519167	0.505455	0.5025	0.368333	0.455833	0.479167	0.495833	0.443333	0.4425	0.434
TUBA8-B6-IC/3.4f	Hom	Male	0.305231	0.222081	0.20309	0.464921	0.402395	0.371167	0.347111	0.368819	0.322717	0.309625	0.407337	0.342491	0.386943	0.338176	0.381098	0.377146	0.400759	0.411039	0.442655	0.432508	0.405775		0.431667	0.426	0	0.513333	0.49	0.456667	0.465833	0.471667	0.460833	0.468333	0.498333	0.5	0.4975	0.507273	0.387273	0.488182	0.477273	0.458333	0.461667	0.465	0.461667
TUBA8-B6-IC/3.4h	Hom	Male	0.272522	0.315208	0.344544	0.404273	0.385536	0.429128	0.434721	0.450278	0.519207	0.513955	0.483365	0.525769	0.48672	0.493537	0.270712	0.357364	0.333988	0.391137	0.359962	0.355929	0.36725		0.423636	0.419	0.479091	0.515455	0.524167	0.540909	0.546667	0.5625	0.595	0.609167	0.625	0.597273	0.610909	0.643333	0.4	0.480833	0.469167	0.500833	0.4425	0.4825	0.471818
TUBA8-B6-IC/3.5j	Hom	Male	0.129318	0	0.345908	0.395496	0.421443	0.426711	0.490403	0.472664	0.49774	0.420843					0.447744	0.425246	0.39759	0.407601	0.373399	0.400327	0.411128		0.3125	0	0.409	0.448889	0.498333	0.528333	0.5125	0.543333	0.586667	0.605833					0.439091	0.520833	0.485833	0.508333	0.513333	0.525	0.520833
TUBA8-B6-IC/1.4m	Hom	Male	0.217871	0.277024	0.204093	0.284945	0.314984	0.349198	0.364827	0.422665	0.437381	0.45629	0.31284				0.306663	0.354004	0.323814	0.365646	0.330316	0.352721	0.358973		0.39875	0.364286	0.325556	0.394	0.41	0.484545	0.489091	0.490909	0.549167	0.541818	0.552727				0.4	0.459	0.431818	0.444167	0.463636	0.466364	0.466364
TUBA8-B6-IC/2.6e	Hom	Male	0.337669	0.331354	0.437053	0.370985	0.467835	0.514838	0.530826	0.548378	0.536898	0.527405	0.553691	0.601764	0.606424	0.612472	0.481327	0.408218	0.410969	0.412325	0.487944	0.466384	0.440318		0.393333	0.430909	0.54	0.523333	0.525	0.5775	0.561667	0.551667	0.616667	0.585833	0.620833	0.66	0.671667	0.686667	0.464167	0.530833	0.568182	0.526667	0.536364	0.52	0.53
TUBA8-B6-IC/4.3h	Het	Male	0.225235	0.26941	0.284113	0.341329	0.33506	0.123864	0	0.435609	0.0316667	0				0.0367708	0.286376	0.356668	0.339664	0.297345	0.371275	0.370551	0.342212		0.256667	0.338	0.37125	0.407	0.439	0.475455	0	0.51	0.38	0				0.44125	0.292222	0.410909	0.429	0.4275	0.462727	0.451	0.443333
TUBA8-B6-IC/2.5h	Het	Male	0.332948	0.313982	0.329917	0.40232	0.460176	0.478888	0.428506	0.492968	0.492164	0.0453704					0.442841	0.358781	0.356477	0.401824	0.368728	0.4075	0.41162		0.385833	0.371818	0.421111	0.475556	0.472222	0.51	0.508889	0.535455	0.552727	0.544444					0.399	0.459091	0.443636	0.4725	0.47	0.473636	0.488182
TUBA8-B6-IC/2.6g	Het	Male	0.297227	0.319027	0.335202	0.335727	0.363031	0.405808	0.448205	0.467306	0.480046	0.471136	0.435718	0.480344	0.441664	0.434117	0.357247	0.360389	0.375241	0.334331	0.295966	0.371521	0.400833		0.394444	0.391818	0.377273	0.444	0.507	0.489	0.482727	0.516364	0.565455	0.545	0.560909	0.557273	0.581818	0.544545	0.408182	0.478	0.458182	0.45	0.468	0.489091	0.475455
TUBA8-B6-IC/3.5h	Het	Male	0.243816	0.370764	0.353625	0.422585	0.401749	0.434973	0.482623	0.388299	0.368234	0.37922	0.473618	0.490802	0.450498	0.434508	0.302831	0.367868	0.384543	0.43109	0.45029	0.42516	0.42994		0.348	0.416667	0.403636	0.411818	0.496364	0.470909	0.525455	0.546364	0.498333	0.51	0.551818	0.569	0.564167	0.581667	0.352727	0.413333	0.441667	0.405	0.48	0.482727	0.485833
TUBA8-B6-IC/1.4n	Het	Male	0.193182	0.278034	0.0285417	0	0	0	0.356331	0.176726	0.157225	0.328241					0.302388	0.316164	0.342592	0.396685	0.352873	0.329605	0.350201		0.2925	0.375556	0.3425	0	0	0	0.378333	0.402	0.465	0.498333					0.354	0.392727	0.408182	0.465833	0.427273	0.474545	0.468182
TUBA8-B6-IC/4.4i	Het	Male	0.196082	0.259557	0.29765	0.347258	0.330589	0.341685	0.334923	0.386756	0.350866	0.365597	0.388468	0.396746	0.482637	0.20287	0.285238	0.328224	0.332891	0.385238	0.347402	0.398715	0.411802		0.34	0.325	0.385	0.428333	0.416	0.406	0.462	0.5	0.489	0.502727	0.537	0.571111	0.547	0.627778	0.41625	0.4675	0.452	0.5	0.478	0.475455	0.526364
Average	Female	WT	0.411272	0.387241	0.379893	0.434996	0.46713	0.444737	0.431183	0.449078	0.403485	0.431005	0.419135	0.400574	0.400589	0.445422	0.31431	0.354114	0.412855	0.414659	0.418787	0.442784	0.445576		0.381641	0.420017	0.393082	0.47797	0.498976	0.506295	0.534667	0.522947	0.503189	0.487442	0.488489	0.454806	0.455068	0.516735	0.280697	0.363449	0.446053	0.458977	0.464811	0.475636	0.47875
		Hom	0.312955	0.302873	0.324684	0.337335	0.420596	0.416908	0.422998	0.437611	0.440639	0.438709	0.452926	0.40218	0.37555	0.37816	0.268988	0.353881	0.399445	0.406665	0.43447	0.464872	0.439595		0.302365	0.324532	0.352778	0.371608	0.419636	0.463182	0.472346	0.486481	0.484705	0.497382	0.546019	0.437096	0.446305	0.446439	0.268493	0.37846	0.39798	0.462609	0.476758	0.499167	0.50681
		Het	0.387586	0.41654	0.433183	0.482323	0.49903	0.464773	0.507388	0.536674	0.519756	0.515906	0.501499	0.499333	0.48747	0.502528	0.194927	0.252847	0.298063	0.385856	0.408213	0.447857	0.414431		0.380159	0.421298	0.45661	0.483011	0.518674	0.485303	0.551708	0.555473	0.567396	0.562083	0.557225	0.557301	0.560019	0.573646	0.157841	0.239129	0.349681	0.380354	0.456375	0.47125	0.480712
	Male	WT	0.251016	0.335114	0.346946	0.377808	0.368859	0.30327	0.351026	0.407406	0.386626	0.316501	0.465006	0.452847	0.478903	0.429037	0.310093	0.362792	0.372907	0.373176	0.372669	0.398592	0.413757		0.304441	0.403259	0.3933	0.462186	0.496356	0.408356	0.469968	0.522069	0.540156	0.43778	0.543056	0.566856	0.568173	0.559647	0.375648	0.433798	0.455462	0.451902	0.460652	0.472356	0.480321
		Hom	0.257753	0.266947	0.309007	0.335797	0.346129	0.35892	0.427533	0.436382	0.4341	0.421879	0.449628	0.476075	0.499644	0.419061	0.313103	0.379895	0.370716	0.389133	0.394127	0.400613	0.408523		0.36825	0.350043	0.379689	0.417085	0.423854	0.440852	0.500322	0.508797	0.534047	0.539602	0.551566	0.574621	0.569606	0.575051	0.354744	0.420828	0.472737	0.481316	0.472955	0.480256	0.4821
		Het	0.248082	0.301796	0.271508	0.308203	0.315101	0.297536	0.341764	0.391277	0.313367	0.264927	0.432601	0.455964	0.458266	0.277067	0.329487	0.348016	0.355235	0.374419	0.364422	0.383842	0.391101		0.336241	0.36981	0.383462	0.361118	0.388431	0.391894	0.392901	0.501697	0.491753	0.433418	0.549909	0.565795	0.564328	0.54881	0.370397	0.436927	0.438778	0.453472	0.464333	0.474409	0.481225
Sem	Female	WT	0.00520052	0.026646	0.0455354	0.0123034	0.016111	0.0333616	0.045043	0.0308747	0.0642737	0.0505522	0.0580739	0.0565972	0.0679283	0.0505847	0.0384204	0.0409902	0.0102098	0.00945642	0.0108787	0.0141566	0.0122691		0.0126787	0.0104367	0.046073	0.0151748	0.0220508	0.0230781	0.0162824	0.0171499	0.0577446	0.0552425	0.0553909	0.0772139	0.0764739	0.0591127	0.046912	0.0413397	0.00778003	0.0115096	0.0122863	0.00960927	0.00758164
		Hom	0.0579564	0.0565745	0.0632989	0.0621525	0.0400981	0.0549746	0.050129	0.0276421	0.0327579	0.0524688	0.0329216	0.0700229	0.0742769	0.070874	0.05036	0.0493668	0.0255036	0.0203866	0.0181726	0.0227515	0.0191798		0.057457	0.0620007	0.067223	0.0712175	0.0574854	0.0587337	0.0605345	0.062578	0.0630452	0.0639723	0.0133099	0.0836433	0.0858054	0.0854006	0.0536879	0.0495578	0.0510836	0.010943	0.0110791	0.0147863	0.0165982
		Het	0.0440009	0.0408194	0.0242702	0.0190411	0.0173388	0.0604381	0.00937926	0.0147016	0.0147218	0.0127979	0.0149927	0.0204327	0.0126491	0.00980472	0.0584916	0.066441	0.0540503	0.0255217	0.0141205	0.00873692	0.0170313		0.0429922	0.0144572	0.0532951	0.0157766	0.0184783	0.0620011	0.0209708	0.0135577	0.0150652	0.0118448	0.0177329	0.0148376	0.0147772	0.0150683	0.0562114	0.0683247	0.0501267	0.0534264	0.0134598	0.0113576	0.0102441
	Male	WT	0.0366922	0.0214551	0.0236917	0.0229204	0.0386327	0.0569233	0.0590251	0.0454086	0.0498915	0.069318	0.0176535	0.0283766	0.0264639	0.0714537	0.0124549	0.0162541	0.0136181	0.0136124	0.0155515	0.015592	0.0168111		0.0380208	0.0185973	0.0462039	0.013782	0.0100349	0.0700432	0.0542227	0.0181035	0.013652	0.0736071	0.017651	0.0214809	0.0199217	0.0230473	0.014888	0.0105245	0.0103563	0.00938168	0.00862848	0.0142933	0.0143336
		Hom	0.022588	0.0409341	0.0347489	0.0519608	0.0526626	0.0554177	0.0229217	0.0218303	0.0284314	0.028873	0.0338429	0.0442315	0.0354332	0.0680019	0.0520058	0.0120883	0.0120108	0.00705588	0.017508	0.0170273	0.0112218		0.0187439	0.0507258	0.0583928	0.061459	0.0619251	0.0648549	0.0134332	0.0131944	0.021705	0.0199121	0.0238996	0.0290965	0.0327777	0.0304212	0.0519036	0.0612553	0.0161812	0.0107661	0.0121278	0.0105823	0.0116977
		Het	0.023004	0.0169309	0.0496946	0.0633273	0.0660249	0.0783452	0.0720548	0.0462415	0.0748113	0.0791874	0.0246301	0.0297624	0.0124493	0.0969105	0.0250874	0.00845416	0.00848974	0.0201022	0.0204518	0.0138542	0.0147374		0.0217905	0.0138284	0.0110938	0.0729304	0.0789356	0.0796627	0.0813327	0.0211038	0.0273283	0.0870845	0.00696765	0.0043043	0.0100515	0.0396892	0.0191839	0.0144915	0.00733715	0.0138032	0.00786097	0.00527397	0.0111749

## Sheet: Rotations per Run
			Night Summary																						1st Hour of Night
Animal ID	Gender	Genotype	1	2	3	4	5	6	7	8	9	10	11	12	13	14	15	16	17	18	19	20	21		1	2	3	4	5	6	7	8	9	10	11	12	13	14	15	16	17	18	19	20	21
TUBA8-B6-IC/4.1c	WT	Female	3.11813	4.43682	4.81091	6.51852	5.20992	7.0535	5.5	8.86391	8.57065	11.2931	15.8862	13.6262	13.3889	11.9055	3.66173	7.04317	11.6474	11.3723	13.9882	13.1908	14.0677		2.34375	3.28571	3.02703	6.11111	6.55556	5.31579	4.90909	7.95652	11.5789	11.0526	11.875	16.2308	15	20.9286	2.55556	5.60714	9.83333	10.2105	15.5	9.10526	14.1875
TUBA8-B6-IC/4.1d	WT	Female	3.64658	3.43506	2.20833	2.7013	3.78899	4.93082	6.28846	8.10363	10.7884	13.4815	14.9223	18.2093	22.1923	18.4559	0	3.11417	3.79063	4.74868	5.40909	8.88561	9.11934		3.27273	3.52	1.6875	2.18182	3	4.16667	7.82353	8.05556	10.6471	9.5	18.1667	20	18.5833	22.6	0	2.83333	3.2973	4.22222	5.0625	5.48571	9.25
TUBA8-B6-IC/1.2c	WT	Female	4.04531	5.30743	6.03704	7.46914	7.11636	7.76471	6.20988	8.36364	6.47104	6.47596	6.64286	9.01667	10.6803	12.4455	3.44604	4.68333	6.27228	6.63861	5.82589	6.63265	6.76471		3.73684	4.33333	2.5	5.03704	5.92	6.16	7.6	7.35	6.51724	8.73684	6.54167	8.11765	9.06667	12	0	4	5	8.05263	7.41667	6.4	7.26087
TUBA8-B6-IC/2.1b	WT	Female	4.60204	5.43077	5.50602	7.57143	8.51351	9.01481	12.5046	12.9194	15.8774	18.9082	20.701	16.7297	24.8144	27.7606	2.7605	2.75	5.15464	6.86449	11.5766	14.7487	18.2177		3.89474	4.5	4.31818	5.8	6.34783	7.11765	11.4286	7	13	11.0667	15.9231	0	17.6154	19.7143	2.44444	2.6087	3.22222	5.93333	9.5	10.7727	9.54545
TUBA8-B6-IC/1.2d	WT	Female	4.08571	3.27063	4.18537	6.74342	7.51587	10.1449	8.12931	8.68142	9.13208	12.4758	9.52475	11.0769	9.20833	12.2047	3.54921	0	5.11628	5.3024	5.71181	6.28808	6.37294		3.83333	2.96774	3.75	5.16667	6.88889	7.84211	6.75	8.13333	9.1875	8.8125	10.1176	13.3077	9.29412	9.8125	2.38462	0	6.08333	4.19444	5.80769	5.87097	8
TUBA8-B6-IC/3.1a	WT	Female	4.39667	4.11111	4.85657	6.01293	5.92166	5.07519	4.38158	4.01908	4.57045	5.03861	5.07047	5.12579	5.16304	5.39791	2.68793	2.8629	3.5283	3.37921	3.72273	4.56106	4.38061		3.04	4.52381	2.73913	5.13636	5.05263	4.8	4.80769	2.60606	5.25	5.56522	4.03571	5.68182	7.6	6.52381	2.35	2.63265	3.35556	3.97727	3.36957	4.11111	6.28
TUBA8-B6-IC/6.1b	WT	Female	4.67918	6.21505	0	8.14019	8.56051	11.5909	9.42105	10.0299	0	9.33333	12.1549	15.6	0	10.7882	2.8486	4.34241	6.71495	6.44608	7.00463	7.55034	8.48592		3.875	5.37037	0	7.32258	4.57143	9.65217	9.42105	7.69565	0	9	10.4706	13.625	0	10.3478	2.1	4.52941	6.74074	8.04	6.5	6.43478	9.33333
TUBA8-B6-IC/2.3b	WT	Female	4.75899	4.99219	6.26733	7.64865	9.05031	9.12222	10.1569	11.4472	13.4425	14.7925	12.0213	16.1771	13.9	14.7304	4.55952	3.90588	3.72093	3.38877	4.64977	4.41948	4.09091		4.2	3.88235	5.33333	7.88235	8.82609	8.81818	9.05556	11.1111	14.5294	12.25	9.8	18.75	14.9333	11.6111	3.57143	4	4.02703	3.5	4.48	4.14286	4.62069
TUBA8-B6-IC/4.2b	WT	Female	4.73208	5.03774	4.65929	5.8578	5.996	5.73145	7.41518	7.21818	7.72727	0	0	0	0	0	3.36	4.35262	5.41444	7.90625	8.5	8.71616	7.78014		2.81818	3.55556	4.36	4.43333	4.53125	4.55556	8.7	7.7619	7.72727	0	0	0	0	0	2.92308	2.65909	4.58974	5.92857	7.23333	10.6364	8.17391
TUBA8-B6-IC/4.2c	WT	Female	4.82915	8.97024	11.4583	12.9504	18.0833	17.5049	18.5935	16.3333	16.3163	14.3482	13.0305	10.5526	12.6855	8.22222	3.144	3.53723	3.68382	4.42446	4.42739	4.0947	4.21181		4.37037	5.95	7.57895	13.5	15.4615	13.1429	16.9231	12.125	16.8333	15.4	13.8571	8.52381	11.6667	11	2.12903	2.55319	3.29268	3.7907	4.35294	3.92857	3.77419
TUBA8-B6-IC/3.2b	Hom	Female	3.44178	4.00552	4.57143	4.04425	4.05319	4.01676	3.60947	4.47692	5.02917	4.97647	5.34839	5.19231	6.06748	6.94286	2.75	3.43253	4.23324	4.68203	6.3822	8.10465	7.37226		2.95455	2.875	4.69231	4.48276	3.87879	4.12	4.03571	4.88	5	5.41176	7.47368	5.59259	6.44444	10.4286	2.75	3.16667	3.675	6	7.80952	6.41935	6.88889
TUBA8-B6-IC/4.1e	Hom	Female	3.919	3.82283	5.14371	4.94839	5.82222	6.56442	8.65986	8.54128	8.33333	11.5875	13.5254	0	0	0	2.66538	2.93506	4.06849	3.81448	3.11594	4.52597	4.73659		3.52632	3.27273	3.86957	2.5	4.61905	8.25	5.92	9.15789	6.77778	12.3529	8.88889	0	0	0	2.42	2.76316	3.24	3.92308	3.54762	4	5.78125
TUBA8-B6-IC/3.2a	Hom	Female	0	0	0	0	2.46154	0	3.5	6.48276	11.9286	3	11.0588	13	0	1	3.0978	3.85421	4.18231	4.82843	4.41627	4.44612	4.37811		0	0	0	0	0	0	0	0	0	0	22	0	0	0	2.39583	4.02941	3.52273	4.29268	5.59375	4.53333	4.51064
TUBA8-B6-IC/3.2c	Hom	Female	4.44957	4.61356	4.76923	6.29897	6.84052	8.83251	10.5	13.2302	15.75	23.05	20.3889	17.7674	21.1048	18.2397	4.61372	10.085	11.2864	12.6882	13.5467	15.6646	18.0634		3.91304	3.51351	4.02857	5.16667	6.53571	8.54545	14.7059	18.6154	17.7333	24.0909	27.5	23.5455	13.6667	25.2727	0	7.91304	8.03846	7.45	11.7368	10.36	13.2778
TUBA8-B6-IC/3.1b	Hom	Female	2.84807	3.09127	4.14563	6.04348	7.20435	7.38272	10.5256	13.8732	10.7037	14.6991	12.5469	12.0165	15.3083	11.716	4.11307	4.43564	5.86688	5.57143	5.41634	7.44569	10.3301		2.67742	2.21739	4.11538	5.95455	6.56522	7.72727	10.7222	16.3333	11.619	14.3125	15.5625	13.3529	18.4286	18.3846	2.5814	5.08571	4.19444	5.26667	6.57692	6.51724	6.67742
TUBA8-B6-IC/3.1c	Hom	Female	3.87705	4.26147	7.55556	8.44304	7.73913	13.2883	10.7582	13.1791	12.056	11.7874	9.62963	11.4044	11.8333	14.8085	2.73747	3.44737	4.63522	7.17204	10.2967	14.15	14.1702		2.68421	2.56522	5.8	8.76471	9.5	10.7895	13.4286	11.1111	19.25	14.8	9.2	11.8889	12.375	9.65217	2.23333	3.44898	4.42857	3.89583	6.5	10.4348	12.55
TUBA8-B6-IC/6.1a	Hom	Female	0	0	0	0	3.40244	7.24779	9.77982	8.42466	10.3973	8.9878	10.987	8.95122	7.18367	9.84783	3.75829	5.01143	6.21622	6.625	6.73653	8.46667	8.46847		0	0	0	0	2.29167	7.8	7.4	8.5	9.61538	10.3636	11.2727	8.30769	13.3333	15.6	0	4.86957	9.64706	8.29412	10.75	10.8	14.75
TUBA8-B6-IC/2.3a	Hom	Female	3.75227	3.72222	4.50769	5.75472	7.10985	6.93644	6.24224	8.61236	6.80296	8.06842	6.33071	6.97585	8.12575	8.55114	0	0	2.96939	2.81203	4.10511	4.45777	4.86333		3.17647	2.6	3.44	4.7037	5.4	5.81818	5.75	8.55556	6.07407	6.61905	6.6087	8.2	9.55	11.6	0	0	0	2.86275	3.84848	4.2093	6.36364
TUBA8-B6-IC/2.4c	Hom	Female	2.66753	4.49798	7.28966	5.86932	7.4012	7.47126	7.27083	7.15238	5.63934	8.82022	10.1145	12.4386	8.67532	6.49462	2.60714	3.39851	3.94955	4.26148	4.20468	4.07095	4.3		2.02222	2.88571	8.66667	6.80952	6.48	7.38095	7.94737	8.15	5.5	9.15	10.45	13.9333	13.3529	9.7619	2.5	2.88889	4.07317	3.89583	4.7561	4.09756	4.2619
TUBA8-B6-IC/3.1d	Het	Female	3.9738	3.3242	2.50485	4.82963	6.46667	6.64583	6.9697	8.06542	8.47761	10.2184	11.4432	10.7714	11.2564	9.84946	0	3.07911	2.96078	3.46203	3.35503	2.77863	3.37162		3.47826	3.33333	1.75	3.94444	6.85714	8.53846	8.76923	8	9.92308	11.9167	12.1667	12.0909	10.4167	18.6	0	0	2.34286	3.09375	3.58621	3.19355	3.34483
TUBA8-B6-IC/1.2b	Het	Female	4.05983	4.89175	5.48095	6.61538	7.45506	7.27679	8.79845	10.3611	16.4462	11.3955	15.1538	14.2627	15.037	13.8526	2.62411	2.72251	3.22365	3.67785	3.64179	4.2439	4.52761		3.21053	3.70833	4.72727	3.82143	6.42857	6.5625	10.0833	7.66667	11.5333	6.05	9.8125	14.1333	12.8	14.0667	2.94444	2.28571	2.7907	4.54286	4.37143	3.4	5.86667
TUBA8-B6-IC/1.1a	Het	Female	2.51654	2.92627	3.4908	5.39037	8	8.49383	7.92793	9.17355	9.73611	12.3878	9.38095	13.7328	17	17.5667	0	0	0	3.5	4.66795	4.80896	5.827		2.25	2.7037	4.21053	5.93333	6.38889	8.66667	6.625	8	8.68421	10.4444	11	15.75	19.4286	18.7333	0	0	0	0	3.97561	4.625	6.09091
TUBA8-B6-IC/4.1b	Het	Female	4.01923	6.29944	8.99359	9.37089	9.85427	12.7181	15.3594	18.2598	17.5969	10.8402	9.57812	9.18605	11.3878	10.6076	2.37112	4.62565	8.88	12.0888	11.4107	11.4207	12.4386		2.61538	4.6087	9.21053	11.1765	11.5	15.8462	16.3571	15.4667	17.0769	13.3158	16.7857	11.8824	13.5333	12.4118	2.06977	3.97368	8.61905	13.1333	15.6923	9.19048	17.0833
TUBA8-B6-IC/2.1d	Het	Female	4.12849	4.00987	5.39431	6.34513	9.05528	10.213	14.869	15.7805	19.6066	18.9213	11.473	13.8	10.8354	9.66146	0	0	0	4.32119	5.67919	7.02727	8.85897		4.04167	4.6	6.55	4.90323	7.2	8.7619	11.75	13.7059	22.2	21.4167	12.2	13.1111	11.5882	13.6667	0	0	0	3	4.1	5.46875	6.88
TUBA8-B6-IC/4.1a	Het	Female	2.64917	3.05357	5.05114	8.48077	11.8467	13.2078	9.55921	8.53723	8.86772	9.47598	7.66082	9.41176	7.59031	8.35043	2.72727	3.14673	3.61773	3.49406	4.20875	4.25	4.66369		3.21875	2.2	4.08333	6.22727	9.94737	7.68	7.40909	7.37931	7.72	9.27273	8.95652	9.05556	8.16667	13.6667	3.33333	2.91111	4.94737	3.8	5.11429	5.10256	6.2069
TUBA8-B6-IC/1.3a	Het	Female	2.99443	1.89831	1.88144	3.2707	3.7614	0	5.319	5.77419	5.55729	8.55484	8.41104	7.14865	6.30058	7.89157	0	0	3.47537	3.71689	4.41766	5.33865	5.41045		3.19048	2.07407	1.7	2.19048	2.84615	0	3.38889	5.36	4.77778	5.96	7.625	8.04348	9.38889	10.4444	0	0	2.24242	3.11538	3.92	4.68421	5.45714
TUBA8-B6-IC/1.3b	Het	Female	1.84463	3.15385	4.87755	6.37591	7.88889	10.3718	10.471	10.465	10.7874	13.4729	14.287	15.041	12.7016	14.8023	3.37538	2.79526	4.22305	4.93023	5.14925	4.17802	5.45283		2.46512	2.35484	6.78261	4.02564	7.61538	9.30435	8.34615	9.04545	8.7619	14.1176	15.0625	17.1429	16	18.0769	0	3.37778	3.62222	3.64286	5.35135	4.60606	4.77778
TUBA8-B6-IC/2.3c	Het	Female	0	3	3.50704	4.6087	4.08664	5.41451	6.625	7.07979	7.65	8.11111	5.11765	6.13453	5.62397	7.52459	2.76547	4.28158	5.29831	5.51807	6.98077	6.96861	5.68771		0	1	0	3.06452	2.9	3.70833	5.41667	7.23529	6.15385	8.8	5.2069	5.12121	6.09375	7.56	2.35	3.25714	5.92593	5.78571	7.375	6.10714	6.33333
TUBA8-B6-IC/4.2e	WT	Male	3.25	2.64063	2.79245	3.27027	3.04306	3.84574	5.59606	6.32778	8.99379	4.52023	7.55921	8.58333	6.87692	6.68889	2.69048	3.60714	3.52708	3.30741	3.21726	3.52399	3.78853		4.33333	3	2.92857	3.35714	2.66667	3.67857	5.26087	4.88	7.24	4.90909	6.51724	13.6667	9.2	7.81818	2.95238	2.9	3.74419	2.93478	3.09615	3.14	4.45
TUBA8-B6-IC/4.3d	WT	Male	2.82927	2.93038	2.53552	3.45982	4.30876	7.7337	7.08125	6.54444	7.03425	6.85294	7.79085	8.82069	9.90141	9.49194	2.81385	3.40604	3.46129	2.86318	3.42034	3.08493	2.85591		3.16667	2.42105	2.21429	1.85714	3.09677	7.9	10.1176	8.77778	12	8.1	12.4375	12.75	13.8667	11.5625	2.84615	2.77273	4	2.69388	3.83333	3.36538	3.55556
TUBA8-B6-IC/1.3e	WT	Male	2.59375	1.86957	2.01695	1.81564	3.28646	3.47929	4.72081	3.8764	3.74869	4.34028	3.36913	3.12994	3.30168	3.98	2.3871	2.24111	2.12367	2.2119	2.30996	2.28873	2.30996		3	1.95	1.66667	1.85714	2.70588	3.375	6.21429	4.2	4.91304	5.48	3.73333	2.42424	3.28125	3.55172	2.6	2	2.21212	2.125	2.32609	2.64444	2.75
TUBA8-B6-IC/2.3f	WT	Male	3.7482	4.7381	4.31111	4.62874	3.32704	3.97333	4.17308	4.51852	4.80597	5.28025	4.72159	5.34568	5.11377	5.59459	2.91237	2.78788	2.68013	2.69231	2.62456	2.64179	2.76838		4.23529	3.27586	4.52	5.85185	3.55882	4.2	5.54545	6.17647	5.57692	5.33333	5.26667	7.45833	5.68966	7.08333	2.93103	3.06818	3.13953	2.86364	2.90909	2.62791	3.04762
TUBA8-B6-IC/4.3i	WT	Male	0	4.68539	5.17857	4.28992	6.08	8.85859	11.4689	11.5316	10.151	9.5122	7.2956	9.03125	8.25316	10	4.83412	4.61111	5.91333	7	6.84722	7.26923	7.95588		0	4.42857	5.33333	5.7619	6.53571	8.38462	10.1739	11.9	11.35	9.47619	8.10526	11.3333	10.4211	8.04545	3.93939	5.07692	6.45455	8.15789	7.61111	6.85714	9.93333
TUBA8-B6-IC/3.4g	WT	Male	2.46888	3.74539	5.36782	10.5169	14.7333	15.5413	17.8333	20.9722	24.6024	27.4694					4.74319	4.4749	4.87727	5.51176	6.83766	8.92908	9.0315		2.58333	2.96429	4.52381	9.5	15.7273	11.6667	14.2857	12.8571	20.7273	18.8333					4.08571	4.30556	5.3913	6.45833	5.27586	12	10.6316
TUBA8-B6-IC/1.4i	WT	Male	3.92035	2.95142	3.21622	3.62257	3.9697	4.96241	0	4.8	6.4375	0					3.16878	3.2428	3.26087	4.18919	3.83803	4.29259	5.71255		3.18182	3.45714	0	7	5.22222	4.93333	0	4.8	5.375	0					3.37143	3.55882	4	4.87097	4.34483	5.72414	5.76667
TUBA8-B6-IC/3.5i	WT	Male	3	3.54545	3.52174	3.2907	4.09494	3.85246	4.62698	5.40708	5.22807	5.97297	5.68519	6.24242	8.29474	8.20879	2.44262	2.7486	5.51429	5.77863	5.37671	6.45324	5.61644		3.3	2.31818	3.75	2.70588	3.75	3.84211	5.84615	6.06667	4.76923	7.2	6.07143	6.86667	8.85714	10.25	3.2	3.18182	4.23333	3.37037	5.95652	6.54545	5.7619
TUBA8-B6-IC/1.4o	WT	Male	3.36508	3.23077	3.52227	4.24161	3.79545	0	7	3.65327	3.12446	3.59091					2.00365	2	2.28626	2.41176	2.54198	2.65574	3.379		3.66667	3.52381	3.17241	4.66667	5.2	0	7	4.35	3.18605	3.59091					2.38095	2.14286	2.26531	2.69767	2.88636	2.77273	3.81818
TUBA8-B6-IC/3.5e	WT	Male	2.8961	2.6422	2.83712	3.45188	4.24691	0	4.34356	5.18182	5.47059	0					2.39942	3.19	3.74249	4.15487	4.75385	7.99338	8.38272		3.47368	2.11111	2.34375	3.46429	4.28571	0	6.6	5.96	5.57692	0					2.78723	2.9	4.02778	5.71429	4.68966	7.88	9.33333
TUBA8-B6-IC/6.1d	Hom	Male	2.32727	2.16949	2.31138	3.23715	4.34762	5.75543	7.32544	7.29834	7.45833	8.09434	8.925	10.8667	9.55191	9.26829	0	2.7124	3.4717	4.36842	4.70635	5.46181	5.56098		2.33333	1.93333	2.1875	3.08571	3.96667	5.25926	5.82609	5.6	6.92	7.28	7.85	13.1875	9.45	8.40909	0	0	3.1087	3.44186	4.75758	5.92857	5.7
TUBA8-B6-IC/4.2f	Hom	Male	3.20779	3.30556	3.02586	0	0	0	5.41887	4.75325	4.34615	4.70098				7.1028	2.1352	2.90746	3.17323	3.0098	3.64167	4.88699	6.27068		2.65	2.17391	2.93333	0	0	0	4.78378	5	6.75	5.85714				8.16667	2.58537	2.45455	3.28571	3.34884	3.78049	5	6.16129
TUBA8-B6-IC/4.3g	Hom	Male	2.28	2.27391	2.67822	3.08475	3.35955	3.31801	4.06306	4.78713	4.85377	5.33508	6.11957	6.75978	5.8908	5.45596	3.01667	3.68302	3.77477	3.90511	3.92734	3.4878	3.91156		2.05882	2.52	2.9375	3.51724	3.64706	3.90909	3.9375	5.8	5.8	5.84615	7.66667	7.95238	6.26087	5.28571	2.68421	2.93617	4.54839	4.61111	2.97674	2.95122	3
TUBA8-B6-IC/3.4f	Hom	Male	4.43089	4.48182	5.98795	4.52795	6.72449	7.79503	9.41284	10.4811	10.6321	11.4301	11.0973	11.6818	11.8991	11.4404	4.02	4.00585	4.68987	4.54114	5.43182	5.41577	5.25185		5.91667	5	0	4.73333	7.11765	6.79167	7.40909	10.5	11	11.7059	10.2632	10.4444	9.73684	11.9333	3.69444	3.97561	4.38462	4.2093	5.27778	6.14706	6.17241
TUBA8-B6-IC/3.4h	Hom	Male	3.02158	2.765	3.31771	4.25668	4.66304	3.93925	3.71351	3.4	3.59623	3.64286	4.38308	4.87745	5.01212	5.54255	3.21466	3.79825	3.22449	3.13208	3.13636	3.07522	3.26613		3.37037	2.15385	3.33333	4.54545	5.8	4.21212	3.73333	4	3.94286	4.25714	4.9375	5.17857	5.88889	7.09091	3.28571	3.65	3.5641	3.61364	2.7381	3.71053	3.71795
TUBA8-B6-IC/3.5j	Hom	Male	3.63636	0	5.97283	4.16318	4.05392	4.74877	5.08252	7.9875	11.9489	10.8095					3.67398	4.26042	4.16	4.4055	4.74905	4.76119	4.29054		3.5	0	5.19048	3.03846	4.56	6.04348	5	7.70833	14.2353	11.3					2.85714	4.61111	3.83721	4.32558	5.44118	5.47222	5.47059
TUBA8-B6-IC/1.4m	Hom	Male	3.18919	2.78802	3.28155	4.18012	4.03209	4.57143	5.16146	6.3046	6.28718	6.72043	7.1405				3.11462	3.16096	3.52756	4.3945	4.58854	4.32512	5.18644		3.17391	2.27778	3.6	5.10526	4.63636	4.02857	5.32143	6.11538	8	7.73913	7.55556				4.19231	3.30769	3.48718	4.31579	5.41379	5	6.04167
TUBA8-B6-IC/2.6e	Hom	Male	2.89691	2.37952	4.4939	4.59794	5.87218	5.9635	6.05917	7.7931	9.04321	9.46528	11.4016	10.8583	9.05469	10.8855	3.90756	4.19577	4.57576	4.20238	4.58824	4.19847	4.27857		2.58333	2.33333	4.6875	3.91176	6	7	8.18182	9.16667	9.84211	9.55	11.2632	13	9.5	12	4.30303	4.08889	5.14286	4.84848	5.03704	4.96296	5.53846
TUBA8-B6-IC/4.3h	Het	Male	2.875	2.2197	2.26596	2.4	2.61765	4.28571	0	4.73109	0	0				4.83333	2.58861	2.28649	2.62759	2.78082	3.16406	3.34014	3.84615		7	2	2.125	2.54545	3.19048	3.75	0	5.94118	0	0				4.83333	2.92308	1.97143	2.70968	3.52381	3.64	3.8	4.11111
TUBA8-B6-IC/2.5h	Het	Male	2.72881	3.3022	5.02759	5.89674	6.06222	9.07805	13.5156	13.3594	13.8387	15.9091					4.71221	4.55212	4.36502	4.29104	3.53746	3.77429	3.81006		2.53333	2.35	3.95	5.72222	4.95238	7.89474	13.9167	16	15.0667	15.9091					4.18182	5.32258	5.06061	7.37037	4.71429	4.93939	5.51613
TUBA8-B6-IC/2.6g	Het	Male	4.38532	4.90769	6.81967	6.36434	6.73288	7.48765	8.52459	10.0536	9.25	11.4135	12.4149	8.74809	7.67089	7.01307	3.47101	4.16372	3.66415	3.57348	3.23684	3.5233	3.63889		3.78571	3.7	4.8125	5.61905	5.75	6.125	8.68421	10.4375	15.0714	14.1333	17.4615	18.0833	12.5556	10.3684	2.95122	4.06977	3.29787	3.76316	3.27273	4.31579	3.87805
TUBA8-B6-IC/3.5h	Het	Male	2.75316	2.85824	4.65294	4.27368	4.9604	4.64253	5.02212	4.73913	3.8954	4.24057	5.58046	5.9759	5.82143	6.5	2.68367	3.66447	4.60738	4.31563	4.61224	4.96935	5.43363		2.63158	1.9	3.54167	3.54545	4.92	4.42308	5.35714	5.25	4.125	4.87097	7.5	8.6	7.28	7.86364	2.2963	3.13514	4.42105	3.68571	4.20588	4.78125	5.02778
TUBA8-B6-IC/1.4n	Het	Male	2.44643	1.88542	2.6	0	0	0	3.33529	4.33333	4.6875	5.48101					2.96154	4.09497	4.30247	3.78603	3.0902	3.17373	3.34158		3	1.94118	2.6	0	0	0	2.54545	3.2	7.88235	7.36364					3.56	4.96154	5.08333	4.87097	3.08571	3.13333	3.56098
TUBA8-B6-IC/4.4i	Het	Male	2.31111	2.29577	2.40523	2.59006	2.63372	3.43624	3.15517	3.30769	4.04828	4.77181	6.14024	7.72973	7.06135	12.6346	2.74679	2.74204	2.72333	3.00993	3.64981	3.42574	3.49823		2.1	2.1	2.21053	3	2.45833	3.25	4.76471	3.67857	4.17391	7.35294	9.6	9.58824	9.8125	11.1875	2.30556	2.53488	2.56522	2.98039	3.52778	3.57143	3.80952
Average	Female	WT	4.28938	5.1207	4.99892	7.16138	7.97565	8.79334	8.86004	9.59795	9.2896	10.6147	10.9954	11.6114	11.2033	12.1911	3.00175	3.65917	5.50437	6.04713	7.08161	7.90875	8.34917		3.53849	4.18889	3.52941	6.25713	6.71552	7.1571	8.74186	7.97951	9.52708	9.13839	10.0788	10.4237	10.376	12.4538	2.04582	3.14235	4.94419	5.78497	6.92227	6.68884	8.0426
		Hom	2.77281	3.11276	4.22032	4.60024	5.7816	6.86003	7.87178	9.33032	9.6267	10.553	11.1034	9.74959	8.69985	8.6223	2.92699	4.06664	5.26752	5.82835	6.46894	7.92582	8.52027		2.32825	2.2144	3.84583	4.26466	5.03005	6.71459	7.76775	9.47814	9.06329	10.789	13.2174	9.42454	9.68344	11.1889	1.6534	3.79616	4.53549	5.09788	6.79103	6.81906	8.34017
		Het	3.27327	3.69466	4.70933	6.33485	8.04103	8.61589	9.9092	10.8021	12.1345	11.9084	10.9235	11.6693	11.5136	11.5728	1.38724	2.04616	3.29757	4.89888	5.31629	5.50577	6.31885		3.05877	3.19787	4.87678	5.27779	7.34794	8.17	9.09111	9.328	11.3347	11.5617	11.7011	12.6512	12.6653	14.9583	1.04344	1.56854	3.07058	4.29102	5.7639	5.03383	6.96344
	Male	WT	2.80716	3.29793	3.52998	4.25881	5.08857	5.22468	6.6844	7.28132	7.95968	6.75392	6.07026	6.85889	6.95695	7.32737	3.03956	3.23096	3.73867	4.0121	4.17676	4.91327	5.18009		3.09408	2.945	3.04528	4.6022	5.27491	4.79803	7.1044	6.99681	8.07144	6.29229	7.02191	9.08321	8.55263	8.05187	3.10943	3.19069	3.94681	4.18868	4.2929	5.35572	5.90482
		Hom	3.12375	2.52041	3.88367	3.50597	4.13161	4.51143	5.77961	6.60063	7.27073	7.52482	8.17784	9.00881	8.28172	8.28258	2.88534	3.59051	3.82467	3.99487	4.34617	4.45155	4.75209		3.19831	2.29903	3.10871	3.49215	4.46597	4.65552	5.52413	6.7363	8.31128	7.94193	8.25601	9.95258	8.16732	8.81429	2.95028	3.128	3.91985	4.08933	4.42784	4.89657	5.2253
		Het	2.91664	2.9115	3.9619	3.58747	3.83448	4.8217	5.59213	6.75403	5.95331	6.96932	8.0452	7.48457	6.85122	7.74526	3.19397	3.58397	3.71499	3.62616	3.54844	3.70109	3.92809		3.50844	2.33186	3.20662	3.40536	3.5452	4.24047	5.87803	7.41787	7.71989	8.27166	11.5205	12.0905	9.88269	8.56322	3.03633	3.66589	3.85629	4.36574	3.74106	4.0902	4.31726
Sem	Female	WT	0.178112	0.515559	0.932602	0.806018	1.23925	1.19213	1.3234	1.06419	1.60472	1.74755	1.87732	1.81221	2.60775	2.35877	0.375626	0.564416	0.770355	0.760479	1.05628	1.14796	1.44699		0.204435	0.297707	0.656587	0.944777	1.09397	0.887793	1.11053	0.798468	1.55422	1.3037	1.72536	2.26579	2.08033	2.19136	0.366723	0.478021	0.669391	0.724903	1.10871	0.824017	0.923808
		Hom	0.554592	0.607161	0.893901	0.953312	0.656559	1.18585	0.963499	1.11197	1.16148	1.95693	1.45885	1.72447	2.26172	1.97777	0.437438	0.884628	0.821496	0.968153	1.13103	1.44212	1.62552		0.474962	0.43738	0.894644	0.986894	0.921487	1.03805	1.54034	1.85518	2.07928	2.27749	2.38516	2.46168	2.1227	2.70061	0.415947	0.713327	0.933598	0.606732	0.957827	0.97965	1.34274
		Het	0.456465	0.431474	0.699116	0.635722	0.864911	1.35698	1.17378	1.36207	1.65415	1.09353	1.05994	1.09688	1.27949	1.16435	0.494869	0.611837	0.894265	0.922352	0.823857	0.850546	0.918248		0.385999	0.403849	0.966941	0.878908	0.942426	1.43474	1.26346	1.09704	1.85076	1.58938	1.19787	1.2783	1.3602	1.27412	0.48408	0.574344	0.928035	1.20065	1.27759	0.589538	1.31998
	Male	WT	0.34509	0.287181	0.35129	0.736963	1.10437	1.44911	1.53908	1.67805	1.97411	2.47562	0.728976	0.968098	0.98157	0.952545	0.309002	0.269779	0.413207	0.513259	0.539125	0.791189	0.802117		0.383094	0.241844	0.499772	0.775746	1.22586	1.15602	1.19729	0.990535	1.67168	1.70451	1.23229	1.74558	1.50804	1.13138	0.17444	0.294596	0.408234	0.636072	0.519717	0.969872	0.945583
		Hom	0.246074	0.446239	0.509006	0.538323	0.704119	0.808467	0.653037	0.800934	1.07923	1.02309	1.14291	1.34431	1.25903	1.07406	0.463306	0.209655	0.208099	0.212643	0.257855	0.30293	0.347199		0.427537	0.478123	0.562058	0.566867	0.756719	0.792502	0.555746	0.780023	1.15362	0.952679	0.914456	1.52947	0.857628	1.09364	0.480989	0.50746	0.249553	0.196573	0.391453	0.382123	0.423573
		Het	0.30597	0.449104	0.751317	0.979617	1.03693	1.30015	1.94944	1.63714	1.98289	2.32903	2.19082	0.809595	0.544132	1.69489	0.329781	0.362093	0.352725	0.260775	0.230717	0.266437	0.310896		0.735523	0.281375	0.438703	0.871553	0.868081	1.0976	1.99719	2.01183	2.53732	2.41069	3.03174	3.00995	1.52333	1.43024	0.29934	0.548286	0.467917	0.651578	0.249516	0.289742	0.316612
																							164.255
			195.154

## Sheet: Av Run Duration
			Night Summary																						1st Hour of Night
Animal ID	Gender	Genotype	1	2	3	4	5	6	7	8	9	10	11	12	13	14	15	16	17	18	19	20	21		1	2	3	4	5	6	7	8	9	10	11	12	13	14	15	16	17	18	19	20	21
TUBA8-B6-IC/4.1c	WT	Female	2.9389	4.10253	4.37455	5.81111	4.61908	6.25679	4.82941	7.56213	7.31087	9.38966	13.122	11.271	11.1056	10.011	3.67556	6.97338	11.1885	10.5287	12.8911	11.7513	12.4782		2.04375	2.95714	2.75676	5.42222	5.62222	4.98947	4.16364	6.86087	9.37895	9.28421	9.2625	12.3692	12.3429	16.2857	2.24444	5.59286	9.63333	9.28421	14.0143	8.14737	12.1875
TUBA8-B6-IC/4.1d	WT	Female	3.28274	2.97662	1.7225	2.32468	3.40459	4.57736	5.66923	7.02591	9.15238	11.0556	11.8252	14.2186	16.8058	14.1882	0	2.90787	3.49917	4.48413	5.11636	8.26052	8.32593		2.94545	3.144	1.25625	1.77273	2.61818	3.75	7.12941	7.06667	8.96471	8.18571	14.35	15.3	14.25	17.4	0	1.5	2.98378	3.8	4.59375	4.76571	8.58
TUBA8-B6-IC/1.2c	WT	Female	3.9165	4.99662	5.35333	6.87407	6.31855	6.77024	5.39259	7.31515	5.52046	5.97981	6.41714	8.48	9.94426	11.9291	3.25252	4.325	5.62871	6.05941	5.25804	6.17388	6.28739		3.78947	4.2	2.20714	4.6	5.664	5.616	6.75	6.78	5.66897	8.21053	6.375	7.87059	8.64	12.2	0	3.75882	4.44	7.45263	6.85	5.832	6.70435
TUBA8-B6-IC/2.1b	WT	Female	4.40408	4.75385	4.5506	6.27619	7.18378	7.44889	10.0349	10.2726	13.2057	15.7163	16.7938	13.1189	18.8351	20.0958	2.52101	2.375	4.94227	6.47383	10.3314	12.8342	15.7184		3.82105	3.9375	3.46364	4.92	5.4	5.96471	9.21429	5.67	10.6	8.84	12.9692	0	13.8	14.5286	2.3	2.34783	2.85333	5.66	8.94	9.46364	8.67273
TUBA8-B6-IC/1.2d	WT	Female	3.79429	2.8396	3.82244	6.25658	6.7619	9.16087	7.50517	8.10265	8.79057	11.5113	8.4297	9.79615	8.24	11.4803	3.57143	0	4.94186	5.05329	5.39375	5.75166	5.68515		3.5	2.51613	3.21	4.66667	6.43333	6.82105	6.33	7.48	8.4375	8.3625	8.92941	11.2154	8.01176	8.9625	1.59231	0	5.975	3.9	5.46923	5.38065	7.15556
TUBA8-B6-IC/3.1a	WT	Female	4.408	3.9125	4.67809	5.95862	5.60184	4.5812	3.85421	3.62519	4.04124	4.28803	4.33893	4.50189	4.54239	4.78115	2.54214	2.47903	3.1283	2.93427	3.45273	4.4099	3.99007		2.784	4.22857	2.37391	4.74545	4.8	4.35	4.26923	2.32727	4.8	4.93043	3.45	4.85455	6.64	5.62857	1.14	2.30204	2.93333	3.53182	2.97391	3.75556	5.904
TUBA8-B6-IC/6.1b	WT	Female	4.20205	5.48387	0	6.73178	7.13503	8.71364	7.32632	8.47164	0	7.83478	10.3944	13.6629	0	8.93294	2.54243	3.99455	6.09533	5.87647	6.90556	6.9745	7.68169		3.4875	4.84444	0	6.03871	3.68571	7.33043	7.32632	6.62609	0	7.8	8.71765	11.85	0	8.76522	1.725	4.16471	6.04444	6.984	6.04615	5.71304	8.25714
TUBA8-B6-IC/2.3b	WT	Female	4.40504	4.59375	5.5099	6.98108	7.95472	7.78667	8.60392	9.2	10.6301	12.4019	10.8191	13.2312	11.615	12.8139	4.53214	3.58941	3.2711	3.00907	4.18894	3.72809	3.51429		4.23	3.63529	4.775	6.6	7.35652	7.25455	7.8	8.73333	10.9412	9.7125	8.92	14.95	12.48	9.86667	3.62143	3.63636	3.66486	3.08824	4.152	3.41143	3.8069
TUBA8-B6-IC/4.2b	WT	Female	4.44906	4.67547	4.27965	5.24037	5.424	5.15406	6.76607	6.28	6.49091	0	0	0	0	0	3.21	4.18017	4.9508	7.26161	7.71262	7.86026	7.05319		2.12727	3.08889	3.984	3.9	3.9375	4.13333	7.83	6.77143	6.49091	0	0	0	0	0	2.60769	2.44091	4.24615	5.48571	6.36	9.27273	7.43478
TUBA8-B6-IC/4.2c	WT	Female	4.33266	7.97857	9.57143	10.3537	13.4333	13.4796	14.1366	12.4593	12.2633	10.9286	10.1725	8.42105	10.0258	6.74737	2.8272	3.07819	3.20294	3.91295	3.89129	3.68409	3.73958		3.86667	5.28	6.41053	10.5429	11.5385	10.5429	12.9692	9.6375	12.6	11.64	10.4571	7.17143	9.46667	9.075	1.74194	2.13191	2.83902	3.26512	3.88235	3.47143	3.32903
TUBA8-B6-IC/3.2b	Hom	Female	3.35959	3.83204	4.27041	3.65575	3.7	3.72402	3.18462	4.09231	4.705	4.37294	4.85032	4.77033	5.70184	6.20571	1.85	3.35709	4.31903	4.67558	6.38325	8.19767	7.69708		2.94545	2.675	4.40769	4.22069	3.58182	3.864	3.75	4.632	4.584	4.97647	6.82105	5.15556	5.9	9.47143	1.85	3.06667	3.495	6.22857	8.05714	6.13548	6.55556
TUBA8-B6-IC/4.1e	Hom	Female	3.69907	3.38504	4.73174	4.43613	5.25667	5.88221	7.60816	7.41468	7.376	9.795	11.522	0	0	0	2.39308	2.57143	4.03562	3.78733	2.95826	4.46883	4.57171		3.37895	2.94545	3.57391	2.1	4.31429	6.9	5.208	7.89474	6.06667	9.81176	7.83333	0	0	0	2.196	2.41579	3.084	3.73846	3.31429	3.72	5.53125
TUBA8-B6-IC/3.2a	Hom	Female	0	0	0	0	1.84615	0	3.54	6.68276	11.3571	3	9.88235	13.2	0	1.2	3.23593	3.91435	3.9941	4.28971	3.85981	3.85345	3.92537		0	0	0	0	0	0	0	0	0	0	19.2	0	0	0	2.1125	4.04118	3.27273	3.90732	4.95	3.92	3.98298
TUBA8-B6-IC/3.2c	Hom	Female	4.16888	4.0861	4.24793	5.59381	6.18621	7.71429	9.37875	11.6905	13.8864	18.6975	15.8278	13.1349	16.2919	14.3455	4.19567	8.64534	9.43398	10.5353	11.584	12.9503	15.2324		3.70435	3.17838	3.68571	4.58333	5.91429	7.58182	12.3882	15.8308	15.08	19.8	20.7	16.7455	10.8333	20.4	0	7.04348	6.94615	6.3	9.50526	8.16	10.9667
TUBA8-B6-IC/3.1b	Hom	Female	2.36519	2.55238	3.42816	5.03152	5.86174	5.81852	7.82692	10.0521	8.54921	11.2779	9.33281	8.95537	12.194	9.12593	3.62756	3.93713	5.42727	5.11224	5.00545	7.06966	9.86505		2.22581	1.74783	3.41538	4.96364	5.29565	5.91818	8.2	11.6	8.91429	11.2875	12.375	10.4824	14.1857	15.1385	2.14884	4.50857	3.76667	4.84	6.16154	6.08276	6.05806
TUBA8-B6-IC/3.1c	Hom	Female	3.77459	4.05963	7.12	7.76962	7.00109	11.3337	9.17647	10.9209	9.8544	10.0414	8.37778	9.54706	10	12.1277	2.45871	3.07895	4.29434	6.66022	9.03956	11.64	11.4638		2.41579	2.1913	5.72	7.90588	8.85	9.25263	11.6143	9.33333	14.5	11.92	7.86	9.36667	9.5625	7.64348	1.62	3.09796	4.02857	3.3875	5.86	8.81739	10.35
TUBA8-B6-IC/6.1a	Hom	Female	0	0	0	0	3.02195	6.17522	8.22385	7.15068	8.84384	7.81463	9.78701	7.7122	6.10408	8.42609	3.3981	4.66971	5.83378	6	6.07904	7.66857	7.6		0	0	0	0	1.65	7	6.28	7.07143	7.98462	8.89091	10.2	7.33846	11.05	12.9	0	4.53913	9.35294	7.94118	10.3	9.88	13.2
TUBA8-B6-IC/2.3a	Hom	Female	3.37523	3.11961	3.84	4.79094	5.79318	5.89068	5.38509	7.80674	6.15961	7.58526	5.84409	6.25217	7.28263	7.78977	0	0	2.75204	2.47218	3.6	4.00218	4.33667		2.98235	2.16	2.88	4.06667	4.848	4.99091	5.0625	7.7	5.51111	5.94286	6.15652	7.41	8.73	10.04	0	0	0	2.49412	3.47273	3.66977	5.70909
TUBA8-B6-IC/2.4c	Hom	Female	2.32052	4.19514	6.57931	5.25	6.72934	6.78621	6.675	6.77429	5.43197	8.27191	9.26747	10.9789	8.14286	6.25806	2.52571	3.17673	3.52878	3.82261	3.73684	3.65588	3.90692		1.62667	2.60571	8.12	6.05714	5.928	6.68571	6.91579	7.95	5.4	8.85	9.78	12.52	12.7412	9.74286	2.24118	2.68333	3.65854	3.425	4.2878	3.62927	3.8
TUBA8-B6-IC/3.1d	Het	Female	3.64716	2.63288	2.09417	4.27111	5.54667	5.54375	5.89697	6.91402	7.05672	8.57241	9.27273	8.73714	9.43846	8.20645	0	2.80443	2.47059	2.91646	2.76213	2.21908	2.86216		3.31304	2.8	1.29375	3.4	6	7.2	7.56923	7.06154	8.16923	10.45	9.95	9.49091	8.6	14.82	0	0	1.85143	2.55	3.06207	2.59355	2.91724
TUBA8-B6-IC/1.2b	Het	Female	3.55897	4.11649	4.4	5.55577	6.45843	6.18214	7.46512	8.99167	14.6215	10.2537	13.7487	12.7373	13.3422	12.0632	2.31915	2.24293	2.78406	3.27987	3.20597	3.8872	4.01595		2.81053	3.275	3.87273	3.47143	5.48571	5.4375	8.7	6.8	10.04	5.34	9	12.96	11.96	12.48	2.26667	1.88571	2.35814	4.18286	3.99429	3.06857	5.48
TUBA8-B6-IC/1.1a	Het	Female	2.1771	2.54378	3.07362	4.91551	7.09767	7.51852	6.57838	7.54711	8.025	10.4041	7.63571	11.0276	13.4845	13.845	0	0	0	3.34404	4.41081	4.22328	5.20506		1.38	2.24444	3.78947	5.32	5.63333	7.6	5.55	6.67059	7.13684	8.63333	8.66667	12.1875	14.7429	14	0	0	0	0	3.83415	4.065	5.43636
TUBA8-B6-IC/4.1b	Het	Female	4.05989	6.04407	7.98846	7.72958	8.24925	10.3852	12.4687	15	14.6977	9.04384	8.22188	8.31977	10.351	9.72532	2.06739	4.42147	8.733	11.7408	11.2179	11.4585	12.1632		2.35385	4.46087	8.14737	9.6	9.66667	12.8769	13.1143	12.16	14.0769	10.5789	14.1	10.7647	12.44	11.1176	1.52093	3.75789	9	13.36	16.2	9.28571	17.15
TUBA8-B6-IC/2.1d	Het	Female	4.05922	3.80921	5.1	5.76372	8.13769	8.73333	12.2276	12.9805	16.1705	16.4646	10.3905	12.3729	10.3215	9.1625	0	0	0	4.38675	5.24393	6.27636	8.22308		4.025	4.68	6.21	4.25806	6.288	7.34286	9.69	10.9412	18.42	18.5	11.32	11.7667	11.3294	13.76	0	0	0	0.6	4.02	4.9875	6.48
TUBA8-B6-IC/4.1a	Het	Female	2.18619	2.49107	4.33977	7.31154	10.024	10.4104	7.61842	6.8617	7.36508	7.76332	6.35088	7.93725	6.563	7.2641	2.58068	2.94582	3.30748	3.00428	3.65859	3.7186	4.075		2.75625	1.62	2.9	5.18182	8.49474	6.576	6.27273	5.87586	6.336	7.52727	7.12174	7.96667	7.025	11.6333	3.425	2.77333	4.81579	3.21333	4.54286	4.41538	5.54483
TUBA8-B6-IC/1.3a	Het	Female	2.77939	1.49898	1.35155	2.86051	3.24421	0	4.88602	5.22304	5.03437	7.73806	7.98773	6.38514	5.60809	6.73012	0	0	3.29852	3.42603	4.12983	5.01992	4.93209		3.22857	1.68889	1.23	1.68571	2.38462	0	2.95	4.992	4.26667	5.472	6.825	7.17391	8.36667	9.3	0	0	1.72727	2.83846	3.624	4.46842	4.86857
TUBA8-B6-IC/1.3b	Het	Female	1.4678	2.71346	4.3151	5.32117	6.42222	8.26923	8.34783	8.43822	8.49921	10.6419	11.4778	12.241	10.5048	12.2163	3.31569	2.40129	3.99926	4.5093	4.66343	3.80176	5.10792		2.16279	1.99355	6.13043	3.49231	6.06923	7.30435	6.41538	7.2	6.88571	10.5529	11.85	13.2857	12.4875	14.0769	0	3	3.17333	3.2	4.81622	4.12727	4.63333
TUBA8-B6-IC/2.3c	Het	Female	0	0.6	3.42676	4.23794	3.58484	5.0114	6.10263	6.05745	6.75667	7.09425	4.65	5.46457	5.0876	6.70082	2.66775	4.12737	5.10508	5.10904	6.9	6.8852	5.35415		0	0.6	0	2.80645	2.54	3.475	5.1	6.84706	5.49231	7.83	4.77931	4.6	5.5125	6.648	1.59	3.13714	6.35556	5.74286	7.275	5.97857	6.22222
TUBA8-B6-IC/4.2e	WT	Male	1.575	1.93125	2.45094	2.76486	2.52632	3.31915	4.65517	5.16	7.21118	3.87399	6.26447	7.06364	6.01385	5.64444	2.45	3.14143	3.00433	2.74444	2.5875	2.8428	3.13978		1.2	1.2	2.52857	3.04286	2.10909	3.27857	4.72174	4.056	5.88	4	5.25517	10.5	7.8	6.57273	2.31429	2.445	3.11163	2.46522	2.49231	2.472	3.72
TUBA8-B6-IC/4.3d	WT	Male	2.28293	2.41139	1.98033	2.81786	3.5447	6.00652	5.5425	5.10667	5.6137	5.60824	6.31765	6.84828	7.58873	7.44677	2.33247	2.70604	2.87613	2.29851	2.78034	2.52493	2.37233		2.5	1.86316	1.5	1.32857	2.51613	6.09	7.72941	6.53333	9.03529	6.54	9.45	9.4125	10.16	9.0375	2.44615	2.11364	3.31429	2.20408	3.1125	2.74615	3.01333
TUBA8-B6-IC/1.3e	WT	Male	1.55625	1.15652	1.54237	1.37765	2.975	3.09586	3.93198	3.10112	3.0377	3.66667	2.83893	2.56949	2.76536	3.48	1.63871	1.84743	1.74488	1.88476	1.9417	1.92465	1.89963		1.92	1.11	1.13333	1.39286	2.36471	3.1	5.57143	3.45	4.12174	4.632	3.14	1.94545	2.775	3.04138	1.32	1.43226	1.87273	1.8	1.99565	2.28	2.34545
TUBA8-B6-IC/2.3f	WT	Male	3.50504	3.93571	3.47333	3.70419	2.90566	3.464	3.60769	3.84	4.11045	4.50955	3.92386	4.41111	4.29341	4.52757	2.63196	2.35556	2.18586	2.18769	2.08211	2.12015	2.23676		4.09412	2.81379	3.696	4.68889	3	3.56	4.55455	5.11765	4.52308	4.44444	4.26	5.825	4.67586	5.6	2.68966	2.57727	2.5814	2.29091	2.29091	2.10698	2.41429
TUBA8-B6-IC/4.3i	WT	Male	0	4.84719	5.00357	3.61513	4.9008	6.98788	8.81017	8.93165	8.17812	7.72098	6.57736	7.75125	7.29114	8.57379	5.10142	4.475	5.852	6.705	6.64583	7.42615	8.16618		0	4.41429	5.28	5.34286	5.37857	6.20769	7.8	9.15	8.67	7.37143	7.23158	8.93333	8.55789	6.70909	4.03636	5.00769	6.19091	7.73684	7	6.8	10.12
TUBA8-B6-IC/3.4g	WT	Male	2.06639	3.39852	4.95172	9.62034	13.2343	13.6844	14.96	16.9278	18.9542	20.7061					4.35175	4.09112	4.61455	5.22	6.24935	8.18298	8.52283		1.95	2.52857	3.85714	8.48571	13.8545	9.92	12	10.6714	15.6545	14.2					3.75429	3.81667	5.03478	5.925	4.69655	10.9875	9.56842
TUBA8-B6-IC/1.4i	WT	Male	3.50708	2.5749	2.85	3.07938	3.44773	4.37594	0	3.96	5.425	0					2.99241	2.85926	2.88142	3.75521	3.39718	3.77333	5.31255		2.72727	3	0	6	4.57778	4.42	0	3.96	4.575	0					3.37714	3.24706	3.6	4.43226	4.01379	4.98621	5.2
TUBA8-B6-IC/3.5i	WT	Male	2.6	2.88252	2.79503	2.6093	3.2962	3.17705	4.01905	4.78407	4.57895	5.14054	4.76667	5.20606	6.89053	6.72527	1.64262	2.20223	5.19429	5.40458	4.86164	5.90504	4.99315		3.18	1.71818	2.91	2.11765	2.94	3.15789	5.26154	5.24	4.01538	6.32	5.05714	5.8	7.28571	8.175	1.44	2.56364	3.8	2.95556	5.45217	5.89091	5.14286
TUBA8-B6-IC/1.4o	WT	Male	3.20952	2.98718	3.20405	3.78926	3.21818	0	6.3	3.08442	2.66524	3					1.68394	1.62169	1.94427	2.05882	2.18244	2.33607	3.04932		3.32	3.25714	2.66897	4.34286	4.68	0	6.3	3.6	2.69302	3					2.15714	1.74286	1.86122	2.31628	2.45455	2.35909	3.47273
TUBA8-B6-IC/3.5e	WT	Male	2.58961	2.34495	2.52727	3.0728	3.82593	0	3.86503	4.62995	4.88824	0					1.96618	2.804	3.45579	3.91858	4.60923	7.47417	7.71852		3.15789	1.64444	1.93125	3.04286	3.81429	0	5.808	5.232	4.98462	0					2.33617	2.472	3.61667	5.33571	4.57241	7.152	8.37143
TUBA8-B6-IC/6.1d	Hom	Male	1.68	1.72119	1.89162	2.82688	4.00286	5.33478	6.71361	6.56354	6.575	7.15472	7.75125	9.076	7.99344	7.50732	0	2.47599	3.24151	4.0985	4.45	5.16667	5.16167		1.26667	1.28	1.65	2.62286	3.56	4.68889	5.1913	4.872	5.928	6.408	6.69	10.0875	7.59	6.73636	0	0	2.76522	3	4.43636	5.74286	5.14
TUBA8-B6-IC/4.2f	Hom	Male	3.15195	2.97222	2.62759	0	0	0	4.29509	4.1039	3.61026	3.94706	0	0	0	5.89346	1.92308	2.44781	2.68504	2.54412	3.24167	4.41575	5.72481		2.25	1.66957	2.58	0	0	0	3.79459	4.17931	5.675	4.92857				6.6	2.56098	2.07273	2.82857	2.86047	3.29268	4.48333	5.34194
TUBA8-B6-IC/4.3g	Hom	Male	2.00571	1.93826	2.3703	2.80169	3.13483	3.08736	3.75405	4.43762	4.48019	4.74346	5.46196	5.8324	5.11379	4.6943	2.9375	3.08377	3.19189	3.30876	3.31349	3.01672	3.34082		1.65882	2.16	2.625	3.26897	3.31765	3.69091	3.6	5.376	5.376	5.19231	6.71429	6.77143	5.55652	4.60714	2.46316	2.4	3.85161	4.01667	2.51163	2.53171	2.43333
TUBA8-B6-IC/3.4f	Hom	Male	4.20976	3.99818	5.32048	3.95404	5.97857	7.13292	8.82936	9.71887	9.52075	10.2194	9.99823	10.4945	10.4917	10.3376	3.606	3.39825	4.22848	4.19051	5.0513	4.91398	4.66444		5.725	4.36	0	4	5.96471	6.125	6.87273	9.975	9.73333	10.4471	9.28421	8.96667	8.52632	10.92	3.6	3.32195	3.81538	3.79535	4.91667	5.64706	5.58621
TUBA8-B6-IC/3.4h	Hom	Male	2.60719	2.289	2.8625	3.82139	4.08913	3.36168	3.05189	2.72087	2.85962	2.8881	3.50746	4.01765	4.07273	4.48404	2.86178	3.15	2.65714	2.55566	2.61545	2.51947	2.75806		3.11111	1.56923	2.925	4.00909	5.256	3.6	3.1	3.2129	3.17143	3.32571	3.91875	4.17857	4.77778	5.61818	3.08571	2.97	2.86154	2.95909	2.24286	3.09474	3.09231
TUBA8-B6-IC/3.5j	Hom	Male	3.6	0	5.625	3.63766	3.6	4.20591	4.46214	6.69	9.84964	8.97143					3.16552	3.59583	3.44123	3.66186	4.1384	4.1709	3.70946		3.45	0	5.2	2.51538	4.128	5.37391	4.37143	6.325	11.0471	9.03					2.37551	3.95	3.23721	3.55814	4.81765	4.93333	4.87059
TUBA8-B6-IC/1.4m	Hom	Male	3.03649	2.95576	3.72233	4.6882	4.19037	4.40099	4.79063	5.75172	5.44	5.89677	6.03967				2.88142	2.8726	3.20315	4.14495	4.48125	4.1734	5.06441		3.13043	1.86667	4.23	5.71579	4.8	3.82286	5.05714	5.60769	6.528	6.70435	6.33333				4.06154	3.03077	3.09231	3.83684	5.23448	4.6875	5.8
TUBA8-B6-IC/2.6e	Hom	Male	2.50206	1.95181	4.00244	4.20309	5.44511	5.40876	5.32189	6.69517	7.60741	7.8	9.04252	8.5	7.08281	8.24427	3.26975	3.35873	3.64364	3.325	3.70147	3.35267	3.40714		2.15	1.85	4.2	3.45882	5.448	6.264	7.17273	7.7	8.30526	7.86	8.90526	9.63333	7.17	8.7	4	3.33333	4.14857	3.96364	4.08889	4.17778	4.54615
TUBA8-B6-IC/4.3h	Het	Male	1.1625	1.82727	1.81277	1.95429	2.24471	3.98571	0	4.31092	0	0				4.4	2.27468	1.86162	2.24276	2.40411	2.78437	3.01224	3.64615		1.8	1.36364	1.575	2.07273	2.77143	3.33	0	5.61176	0	0				4.4	2.44615	1.54286	2.34194	3.02857	3.216	3.48	3.88889
TUBA8-B6-IC/2.5h	Het	Male	2.3339	2.77253	4.66345	5.33152	5.33067	7.82049	11.5031	11.1375	11.2161	13.1455					4.34302	4.07722	3.90342	3.74552	3.07231	3.26332	3.34022		2.18	1.8	3.54	5.3	4.34286	6.88421	12.2	13.0154	12.04	13.1455					4.07273	4.70323	4.43636	6.51111	4.13143	4.38182	4.70323
TUBA8-B6-IC/2.6g	Het	Male	4.46422	5.22	7.2541	6.43256	6.27123	7.02222	7.83934	8.97857	7.8375	9.70962	10.2447	7.30992	6.33418	5.88627	3.04348	3.52566	3.12453	3.04946	2.7812	3.09892	3.22619		3.64286	3.69	4.95	5.65714	5.35	5.65	8.05263	9.3	12.6429	11.8	14.4462	15	9.93333	8.62105	2.73659	3.4186	2.77021	3.22105	2.75455	3.71053	3.32195
TUBA8-B6-IC/3.5h	Het	Male	2.59747	2.85287	4.53529	3.78632	4.34851	3.87964	4.15752	4.07246	3.34393	3.68208	4.81379	4.96265	4.94286	5.48333	2.4398	3.30395	4.13356	3.83717	4.04082	4.43678	4.87965		2.17895	1.42	3.4	3.21818	4.152	3.80769	4.45714	4.52143	3.61875	4.18065	6.25	7.17	5.976	6.43636	1.77778	2.80541	4.01053	3.44571	3.63529	4.2	4.35
TUBA8-B6-IC/1.4n	Het	Male	1.35	1.37188	1.32	0	0	0	3.09529	3.94375	4.125	4.75063					2.9625	4.11285	4.13333	3.31965	2.68	2.65169	2.8901		1.3	1.12941	1.32	0	0	0	2.23636	3	7.34118	6.38182					3.744	5.00769	4.95	4.35484	2.52	2.57333	2.94146
TUBA8-B6-IC/4.4i	Het	Male	1.24	1.7493	2.02353	2.26211	2.39651	3.30201	2.88621	2.91758	3.73241	4.37718	5.49512	6.64459	6.16564	10.1192	2.41923	2.30446	2.24	2.47152	3.02335	2.77624	2.9364		1.02	1.44	1.83158	2.61818	2.075	3.18	4.62353	3.19286	3.73043	6.67059	8.68	8.11765	8.55	9.0375	1.95	2.02326	2.08696	2.34118	2.85	2.9	3.04286
Average	Female	WT	4.01333	4.63134	4.38625	6.28082	6.78368	7.39293	7.41184	8.03145	7.74054	8.91059	9.23128	9.67018	9.11138	10.098	2.86744	3.39026	5.08489	5.55937	6.51418	7.14284	7.44739		3.25952	3.7832	3.04372	5.32086	5.70559	6.07524	7.37821	6.79532	7.78822	7.69659	8.34309	8.55812	8.56313	10.2712	1.69728	2.78754	4.56133	5.24517	6.32817	5.92135	7.2032
		Hom	2.56256	2.80333	3.80195	4.05864	5.04404	5.92499	6.77765	8.06499	8.46261	8.98406	9.41018	8.28344	7.30193	7.27541	2.63164	3.70564	4.84655	5.26168	5.80513	7.05628	7.62211		2.14215	1.94485	3.53363	3.76637	4.48689	5.79925	6.60209	8.00136	7.56008	9.05328	11.214	7.66872	8.11141	9.4818	1.35206	3.48846	4.17829	4.69579	6.21208	6.00163	7.3504
		Het	2.99196	3.23124	4.08283	5.46611	6.89752	7.13032	8.18613	8.99453	10.1838	10.1102	9.38575	9.96975	9.95171	9.90162	1.28536	1.85199	3.07411	4.57594	4.91157	5.07559	5.82305		2.75375	2.84534	4.19672	4.55117	6.25279	6.7922	7.5327	7.71265	9.41642	9.63181	9.85418	10.6995	10.8689	12.6485	0.901575	1.42712	2.86575	3.74308	5.5117	4.62643	6.56379
	Male	WT	2.28918	2.84701	3.07786	3.64508	4.38748	4.41108	5.56916	5.95257	6.46628	5.42261	5.11482	5.64164	5.80717	6.06631	2.67915	2.81038	3.37535	3.61776	3.73373	4.45103	4.74111		2.40493	2.35496	2.55053	3.97851	4.52351	3.97342	5.97467	5.70104	6.41527	5.05079	5.73232	7.06938	6.87575	6.52262	2.58712	2.74181	3.49836	3.74619	3.80808	4.77808	5.33685
		Hom	2.84915	2.2283	3.55278	3.24162	3.80511	4.11655	5.15233	5.83521	6.24286	6.45261	5.97158	6.3201	5.79242	6.86017	2.58063	3.04787	3.28651	3.47867	3.87413	3.96619	4.22885		2.84275	1.84443	2.92625	3.19886	4.05929	4.1957	4.89499	5.90599	6.97051	6.737	6.97431	7.9275	6.72412	7.19695	2.76836	2.63485	3.32505	3.49877	3.94265	4.41229	4.60132
		Het	2.19135	2.63231	3.60152	3.29447	3.43194	4.33501	4.91358	5.89347	5.0425	5.94416	6.8512	6.30572	5.81423	6.47221	2.91379	3.19763	3.29627	3.13791	3.06368	3.20653	3.48645		2.0203	1.80717	2.76943	3.14437	3.11521	3.80865	5.26161	6.44024	6.5622	7.02975	9.79205	10.0959	8.15311	7.12373	2.78787	3.25017	3.43267	3.81708	3.18454	3.54095	3.70806
Sem	Female	WT	0.167824	0.457376	0.787826	0.620867	0.8527	0.847218	0.945141	0.748477	1.25629	1.43251	1.49641	1.44139	1.98101	1.73895	0.376251	0.562003	0.758679	0.717225	0.961896	0.996599	1.24865		0.238077	0.278147	0.568731	0.710856	0.781294	0.641511	0.792814	0.611372	1.15996	1.00714	1.33765	1.76801	1.63596	1.63797	0.35402	0.492584	0.68202	0.665388	1.01086	0.725767	0.806542
		Hom	0.525298	0.558245	0.825436	0.852123	0.593619	1.00847	0.761434	0.798725	0.983717	1.50135	1.05812	1.4065	1.76136	1.53914	0.408677	0.756816	0.650292	0.778607	0.956955	1.15031	1.31909		0.454095	0.394465	0.849984	0.881354	0.857682	0.886525	1.27689	1.45472	1.59788	1.8166	1.7707	1.8289	1.72137	2.19361	0.343993	0.638866	0.872756	0.591471	0.852153	0.818688	1.10895
		Het	0.451372	0.524817	0.638193	0.507002	0.731483	1.07767	0.898432	1.08735	1.38488	0.939044	0.912505	0.905043	1.02891	0.87522	0.468266	0.577976	0.881909	0.92325	0.861336	0.904158	0.934878		0.396066	0.449837	0.899357	0.755483	0.790286	1.15593	0.987425	0.78395	1.51853	1.31812	0.956286	0.983084	1.00821	0.885359	0.426553	0.535867	0.995543	1.30671	1.37099	0.652536	1.37214
	Male	WT	0.338834	0.32869	0.361823	0.6996	1.00361	1.24471	1.26013	1.3274	1.48717	1.85585	0.622543	0.797298	0.777529	0.771624	0.374072	0.287733	0.443929	0.531059	0.553064	0.796356	0.821048		0.374893	0.329099	0.478584	0.713533	1.09381	0.935064	0.959187	0.769449	1.20871	1.29012	0.924487	1.29291	1.09991	0.857565	0.285985	0.331193	0.422596	0.634771	0.515764	0.932355	0.937061
		Hom	0.292743	0.414079	0.4844	0.515668	0.636002	0.743019	0.650494	0.752855	0.924413	0.896969	1.29842	1.58383	1.47832	0.925539	0.406581	0.149357	0.180009	0.237028	0.282975	0.327253	0.375422		0.49186	0.427931	0.580864	0.578442	0.665767	0.706906	0.527758	0.751475	0.906026	0.820346	0.794984	1.0965	0.683667	0.928949	0.461672	0.428291	0.190512	0.171003	0.401067	0.400332	0.428835
		Het	0.517129	0.570992	0.935165	0.965306	0.944576	1.14831	1.67445	1.36009	1.59996	1.91805	1.7081	0.698462	0.438392	1.25552	0.313029	0.379161	0.366308	0.250436	0.205062	0.261984	0.300766		0.376445	0.386691	0.58176	0.861753	0.78488	0.965743	1.76845	1.6141	2.0602	1.98529	2.43048	2.46727	1.15949	1.07221	0.383265	0.572907	0.485905	0.601115	0.247601	0.289884	0.295205

## Sheet: Night Summary
	Rotations									Time (min)									Number of Runs									Average Distance Run									Average Maximum Speed									Rotations Per Run
	Night Summary	WT	Hom	Het		WT	Hom	Het		Night Summary	WT	Hom	Het		WT	Hom	Het		Night Summary	WT	Hom	Het		WT	Hom	Het		Night Summary	WT	Hom	Het		WT	Hom	Het		Night Summary	WT	Hom	Het		WT	Hom	Het		Night Summary	WT	Hom	Het
	Average	Female	Female	Female		Males	Males	Males		Average	Female	Female	Female		Males	Males	Males		Average	Female	Female	Female		Males	Males	Males		Average	Female	Female	Female		Males	Males	Males		Average	Female	Female	Female		Males	Males	Males		Average	Female	Female	Female
Week 1	1	111.886	76.4747	89.9384		34.7909	36.2273	28.6364		1	1.74578	1.17061	1.37176		0.511273	0.544659	0.408182		1	26.6924	21.7323	28.3106		10.9455	11.9773	9.63636		1	4040.51	2762.29	3248.78		1257.18	1307.47	1035.26		1	0.411272	0.312955	0.387586		0.251016	0.257753	0.248082		1	4.28938	2.77281	3.27327
	2	93.8417	64.9722	71.6042		49.625	35.8125	38.9306		2	1.42408	0.968796	1.04198		0.720417	0.527083	0.591806		2	19.125	16.2315	20.2292		14.5417	13.1979	13.4444		2	3388.21	2346.82	2583.54		1791.4	1293.28	1406.47		2	0.387241	0.302873	0.41654		0.335114	0.266947	0.301796		2	5.1207	3.11276	3.69466
	3	89.3167	69.1759	77.2396		50.575	51.7917	40.9167		3	1.31433	1.0313	1.11812		0.732333	0.778021	0.6525		3	16.6917	13.3981	16.625		14.6	14.3542	9.56944		3	3226.17	2498.08	2789.18		1825.98	1870.94	1476.82		3	0.379893	0.324684	0.433183		0.346946	0.309007	0.271508		3	4.99892	4.22032	4.70933
	4	114.733	78.9815	110.031		63.1083	58.6667	48.2083		4	1.68958	1.15565	1.57937		0.8945	0.897083	0.733333		4	16.8167	13.4722	17.8438		15.7583	14.9063	11.1667		4	4143.19	2851.94	3973.1		2278.34	2117.68	1740.03		4	0.434996	0.337335	0.482323		0.377808	0.335797	0.308203		4	7.16138	4.60024	6.33485
	5	115.625	102.963	115.042		69.5667	66.125	58.9861		5	1.66842	1.50148	1.64365		0.991333	1.01458	0.876667		5	16	17.4074	14.7812		14.6667	14.3854	12.7083		5	4174.96	3718.02	4155.8		2511.86	2388.23	2129.58		5	0.46713	0.420596	0.49903		0.368859	0.346129	0.315101		5	7.97565	5.7816	8.04103
	6	119.05	99.0741	110.229		65.9	70.125	67.3889		6	1.71183	1.4275	1.5225		0.919	1.06656	0.998472		6	15.3333	12.8981	10.8854		10.4417	14.1979	11.0139		6	4300.74	3577.62	3982.45		2380.24	2532.26	2433.46		6	0.444737	0.416908	0.464773		0.30327	0.35892	0.297536		6	8.79334	6.86003	8.61589
	7	110.533	95.8611	116.76		77.7083	86.9896	69.7361		7	1.57208	1.36769	1.61792		1.06567	1.27979	1.01778		7	14.3917	11.6389	12.3021		10.8667	15.8021	11.3889		7	3992.48	3462.58	4217.19		2806.34	3140.62	2518.31		7	0.431183	0.422998	0.507388		0.351026	0.427533	0.341764		7	8.86004	7.87178	9.9092
Week 3	15	90.5583	71.8056	45.1458		53.3333	66.1458	69.2639		15	1.4305	1.12074	0.689688		0.799083	0.985313	1.05153		15	28.2583	22.0648	16.6979		17.2417	20.5208	20.75		15	3271.25	2595.18	1630.66		1925.51	2388.8	2502.4		15	0.31431	0.268988	0.194927		0.310093	0.313103	0.329487		15	3.00175	2.92699	1.38724
	16	98.6667	101.657	67.4062		69.25	86.6042	72.9306		16	1.51292	1.55574	1.01583		1.00183	1.23219	1.07903		16	25.25	23.0741	20.6979		21.45	24.7083	20.375		16	3565.08	3671.08	2435.36		2500.86	3126.46	2634.4		16	0.354114	0.353881	0.252847		0.362792	0.379895	0.348016		16	3.65917	4.06664	2.04616
	17	116.55	118.093	78		70.625	86.125	74.8194		17	1.78783	1.8213	1.20531		1.04592	1.24177	1.10028		17	22.9083	24.0833	19.0521		20.2083	22.6771	19.9028		17	4209.45	4264.8	2816.18		2550.53	3109.43	2700.82		17	0.412855	0.399445	0.298063		0.372907	0.370716	0.355235		17	5.50437	5.26752	3.29757
	18	130.017	117.917	105.469		71.9583	88.5938	80.4444		18	1.98925	1.77685	1.63281		1.05958	1.28969	1.16042		18	23.675	22.6852	23.5625		20.1083	22.4271	21.7083		18	4697.4	4257.79	3810.27		2598.82	3198.73	2903.62		18	0.414659	0.406665	0.385856		0.373176	0.389133	0.374419		18	6.04713	5.82835	4.89888
	19	125.567	123.778	115.781		74.7583	91.1354	75.4722		19	1.93017	1.85407	1.77677		1.09358	1.35927	1.08514		19	19.65	22.0833	22.8542		19.7667	21.0417	20.9306		19	4535.12	4472.67	4180.69		2698.61	3291.17	2727.47		19	0.418787	0.43447	0.408213		0.372669	0.394127	0.364422		19	7.08161	6.46894	5.31629
	20	145.492	148.019	131.521		79.6167	92.8229	80.0278		20	2.19692	2.21435	1.9949		1.17558	1.38677	1.15125		20	19.7417	22.1019	25.7187		18.8583	20.5625	21.4583		20	5253.93	5345.15	4749.41		2874.79	3352.45	2889.69		20	0.442784	0.464872	0.447857		0.398592	0.400613	0.383842		20	7.90875	7.92582	5.50577
	21	150.258	144.769	110.604		83.2083	98.2188	79.5		21	2.24158	2.1912	1.68063		1.2465	1.45854	1.16847		21	20.8917	20.1852	19.2708		18.3833	20.6042	20.3333		21	5425.95	5228.75	3993.86		3005.55	3546.24	2868.85		21	0.445576	0.439595	0.414431		0.413757	0.408523	0.391101		21	8.34917	8.52027	6.31885
		Female				WT	Hom	Het			WT	Hom	Het		WT	Hom	Het			WT	Hom	Het		WT	Hom	Het			WT	Hom	Het		WT	Hom	Het			WT	Hom	Het		WT	Hom	Het			WT	Hom	Het
	SEM	WT	Hom	Het		Males	Males	Males		SEM	Female	Female	Female		Males	Males	Males		SEM	Female	Female	Female		Males	Males	Males		SEM	Female	Female	Female		Males	Males	Males		SEM	Female	Female	Female		Males	Males	Males		SEM	Female	Female	Female
	1	3.60829	15.3593	12.2386		9.0067	5.59357	8.70616		1	0.0593583	0.236523	0.20798		0.139027	0.0900435	0.147249		1	1.8491	4.32553	3.6103		2.75142	1.78903	2.93689		1	130.379	554.455	442.172		325.687	202.056	314.193		1	0.00520052	0.0579564	0.0440009		0.0366922	0.022588	0.023004		1	0.178112	0.554592	0.456465
	2	9.22695	13.3629	10.1014		8.93616	5.64041	7.73931		2	0.147853	0.198876	0.162104		0.132464	0.0897784	0.144151		2	1.89969	3.23539	2.62616		2.11408	2.39729	2.22066		2	333.155	482.605	364.921		323.098	203.76	279.621		2	0.026646	0.0565745	0.0408194		0.0214551	0.0409341	0.0169309		2	0.515559	0.607161	0.431474
	3	14.3676	14.5603	11.1391		5.71968	7.3847	11.6251		3	0.210909	0.216769	0.171126		0.0916947	0.110911	0.202157		3	2.10837	3.0617	1.03614		1.32793	2.32443	2.03891		3	518.946	525.37	402.709		206.085	266.436	419.564		3	0.0455354	0.0632989	0.0242702		0.0236917	0.0347489	0.0496946		3	0.932602	0.893901	0.699116
	4	9.90711	17.3138	11.2236		7.09661	8.90517	13.518		4	0.145046	0.25378	0.147548		0.111138	0.133524	0.21265		4	1.2605	2.85615	1.56699		1.24055	2.37021	2.37571		4	357.527	625.424	405.729		255.992	321.435	488.114		4	0.0123034	0.0621525	0.0190411		0.0229204	0.0519608	0.0633273		4	0.806018	0.953312	0.635722
	5	9.61323	14.7467	12.4072		11.4853	10.7779	16.859		5	0.125645	0.206238	0.175048		0.163789	0.161288	0.250195		5	1.57419	2.50637	1.76231		1.74625	2.32364	2.7085		5	347.6	532.998	448.511		414.771	389.385	608.515		5	0.016111	0.0400981	0.0173388		0.0386327	0.0526626	0.0660249		5	1.23925	0.656559	0.864911
	6	13.2653	17.8895	20.2426		16.6612	10.8545	23.4889		6	0.193095	0.254835	0.275601		0.227019	0.166807	0.339308		6	2.19339	1.85736	1.7532		1.90269	2.30004	2.95173		6	479.101	645.941	731.831		602.045	391.763	847.922		6	0.0333616	0.0549746	0.0604381		0.0569233	0.0554177	0.0783452		6	1.19213	1.18585	1.35698
	7	14.8564	15.2384	13.4893		19.0621	6.51668	20.3208		7	0.198054	0.215042	0.180246		0.254292	0.0889476	0.28606		7	2.56941	1.48032	1.45114		1.92631	1.33519	2.61111		7	536.673	550.279	487.435		688.537	235.107	734.361		7	0.045043	0.050129	0.00937926		0.0590251	0.0229217	0.0720548		7	1.3234	0.963499	1.17378
	15	11.7277	15.0215	16.2576		8.74275	11.2123	14.8934		15	0.183964	0.24612	0.248585		0.148124	0.163619	0.227612		15	4.16682	4.82206	6.30908		2.20442	3.61571	2.47646		15	423.455	542.741	587.129		315.755	405.286	538.752		15	0.0384204	0.05036	0.0584916		0.0124549	0.0520058	0.0250874		15	0.375626	0.437438	0.494869
	16	15.4457	20.7051	19.9749		6.29733	5.69304	9.36103		16	0.245484	0.307639	0.313134		0.102975	0.0838286	0.143803		16	4.11812	4.07795	5.59989		1.02824	2.07636	1.9693		16	558.05	748.253	721.456		227.037	206.164	338.583		16	0.0409902	0.0493668	0.066441		0.0162541	0.0120883	0.00845416		16	0.564416	0.884628	0.611837
	17	8.40073	13.9659	18.1601		4.40962	8.86864	11.8605		17	0.140783	0.19676	0.292392		0.0733578	0.13728	0.178773		17	1.83911	2.69756	4.238		1.53424	2.19326	2.31835		17	304.002	504.418	655.783		159.486	320.549	429.119		17	0.0102098	0.0255036	0.0540503		0.0136181	0.0120108	0.00848974		17	0.770355	0.821496	0.894265
	18	8.00775	14.0801	13.4025		4.56571	8.03865	11.868		18	0.134339	0.191869	0.218403		0.0696813	0.131365	0.17812		18	2.47576	3.46465	2.76528		2.23023	2.17361	2.27636		18	289.295	508.835	483.663		164.487	290.022	429.049		18	0.00945642	0.0203866	0.0255217		0.0136124	0.00705588	0.0201022		18	0.760479	0.968153	0.922352
	19	10.4651	9.69285	12.9008		4.63442	10.2425	10.7892		19	0.164762	0.124065	0.217839		0.0759931	0.166408	0.157029		19	2.16409	2.70067	2.26514		1.86425	2.06444	2.17258		19	377.818	349.989	466.364		167.285	370.012	389.534		19	0.0108787	0.0181726	0.0141205		0.0155515	0.017508	0.0204518		19	1.05628	1.13103	0.823857
	20	14.9865	16.9973	12.3026		6.07643	11.436	10.1402		20	0.221489	0.241105	0.200951		0.10077	0.186954	0.148951		20	1.49492	3.73215	2.34745		2.12219	1.67422	2.09715		20	541.196	614.144	444.292		219.27	413.133	365.278		20	0.0141566	0.0227515	0.00873692		0.015592	0.0170273	0.0138542		20	1.14796	1.44212	0.850546
	21	12.8812	16.2883	9.52298		6.97001	11.2463	10.6164		21	0.189259	0.243008	0.152418		0.1219	0.180543	0.152904		21	2.40113	3.1942	2.26389		1.96784	1.70526	2.49397		21	464.971	588.785	344.218		252.117	405.615	384.387		21	0.0122691	0.0191798	0.0170313		0.0168111	0.0112218	0.0147374		21	1.44699	1.62552	0.918248

## Sheet: 1st Hour Summary
	Rotations									Time (min)									Number of Runs									Average Distance Run									Average Maximum Speed									Rotations Per Run
	Night Summary	WT	Hom	Het		WT	Hom	Het		Night Summary	WT	Hom	Het		WT	Hom	Het		Night Summary	WT	Hom	Het		WT	Hom	Het		Night Summary	WT	Hom	Het		WT	Hom	Het		Night Summary	WT	Hom	Het		WT	Hom	Het		Night Summary	WT	Hom	Het
	Average	Female	Female	Female		Males	Males	Males		Average	Female	Female	Female		Males	Males	Males		Average	Female	Female	Female		Males	Males	Males		Average	Female	Female	Female		Males	Males	Males		Average	Female	Female	Female		Males	Males	Males		Average	Female	Female	Female
	1	75.8	67.3333	78.375		37.4	57.5	37.5		1	1.165	1.01778	1.175		0.538	0.87	0.493333		1	21.4	23.5556	26		10.9	17	13.3333		1	2735.6	2428.78	2831.25		1348.1	2074.88	1354.83		1	0.381641	0.302365	0.380159		0.304441	0.36825	0.336241		1	3.53849	2.32825	3.05877
	2	95.6	60.7778	78.25		64	46.25	42.3333		2	1.435	0.893333	1.16125		0.887	0.61625	0.558333		2	23.3	21	24.75		21.9	18.25	18		2	3449.6	2199.56	2825.88		2312	1670.5	1533		2	0.420017	0.324532	0.421298		0.403259	0.350043	0.36981		2	4.18889	2.2144	3.19787
	3	85	84.6667	98.125		63.2	73.5	55		3	1.225	1.28556	1.4125		0.878	1.13625	0.828333		3	23	18.3333	20.875		18.8	21.875	16.6667		3	3067.8	3056.22	3547.12		2280.1	2661.38	1980		3	0.393082	0.352778	0.45661		0.3933	0.379689	0.383462		3	3.52941	3.84583	4.87678
	4	135.4	97.4444	118.625		93	86.25	64.6667		4	1.934	1.43778	1.70625		1.328	1.305	0.998333		4	22.8	17.3333	23.875		21.6	22.5	15.6667		4	4887.7	3518.11	4282		3356.3	3107.38	2337.17		4	0.47797	0.371608	0.483011		0.462186	0.417085	0.361118		4	6.25713	4.26466	5.27779
	5	133.8	118.111	153.875		111.5	109.375	81.8333		5	1.922	1.75333	2.175		1.576	1.66125	1.19833		5	20.9	21.6667	22.5		25.1	22.25	19.1667		5	4827.4	4267	5559.5		4026.7	3949.25	2954.17		5	0.498976	0.419636	0.518674		0.496356	0.423854	0.388431		5	6.71552	5.03005	7.34794
	6	139.4	136.778	142.75		108.2	128.5	92		6	1.976	1.96778	1.97625		1.496	1.93375	1.37667		6	19.8	18.4444	15.75		19.2	25	18.1667		6	5039.6	4939.11	5151.75		3906.8	4642.5	3321.83		6	0.506295	0.463182	0.485303		0.408356	0.440852	0.391894		6	7.1571	6.71459	8.17
	7	160.3	138.444	163.375		119.1	147.625	103.167		7	2.275	1.96778	2.25		1.653	2.16875	1.53333		7	20	16.8889	19.875		15.3	27.75	16.3333		7	5790.4	5002.11	5893.5		4306.9	5334.5	3725		7	0.534667	0.472346	0.551708		0.469968	0.500322	0.392901		7	8.74186	7.76775	9.09111
	8	155.7	157.667	170.875		123.8	153.875	131.667		8	2.215	2.24111	2.3525		1.681	2.235	1.915		8	20.7	15.7778	19.125		17.9	24.25	20.3333		8	5618.7	5698.89	6168.12		4471.2	5556.75	4754.33		8	0.522947	0.486481	0.555473		0.522069	0.508797	0.501697		8	7.97951	9.47814	9.328
	9	159.2	159	177.125		148.5	180.625	133.5		9	2.188	2.25	2.45375		1.988	2.52875	1.90167		9	16	17.6667	17.875		21.2	23.5	16.8333		9	5753.7	5739.78	6398.88		5361.2	6529.88	4819		9	0.503189	0.484705	0.567396		0.540156	0.534047	0.491753		9	9.52708	9.06329	11.3347
	10	158.7	161.556	194.375		121.7	180.125	137.5		10	2.24	2.27444	2.6925		1.641	2.54	1.95833		10	16.1	14.2222	18.125		17.5	24.25	16		10	5737.1	5831.67	7024.62		4395.1	6513	4966.5		10	0.487442	0.497382	0.562083		0.43778	0.539602	0.433418		10	9.13839	10.789	11.5617
	11	157.6	168.556	193.625		89.7	136.125	91.8333		11	2.198	2.41	2.71625		1.223	1.91	1.3		11	15.6	15.3333	17.25		13.8	17.25	8.66667		11	5689.7	6091.44	6992.12		3245.8	4917.62	3316.67		11	0.488489	0.546019	0.557225		0.325833	0.413674	0.274955		11	10.0788	13.2174	11.7011
	12	150.9	148	202.875		101.6	118.125	92		12	2.084	2.04	2.88125		1.319	1.57375	1.28167		12	12.6	13.4444	16.5		12.4	12.625	8.16667		12	5453.9	5341.56	7323.88		3668.8	4264.25	3326.33		12	0.454806	0.437096	0.557301		0.340114	0.359138	0.282897		12	10.4237	9.42454	12.6512
	13	150.4	155.111	201.25		98.4	108.375	94.1667		13	2.077	2.17889	2.89		1.329	1.4875	1.29167		13	11.9	12.7778	16.375		12.9	13.625	9.83333		13	5431	5604.89	7268.62		3551.2	3914.88	3402.5		13	0.455068	0.446305	0.560019		0.340904	0.356004	0.282164		13	10.376	9.68344	12.6653
	14	189.2	157.778	220.375		88.9	135	101.167		14	2.624	2.24778	3.12625		1.208	1.8325	1.39667		14	14.7	11.8889	15.125		12.1	16.125	11.5		14	6833.2	5698.22	7958		3211.9	4871.38	3658.83		14	0.516735	0.446439	0.573646		0.335788	0.431288	0.365873		14	12.4538	11.1889	14.9583
	15	59.2	59.4444	28.125		88.5	105.875	88.5		15	0.833	0.834444	0.39375		1.323	1.64625	1.36167		15	23.4	24.1111	10.625		28.3	32.25	29.1667		15	2137.4	2146.33	1011.5		3190.4	3823.25	3204		15	0.280697	0.268493	0.157841		0.375648	0.354744	0.370397		15	2.04582	1.6534	1.04344
	16	109.9	122.333	70.625		114.8	129.25	127.167		16	1.654	1.87444	1.05875		1.633	1.81125	1.855		16	32.7	30.4444	23		36.9	36.5	35.8333		16	3966.2	4417.33	2551.12		4144.6	4673.5	4585.67		16	0.363449	0.37846	0.239129		0.433798	0.420828	0.436927		16	3.14235	3.79616	1.56854
	17	151.1	149	101		132.2	151.625	135.667		17	2.299	2.28222	1.5375		1.926	2.1475	1.99		17	33.8	32.8889	26.875		35.5	39.25	36.5		17	5459.6	5377.11	3646.62		4772.2	5473.75	4893.5		17	0.446053	0.39798	0.349681		0.455462	0.472737	0.438778		17	4.94419	4.53549	3.07058
	18	161.4	158.111	118		130.6	163.5	141.333		18	2.433	2.40222	1.7825		1.916	2.3325	2.04667		18	30.5	35	27.75		35.1	40.375	33.8333		18	5834.2	5708.67	4260.12		4713.2	5902.38	5095.33		18	0.458977	0.462609	0.380354		0.451902	0.481316	0.453472		18	5.78497	5.09788	4.29102
	19	169.9	170.222	165		139.6	152.875	129.667		19	2.582	2.58778	2.57375		2.027	2.26375	1.835		19	27.7	28.4444	33.75		36.2	35.625	34.8333		19	6139.1	6153.56	5959.25		5040.9	5521.5	4686		19	0.464811	0.476758	0.456375		0.460652	0.472955	0.464333		19	6.92227	6.79103	5.7639
	20	169.2	193.556	162.5		152.9	163.5	144.333		20	2.493	2.84222	2.465		2.225	2.45	2.06833		20	26.7	31.8889	33.625		34.7	34	35.8333		20	6103.5	6994.22	5874.12		5523.6	5907	5213		20	0.475636	0.499167	0.47125		0.472356	0.480256	0.474409		20	6.68884	6.81906	5.03383
	21	179.7	205.111	174.25		155.4	158.625	154.667		21	2.684	3.03667	2.69625		2.295	2.31875	2.2		21	23.7	29.1111	28.625		31	31.125	36.3333		21	6486.2	7406	6296.75		5612.4	5734	5586.83		21	0.47875	0.50681	0.480712		0.480321	0.4821	0.481225		21	8.0426	8.34017	6.96344
		Female				WT	Hom	Het			WT	Hom	Het		WT	Hom	Het			WT	Hom	Het		WT	Hom	Het			WT	Hom	Het		WT	Hom	Het			WT	Hom	Het		WT	Hom	Het			WT	Hom	Het
	SEM	WT	Hom	Het		Males	Males	Males		SEM	Female	Female	Female		Males	Males	Males		SEM	Female	Female	Female		Males	Males	Males		SEM	Female	Female	Female		Males	Males	Males		SEM	Female	Female	Female		Males	Males	Males		SEM	Female	Female	Female
	1	9.33071	13.5647	11.0755		8.35491	15.2104	10.7417		1	0.144801	0.204558	0.177624		0.136005	0.255168	0.180105		1	2.38141	5.22577	3.81679		2.32116	2.84103	4.19259		1	338.491	488.771	401.976		300.148	548.708	387.274		1	0.0126787	0.057457	0.0429922		0.0380208	0.0187439	0.0217905		1	0.204435	0.474962	0.385999
	2	7.09178	13.9978	11.3847		9.74451	8.21095	8.5544		2	0.106199	0.212309	0.195199		0.157523	0.119193	0.155893		2	1.585	4.3589	2.86475		2.75056	3.03403	2.97769		2	256.469	506.702	411.982		353.001	295.697	311.238		2	0.0104367	0.0620007	0.0144572		0.0185973	0.0507258	0.0138284		2	0.297707	0.43738	0.403849
	3	13.2204	17.2739	19.5653		11.3076	11.458	12.0194		3	0.197317	0.265357	0.305346		0.165991	0.188688	0.215444		3	3.0948	4.00694	2.89689		2.86279	3.76278	2.6289		3	477.617	623.783	706.05		409.503	415.407	435.829		3	0.046073	0.067223	0.0532951		0.0462039	0.0583928	0.0110938		3	0.656587	0.894644	0.966941
	4	15.7982	24.1748	15.3975		13.092	13.9741	18.029		4	0.211346	0.359632	0.222085		0.196394	0.218755	0.298266		4	1.81842	4.39697	2.67187		1.83303	4.04881	3.56526		4	570.607	873.306	556.723		470.652	502.984	649.259		4	0.0151748	0.0712175	0.0157766		0.013782	0.061459	0.0729304		4	0.944777	0.986894	0.878908
	5	17.6797	19.4111	15.6863		14.8108	16.5831	20.6388		5	0.237317	0.298571	0.211326		0.214984	0.249495	0.310735		5	2.24821	3.11805	2.54951		3.17087	3.64373	3.89373		5	637.188	701.306	568.402		534.978	598.874	745.57		5	0.0220508	0.0574854	0.0184783		0.0100349	0.0619251	0.0789356		5	1.09397	0.921487	0.942426
	6	16.3491	20.3537	23.1977		22.6862	19.0975	23.3809		6	0.199884	0.287275	0.310548		0.299226	0.286898	0.344816		6	1.48174	2.4783	2.60875		3.55215	3.92337	3.79839		6	592.813	734.969	836.027		820.063	689.473	844.771		6	0.0230781	0.0587337	0.0620011		0.0700432	0.0648549	0.0796627		6	0.887793	1.03805	1.43474
	7	8.7	23.8194	17.6934		24.2173	8.58765	27.9588		7	0.0878161	0.327477	0.217134		0.319847	0.126441	0.410866		7	1.83787	2.61642	2.57121		2.74894	1.87797	3.92145		7	314.245	861.084	639.884		875.031	307.713	1010.84		7	0.0162824	0.0605345	0.0209708		0.0542227	0.0134332	0.0813327		7	1.11053	1.54034	1.26346
	8	11.1116	24.8512	17.6597		18.9548	6.76239	21.3318		8	0.137512	0.330565	0.200465		0.244611	0.11419	0.276872		8	1.60589	2.30806	1.76733		1.84059	1.79035	2.59058		8	399.669	898.087	637.707		685.135	244.739	768.173		8	0.0171499	0.062578	0.0135577		0.0181035	0.0131944	0.0211038		8	0.798468	1.85518	1.09704
	9	23.0901	27.0981	11.4161		20.1793	11.9343	33.2984		9	0.299157	0.358411	0.147659		0.246783	0.144907	0.45317		9	2.45402	2.96273	2.1133		3.1686	2.0354	4.33141		9	834.303	976.964	412.136		728.217	428.945	1207.66		9	0.0577446	0.0630452	0.0150652		0.013652	0.021705	0.0273283		9	1.55422	2.07928	1.85076
	10	21.0138	27.7434	16.6483		24.1445	9.07004	29.8895		10	0.283145	0.371966	0.201481		0.312994	0.128397	0.416873		10	2.08939	2.1133	1.424		3.45527	1.99777	4.25833		10	759.443	1000.88	602.798		871.424	328.293	1081.01		10	0.0552425	0.0639723	0.0118448		0.0736071	0.0199121	0.0870845		10	1.3037	2.27749	1.58938
	11	20.0073	24.7746	11.5343		26.5225	30.6859	42.4519		11	0.267598	0.319909	0.135764		0.357196	0.430888	0.594861		11	2.34379	2.28522	1.85675		4.14943	4.08722	4.16066		11	722.115	896.523	416.547		959.579	1109.01	1532.93		11	0.0553909	0.0133099	0.0177329		0.0892642	0.0919504	0.123003		11	1.72536	2.38516	1.19787
	12	27.729	31.6912	13.3255		31.5476	35.8337	41.8163		12	0.370996	0.416597	0.183808		0.403921	0.471134	0.581552		12	2.37674	2.95856	2.13437		3.73631	3.90484	3.79839		12	1003.17	1144.67	481.187		1138.28	1293.21	1511.57		12	0.0772139	0.0836433	0.0148376		0.0933943	0.106573	0.12653		12	2.26579	2.46168	1.2783
	13	28.0477	32.663	14.4464		28.5043	32.2108	43.0677		13	0.374044	0.45354	0.173958		0.381245	0.440397	0.585049		13	2.05724	2.53737	2.06454		3.91989	4.08367	4.56375		13	1012.77	1180.36	522.029		1028.21	1163.65	1555.65		13	0.0764739	0.0858054	0.0147772		0.0934925	0.106052	0.126268		13	2.08033	2.1227	1.3602
	14	26.3003	32.829	10.5823		26.3183	30.4074	37.7425		14	0.338156	0.460874	0.119803		0.356554	0.408332	0.51319		14	2.00582	2.65855	1.38221		3.71319	3.77226	3.87943		14	950.272	1185.72	382.159		951.047	1097.57	1366.25		14	0.0591127	0.0854006	0.0150683		0.0923536	0.0967128	0.118391		14	2.19136	2.70061	1.27412
	15	10.9034	17.1579	12.4296		13.9795	16.1039	15.0438		15	0.178625	0.255925	0.178873		0.241836	0.247191	0.265398		15	4.27707	7.09155	5.16935		4.19802	5.16081	4.02009		15	393.986	620.201	448.977		505.896	580.876	545.277		15	0.046912	0.0536879	0.0562114		0.014888	0.0519036	0.0191839		15	0.366723	0.415947	0.48408
	16	16.2586	18.5704	23.9294		9.85089	20.2667	15.8754		16	0.267059	0.278294	0.367273		0.165543	0.28097	0.250037		16	5.05316	4.61613	7.9285		2.77469	5.3619	2.7376		16	586.899	671.466	865.38		356.249	732.593	573.195		16	0.0413397	0.0495578	0.0683247		0.0105245	0.0612553	0.0144915		16	0.478021	0.713327	0.574344
	17	6.87903	19.6963	24.3699		8.4601	6.17581	13.6251		17	0.121339	0.296028	0.415963		0.125284	0.0812569	0.208006		17	3.01773	5.27953	5.64566		2.8176	1.65562	3.65832		17	247.963	710.381	879.413		306.663	222.005	493.324		17	0.00778003	0.0510836	0.0501267		0.0103563	0.0161812	0.00733715		17	0.669391	0.933598	0.928035
	18	9.02983	7.04045	24.473		8.41586	5.12696	16.5543		18	0.137227	0.0854039	0.393237		0.147273	0.0819135	0.244931		18	2.77789	4.43471	6.2445		3.32148	1.46309	4.21439		18	326.674	252.944	881.831		302.028	186.759	596.437		18	0.0115096	0.010943	0.0534264		0.00938168	0.0107661	0.0138032		18	0.724903	0.606732	1.20065
	19	10.2094	10.6377	11.5036		6.81208	9.24553	10.9595		19	0.150597	0.133622	0.201201		0.0919184	0.172502	0.164251		19	2.73272	3.32963	3.5		3.75292	2.12079	2.46869		19	368.621	385.39	415.431		245.545	332.553	396.82		19	0.0122863	0.0110791	0.0134598		0.00862848	0.0121278	0.00786097		19	1.10871	0.957827	1.27759
	20	13.9466	12.5134	11.3433		9.43098	10.9103	10.4679		20	0.202901	0.144027	0.199468		0.156427	0.189878	0.144739		20	1.75784	3.3518	2		4.24277	1.70084	2.98236		20	502.19	453.554	410.216		340.596	394.435	375.397		20	0.00960927	0.0147863	0.0113576		0.0142933	0.0105823	0.00527397		20	0.824017	0.97965	0.589538
	21	11.3196	8.79622	10.5178		9.8231	9.9228	9.98221		21	0.171899	0.0894117	0.17945		0.156952	0.166492	0.125087		21	1.40673	3.75812	2.38112		3.60863	1.77721	2.52543		21	408.709	317.851	380.23		357.815	359.076	362.109		21	0.00758164	0.0165982	0.0102441		0.0143336	0.0116977	0.0111749		21	0.923808	1.34274	1.31998
